# Supplementary material for: Genetic variants associated with gout identified through a genome-wide study in the UK biobank (N = 150 542)
Source: Hum Mol Genet. 2025 Oct 11;34(23):1951–63. doi: 10.1093/hmg/ddaf151 (PMC12627942; doi:10.1093/hmg/ddaf151)
Supplement: Supplementary_Table_1_ddaf151 [file supplementary_table_1_ddaf151.xlsx]

## Sheet: snps
uniqID	rsID	chr	pos	non_effect_allele	effect_allele	MAF	gwasP	beta	se	r2	IndSigSNP	GenomicLocus	nearestGene	dist	func	CADD	RDB	minChrState	commonChrState	posMapFilt	eqtlMapFilt	ciMapFilt
1:145719488:C:CTTTTTCTTTTTTCT	1:145719488_CTTTTTCTTTTTTCT_C	1	145719488	C	CTTTTTCTTTTTTCT	0.4871	3.85088e-11	0.0993825	0.0150359	1	1:145719488_CTTTTTCTTTTTTCT_C	1	CD160	3873	intergenic	0.883	NA	5	15	1	0	1
1:145719609:C:T	rs9441166	1	145719609	C	T	0.4911	9.99354e-11	0.0970898	0.015013	0.949271	1:145719488_CTTTTTCTTTTTTCT_C	1	CD160	3994	intergenic	0.011	7	5	15	1	1	1
1:145720572:C:CT	rs782506220	1	145720572	C	CT	0.4891	7.86581e-09	0.089247	0.0154639	0.845069	1:145719488_CTTTTTCTTTTTTCT_C	1	CD160	4957	intergenic	1.141	NA	5	15	1	0	1
1:145720712:A:T	rs28555168	1	145720712	T	A	0.498	2.32708e-10	0.0943567	0.0148874	0.960883	1:145719488_CTTTTTCTTTTTTCT_C	1	CD160	5097	intergenic	0.838	7	5	15	1	1	1
1:145723120:A:C	rs10910845	1	145723120	C	A	0.493	9.77422e-11	0.0959392	0.0148274	0.97848	1:145719488_CTTTTTCTTTTTTCT_C	1	PDZK1	3797	intergenic	1.302	1f	2	15	1	1	1
1:145723645:C:T	rs1967017	1	145723645	C	T	0.493	1.10275e-10	0.0955484	0.0148088	0.97848	1:145719488_CTTTTTCTTTTTTCT_C	1	PDZK1	3272	intergenic	15.25	2a	2	15	1	1	1
1:145723739:A:C	rs1471633	1	145723739	C	A	0.493	9.76908e-11	0.0958877	0.0148193	0.97848	1:145719488_CTTTTTCTTTTTTCT_C	1	PDZK1	3178	intergenic	4.437	2b	2	15	1	1	1
1:145724599:C:CAT	1:145724599_CAT_C	1	145724599	C	CAT	0.4751	9.12338e-09	0.0870347	0.0151463	0.872269	1:145719488_CTTTTTCTTTTTTCT_C	1	PDZK1	2318	intergenic	0.246	NA	5	15	1	1	1
1:145724937:A:AT	1:145724937_AT_A	1	145724937	A	AT	0.4692	1.31199e-09	0.0962807	0.0158724	0.729198	1:145719488_CTTTTTCTTTTTTCT_C	1	PDZK1	1980	intergenic	2.184	NA	5	15	1	1	1
1:145725689:A:G	rs12129861	1	145725689	A	G	0.4592	1.20855e-07	0.0782455	0.0147851	0.600937	1:145719488_CTTTTTCTTTTTTCT_C	1	PDZK1	1228	intergenic	3.18	6	5	15	1	1	1
1:155277204:A:G	rs78003115	1	155277204	A	G	0.1193	1.06611e-08	0.135212	0.023639	0.73849	rs35202981	2	FDPS	1334	intergenic	8.968	4	1	15	1	1	1
1:155578042:A:G	rs35202981	1	155578042	G	A	0.1402	4.35189e-09	0.12784	0.0217776	1	rs35202981	2	RP11-29H23.4	1524	intergenic	2.867	7	5	15	1	1	1
1:155659698:T:TCA	1:155659698_TCA_T	1	155659698	T	TCA	0.1431	1.1757e-10	-0.150467	0.0233555	1	1:155659698_TCA_T	2	MSTO1:MSTO2P:DAP3	00:00:00	ncRNA_intronic	9.336	NA	1	1	1	0	1
2:27548038:A:C	rs4665378	2	27548038	C	A	0.3827	9.4271e-09	0.086604	0.0150859	0.762102	2:27661044_CA_C	3	MPV17	0	UTR5	1.85	5	4	5	1	1	1
2:27550967:A:G	rs1049817	2	27550967	G	A	0.3807	1.00683e-08	0.0863815	0.0150764	0.770461	2:27661044_CA_C	3	GTF3C2	0	exonic	18.95	NA	4	4	1	1	0
2:27556721:A:G	rs3739095	2	27556721	A	G	0.4085	1.57707e-09	0.0899641	0.0149039	0.773388	rs770845392	3	GTF3C2	0	intronic	0.992	5	4	4	1	1	0
2:27558252:A:G	rs11684134	2	27558252	G	A	0.4175	4.15119e-07	0.0767578	0.0151639	0.622762	rs770845392	3	GTF3C2	0	exonic	2.009	5	4	4	1	1	0
2:27566989:C:T	rs11126975	2	27566989	C	T	0.3777	8.65948e-09	0.0868916	0.0150982	0.766348	2:27661044_CA_C	3	GTF3C2	0	intronic	2.757	7	4	5	1	1	1
2:27567407:G:T	rs6743819	2	27567407	T	G	0.3797	1.19601e-08	0.0860468	0.0150951	0.774077	2:27661044_CA_C	3	GTF3C2	0	intronic	1.289	5	4	5	1	1	1
2:27567987:C:CA	rs56166164	2	27567987	CA	C	0.3698	9.12819e-09	0.0874824	0.0152244	0.744145	2:27661044_CA_C	3	GTF3C2	0	intronic	1.085	NA	4	5	1	1	1
2:27568565:C:T	rs10205219	2	27568565	C	T	0.3797	1.13605e-08	0.086178	0.015095	0.774077	2:27661044_CA_C	3	GTF3C2	0	intronic	1.319	6	4	5	1	1	1
2:27568871:C:T	rs10205592	2	27568871	C	T	0.4076	1.05614e-09	0.0910763	0.0149289	0.777098	rs770845392	3	GTF3C2	0	intronic	0.466	6	4	5	1	1	1
2:27571848:A:C	rs112796438	2	27571848	A	C	0.3777	8.18785e-09	0.0870527	0.0151014	0.766348	2:27661044_CA_C	3	GTF3C2	0	intronic	3.944	7	4	5	1	1	1
2:27572006:A:ATTTGAT	2:27572006_ATTTGAT_A	2	27572006	A	ATTTGAT	0.3787	6.16269e-09	0.0879522	0.0151321	0.761463	2:27661044_CA_C	3	GTF3C2	0	intronic	6.67	NA	4	5	1	1	1
2:27573503:C:CA	rs34264490	2	27573503	CA	C	0.3757	4.36058e-09	0.0888116	0.01513	0.765584	2:27661044_CA_C	3	GTF3C2	0	intronic	0.915	NA	4	5	1	1	1
2:27574953:C:T	rs4665969	2	27574953	C	T	0.3777	1.00373e-08	0.0865398	0.0151027	0.766348	2:27661044_CA_C	3	GTF3C2	0	intronic	9.172	1f	1	5	1	1	1
2:27576248:C:CA	rs745860808	2	27576248	C	CA	0.3738	1.40873e-09	0.0926291	0.0152993	0.654224	2:27661044_CA_C	3	GTF3C2	0	intronic	0.791	NA	5	5	1	1	1
2:27579231:C:T	rs6760828	2	27579231	C	T	0.3807	7.45888e-09	0.0872595	0.0150961	0.762385	2:27661044_CA_C	3	GTF3C2:AC074117.10	00:00:00	ncRNA_exonic	10.67	4	1	1	1	1	1
2:27582035:A:G	rs9678013	2	27582035	G	A	0.4115	1.78723e-10	0.0951717	0.0149205	0.818259	rs770845392	3	AC074117.10	0	ncRNA_exonic	3.197	7	5	5	1	1	1
2:27583099:G:T	rs6729692	2	27583099	T	G	0.3598	8.88003e-09	0.0905173	0.0157398	0.720492	2:27661044_CA_C	3	AC074117.10	0	ncRNA_exonic	1.358	6	5	5	1	1	1
2:27583156:A:G	rs6729709	2	27583156	A	G	0.4115	2.13113e-10	0.0946588	0.0149032	0.818259	rs770845392	3	AC074117.10	0	ncRNA_intronic	1.139	6	5	5	1	1	1
2:27583273:A:G	rs6716894	2	27583273	G	A	0.3688	2.956e-10	0.0954226	0.0151439	0.750415	2:27661044_CA_C	3	AC074117.10	0	ncRNA_intronic	0.678	5	5	5	1	1	1
2:27583606:A:AT	2:27583606_AT_A	2	27583606	A	AT	0.3867	6.59171e-10	0.093396	0.0151234	0.733237	rs770845392	3	AC074117.10	0	ncRNA_intronic	1.141	NA	4	5	1	1	1
2:27584344:T:TG	rs61183156	2	27584344	T	TG	0.3678	3.21793e-10	0.0952816	0.0151532	0.754158	2:27661044_CA_C	3	AC074117.10	0	ncRNA_intronic	9.752	NA	4	5	1	1	1
2:27584349:G:T	rs548218593	2	27584349	T	G	0.3678	3.21793e-10	0.0952816	0.0151532	0.754158	2:27661044_CA_C	3	AC074117.10	0	ncRNA_intronic	8.992	NA	4	5	1	1	1
2:27584666:A:G	rs7586601	2	27584666	G	A	0.4115	1.70256e-10	0.0950605	0.0148857	0.818259	rs770845392	3	AC074117.10	0	ncRNA_intronic	3.363	6	4	5	1	1	1
2:27585385:T:TA	rs11409868	2	27585385	TA	T	0.3748	1.74211e-09	0.0913338	0.0151712	0.771745	2:27661044_CA_C	3	AC074117.10	0	ncRNA_intronic	1.527	NA	4	5	1	1	1
2:27586155:A:C	rs11695549	2	27586155	C	A	0.3588	1.417e-09	0.0922473	0.0152386	0.730102	2:27661044_CA_C	3	AC074117.10	0	ncRNA_intronic	6.239	4	4	5	1	1	1
2:27587922:C:CTTTT	rs570110094	2	27587922	CTTTT	C	0.02386	NA	NA	NA	0.648825	2:27661044_CA_C	3	AC074117.10:EIF2B4	00:00:00	ncRNA_intronic	1.845	NA	4	4	1	0	1
2:27587922:CTTT:CTTTT	rs529338848	2	27587922	CTTTT	CTTT	0.4105	NA	NA	NA	0.648825	2:27661044_CA_C	3	AC074117.10:EIF2B4	00:00:00	NA	NA	NA	4	4	1	1	1
2:27588244:C:CT	rs372524722	2	27588244	CT	C	0.329	6.44888e-08	0.0845445	0.0156393	0.615923	2:27661044_CA_C	3	AC074117.10:EIF2B4	00:00:00	ncRNA_intronic	1.018	NA	4	4	1	1	1
2:27588961:C:CTG	2:27588961_CTG_C	2	27588961	C	CTG	0.3738	3.34897e-10	0.0954602	0.0151966	0.766121	2:27661044_CA_C	3	AC074117.10:EIF2B4	00:00:00	ncRNA_intronic	0.767	NA	4	4	1	1	1
2:27589810:C:T	rs2280737	2	27589810	C	T	0.3688	2.03477e-10	0.0962024	0.0151293	0.750415	2:27661044_CA_C	3	AC074117.10:EIF2B4	00:00:00	ncRNA_intronic	3.69	5	4	4	1	1	1
2:27592423:C:T	rs7602534	2	27592423	T	C	0.3648	4.83046e-11	0.0996427	0.0151523	0.769339	2:27661044_CA_C	3	EIF2B4	0	intronic	18.47	5	1	2	1	1	1
2:27595756:C:G	rs1528533	2	27595756	C	G	0.3738	6.34048e-10	0.0935047	0.015126	0.794298	2:27661044_CA_C	3	SNX17	0	intronic	0.58	5	2	6	1	1	1
2:27596395:A:C	rs6547589	2	27596395	A	C	0.3738	6.3618e-10	0.0934846	0.015124	0.787298	2:27661044_CA_C	3	SNX17	0	intronic	0.354	7	4	4	1	1	1
2:27597805:C:CTT	rs765521090	2	27597805	C	CTT	0.3738	3.77164e-10	0.0948299	0.0151408	0.787298	2:27661044_CA_C	3	SNX17	0	intronic	2.59	NA	4	4	1	1	1
2:27598097:C:T	rs4665972	2	27598097	C	T	0.4155	1.99109e-18	0.132874	0.0151721	0.879773	rs1260326	3	SNX17	0	intronic	2.382	7	4	4	1	1	1
2:27599132:A:G	rs12475426	2	27599132	A	G	0.3847	2.05466e-09	0.0905062	0.0151009	0.764546	2:27661044_CA_C	3	SNX17	0	intronic	1.973	3a	4	4	1	1	1
2:27599875:G:T	rs1104	2	27599875	G	T	0.3748	6.42023e-10	0.0934744	0.0151259	0.790506	2:27661044_CA_C	3	SNX17	0	UTR3	4.18	5	3	4	1	1	1
2:27600239:A:G	rs13472	2	27600239	A	G	0.3658	5.9358e-11	0.0992047	0.0151565	0.772428	2:27661044_CA_C	3	ZNF513	0	UTR3	11.74	NA	3	4	1	1	1
2:27604279:A:G	rs4582	2	27604279	G	A	0.3738	6.39063e-10	0.0935285	0.0151329	0.786089	2:27661044_CA_C	3	PPM1G	0	UTR3	12.85	4	1	6	1	1	1
2:27605696:G:GT	rs35551468	2	27605696	GT	G	0.3777	6.35216e-11	0.101	0.0154547	0.662259	2:27661044_CA_C	3	PPM1G	0	intronic	2.384	NA	4	4	1	1	1
2:27605762:A:G	rs34341829	2	27605762	A	G	0.3658	5.80153e-11	0.0992655	0.0151579	0.772428	2:27661044_CA_C	3	PPM1G	0	intronic	0.994	7	4	4	1	1	1
2:27608115:C:T	rs1647284	2	27608115	T	C	0.3748	6.15546e-10	0.0935878	0.015128	0.790506	2:27661044_CA_C	3	PPM1G	0	intronic	0.306	5	4	4	1	1	1
2:27610917:A:G	rs111595594	2	27610917	G	A	0.3748	6.0594e-10	0.0936292	0.0151286	0.790506	2:27661044_CA_C	3	PPM1G	0	intronic	1.194	7	4	5	1	1	1
2:27611469:A:G	rs7594812	2	27611469	G	A	0.3748	5.78873e-10	0.0937456	0.0151298	0.790506	2:27661044_CA_C	3	PPM1G	0	intronic	3.51	7	4	5	1	1	1
2:27612937:A:G	rs1728926	2	27612937	G	A	0.3748	2.58024e-09	0.0916029	0.0153792	0.790506	2:27661044_CA_C	3	PPM1G	0	intronic	0.986	7	4	5	1	1	1
2:27612938:C:G	rs1647281	2	27612938	C	G	0.3748	3.77984e-09	0.0906669	0.0153841	0.790506	2:27661044_CA_C	3	PPM1G	0	intronic	0.385	7	4	5	1	1	1
2:27613031:A:C	rs12476704	2	27613031	A	C	0.3658	5.53866e-11	0.0993895	0.0151608	0.772428	2:27661044_CA_C	3	PPM1G	0	intronic	1.53	6	4	5	1	1	1
2:27614449:A:G	rs72819512	2	27614449	A	G	0.3529	3.00466e-10	0.0961476	0.0152651	0.736931	2:27661044_CA_C	3	PPM1G	0	intronic	1.938	5	1	5	1	1	1
2:27615162:G:T	rs12478747	2	27615162	G	T	0.329	1.61924e-09	0.0941261	0.0156044	0.644352	2:27661044_CA_C	3	PPM1G	0	intronic	2.629	6	2	5	1	1	1
2:27615169:G:T	rs12478779	2	27615169	G	T	0.3608	8.42e-11	0.0987285	0.0152056	0.759372	2:27661044_CA_C	3	PPM1G	0	intronic	0.972	6	2	5	1	1	1
2:27615294:C:T	rs1271144	2	27615294	T	C	0.3748	5.71146e-10	0.0937867	0.0151313	0.790506	2:27661044_CA_C	3	PPM1G	0	intronic	0.987	NA	4	5	1	1	1
2:27615389:C:T	rs11897554	2	27615389	T	C	0.3658	5.39214e-11	0.0994589	0.0151621	0.772428	2:27661044_CA_C	3	PPM1G	0	intronic	0.207	6	4	5	1	1	1
2:27615478:T:TG	rs535914125	2	27615478	TG	T	0.2416	8.71679e-09	0.103676	0.0180181	1	rs535914125	3	PPM1G	0	intronic	4.614	NA	4	5	1	1	1
2:27616790:C:T	rs809058	2	27616790	C	T	0.3748	5.82684e-10	0.0937489	0.0151329	0.790506	2:27661044_CA_C	3	PPM1G	0	intronic	1.795	NA	4	5	1	1	1
2:27618012:C:CACT	2:27618012_CACT_C	2	27618012	C	CACT	0.3748	8.42914e-10	0.092893	0.0151375	0.790506	2:27661044_CA_C	3	PPM1G	0	intronic	0.442	NA	4	5	1	1	1
2:27618117:A:AG	2:27618117_AG_A	2	27618117	A	AG	0.3757	6.59739e-10	0.0934338	0.0151299	0.785555	2:27661044_CA_C	3	PPM1G	0	intronic	0.161	NA	4	5	1	1	1
2:27619049:C:G	rs1083864	2	27619049	G	C	0.4115	2.60775e-11	0.0993286	0.0148982	0.833114	rs770845392	3	PPM1G	0	intronic	0.692	7	4	5	1	1	1
2:27620179:A:AAAG	2:27620179_AAAG_A	2	27620179	A	AAAG	0.3748	1.82633e-09	0.0917314	0.0152567	0.790506	2:27661044_CA_C	3	PPM1G	0	intronic	1.503	NA	4	5	1	1	1
2:27620827:A:G	rs1083865	2	27620827	G	A	0.3748	5.61233e-10	0.0938548	0.0151356	0.790506	2:27661044_CA_C	3	PPM1G	0	intronic	1.641	5	4	5	1	1	1
2:27622013:A:AAACAACAAC	rs142026887	2	27622013	AAACAACAAC	A	0.3708	1.01603e-09	0.0927642	0.0151901	0.775345	2:27661044_CA_C	3	PPM1G	0	intronic	0.565	NA	4	5	1	1	1
2:27624996:G:GAA	2:27624996_GAA_G	2	27624996	G	GAA	0.3658	7.70458e-11	0.098723	0.0151736	0.772428	2:27661044_CA_C	3	PPM1G	0	intronic	6.91	NA	4	5	1	1	1
2:27625005:G:T	rs75855890	2	27625005	T	G	0.3658	2.89326e-05	0.154123	0.0368565	0.772428	2:27661044_CA_C	3	PPM1G	0	intronic	7.281	5	4	5	1	1	1
2:27625661:A:G	rs1260338	2	27625661	G	A	0.4115	3.6843e-11	0.0985487	0.014895	0.833114	rs770845392	3	PPM1G	0	intronic	0.109	7	4	5	1	1	1
2:27625673:C:CAATAAATAAATA	rs770845392	2	27625673	C	CAATAAATAAATA	0.4513	2.83145e-10	0.0944562	0.0149747	1	rs770845392	3	PPM1G	0	intronic	0.619	NA	4	5	1	1	1
2:27626017:A:T	rs4665975	2	27626017	T	A	0.3658	5.17903e-11	0.0996121	0.0151716	0.772428	2:27661044_CA_C	3	PPM1G	0	intronic	3.129	6	4	5	1	1	1
2:27626945:A:T	rs2911712	2	27626945	T	A	0.3748	5.05053e-10	0.0941334	0.01514	0.790506	2:27661044_CA_C	3	PPM1G	0	intronic	6.847	5	4	5	1	1	1
2:27627366:A:G	rs2950834	2	27627366	A	G	0.3757	5.39654e-10	0.0939784	0.0151404	0.785555	2:27661044_CA_C	3	PPM1G	0	intronic	0.342	7	4	5	1	1	1
2:27628635:A:G	rs7566052	2	27628635	G	A	0.3757	6.26475e-10	0.0936763	0.0151491	0.786778	2:27661044_CA_C	3	PPM1G	0	intronic	0.146	7	4	5	1	1	1
2:27631191:C:T	rs7563162	2	27631191	T	C	0.3757	4.67576e-10	0.0943295	0.0151421	0.786778	2:27661044_CA_C	3	PPM1G	0	intronic	7.458	4	1	2	1	1	1
2:27631474:C:CTGAT	rs759050394	2	27631474	C	CTGAT	0.3668	7.33878e-11	0.0988717	0.0151794	0.768567	2:27661044_CA_C	3	PPM1G	0	intronic	1.778	NA	1	1	1	1	1
2:27633651:C:T	rs56377105	2	27633651	C	T	0.3429	4.25286e-11	0.102907	0.0156038	0.698718	2:27661044_CA_C	3	PPM1G	1096	intergenic	2.519	6	5	15	1	1	1
2:27633662:C:T	rs55675047	2	27633662	C	T	0.3429	4.25286e-11	0.102907	0.0156038	0.698718	2:27661044_CA_C	3	PPM1G	1107	intergenic	3.103	7	5	15	1	1	1
2:27635463:A:G	rs1728918	2	27635463	G	A	0.2724	4.58082e-16	0.13514	0.0166386	1	rs1728918	3	PPM1G	2908	intergenic	2.458	4	2	15	1	1	1
2:27635582:A:G	rs1060525	2	27635582	G	A	0.3748	4.5543e-10	0.094396	0.0151428	0.790506	2:27661044_CA_C	3	PPM1G	3027	intergenic	5	3a	2	15	1	1	1
2:27636456:A:C	rs201920988	2	27636456	A	C	0.3598	2.01406e-10	0.0971544	0.0152752	0.75631	2:27661044_CA_C	3	PPM1G	3901	intergenic	1.142	5	5	15	1	1	1
2:27636458:C:T	rs112882369	2	27636458	T	C	0.3757	1.09613e-08	0.10279	0.0179855	0.785555	2:27661044_CA_C	3	PPM1G	3903	intergenic	3.104	5	5	15	1	1	1
2:27636474:A:G	rs12473776	2	27636474	G	A	0.3748	7.94618e-10	0.093105	0.0151489	0.790506	2:27661044_CA_C	3	PPM1G	3919	intergenic	2.003	4	5	15	1	1	1
2:27637235:C:T	rs2010087	2	27637235	T	C	0.3658	4.24629e-11	0.100069	0.0151729	0.772428	2:27661044_CA_C	3	PPM1G	4680	intergenic	9.757	NA	5	15	1	1	1
2:27640325:A:G	rs4665976	2	27640325	G	A	0.3748	4.61583e-10	0.094369	0.0151435	0.790506	2:27661044_CA_C	3	PPM1G	7770	intergenic	1.894	5	5	15	1	1	1
2:27640980:A:G	rs2911713	2	27640980	A	G	0.3748	4.57889e-10	0.0943873	0.0151434	0.790506	2:27661044_CA_C	3	PPM1G	8425	intergenic	1.155	NA	5	15	1	1	1
2:27641522:C:T	rs11690265	2	27641522	T	C	0.3658	4.311e-11	0.100039	0.0151735	0.772428	2:27661044_CA_C	3	PPM1G	8967	intergenic	0.331	6	5	15	1	1	1
2:27643002:A:G	rs11675563	2	27643002	G	A	0.3658	3.97077e-11	0.100228	0.0151741	0.772428	2:27661044_CA_C	3	NRBP1	7654	intergenic	5.582	7	5	15	1	1	1
2:27644464:A:C	rs1728922	2	27644464	C	A	0.3748	4.41574e-10	0.0944718	0.0151432	0.790506	2:27661044_CA_C	3	NRBP1	6192	intergenic	1.212	6	5	15	1	1	1
2:27646083:A:G	rs59644396	2	27646083	G	A	0.3757	9.45098e-10	0.0937808	0.0153276	0.784353	2:27661044_CA_C	3	NRBP1	4573	intergenic	1.286	6	5	15	1	1	1
2:27646770:C:T	rs6547626	2	27646770	T	C	0.3757	4.31447e-10	0.0945284	0.0151434	0.793743	2:27661044_CA_C	3	NRBP1	3886	intergenic	3.173	7	5	15	1	1	1
2:27647152:A:G	rs1625123	2	27647152	G	A	0.3757	4.03867e-10	0.0946823	0.015143	0.793743	2:27661044_CA_C	3	NRBP1	3504	intergenic	0.081	NA	5	15	1	1	1
2:27647576:C:T	rs11691432	2	27647576	T	C	0.3757	3.76614e-10	0.0948351	0.0151411	0.793743	2:27661044_CA_C	3	NRBP1	3080	intergenic	0.067	7	5	15	1	1	1
2:27648284:A:T	rs13388159	2	27648284	T	A	0.3668	3.21824e-11	0.100632	0.0151641	0.775545	2:27661044_CA_C	3	NRBP1	2372	intergenic	2.769	6	5	15	1	1	1
2:27648590:A:G	rs4665977	2	27648590	G	A	0.3757	2.92414e-10	0.0953484	0.0151281	0.793743	2:27661044_CA_C	3	NRBP1	2066	intergenic	0.379	6	5	15	1	1	1
2:27648726:C:T	rs4665978	2	27648726	C	T	0.4125	2.404e-11	0.0993716	0.014878	0.828638	rs770845392	3	NRBP1	1930	intergenic	1.283	6	5	15	1	1	1
2:27649375:A:G	rs13391837	2	27649375	G	A	0.3668	4.91129e-11	0.0996365	0.0151571	0.78494	2:27661044_CA_C	3	NRBP1	1281	intergenic	8.191	5	5	15	1	1	1
2:27649526:A:ACT	2:27649526_ACT_A	2	27649526	A	ACT	0.3668	9.90046e-11	0.0981438	0.0151727	0.78494	2:27661044_CA_C	3	NRBP1	1130	intergenic	10.44	NA	5	15	1	1	1
2:27649929:G:T	rs1728911	2	27649929	G	T	0.4125	5.14123e-11	0.0976894	0.0148763	0.813803	rs770845392	3	NRBP1	727	upstream	6.677	NA	5	15	1	1	1
2:27651054:A:T	rs1647267	2	27651054	T	A	0.3738	2.73159e-09	0.0901909	0.0151659	0.803697	2:27661044_CA_C	3	NRBP1	0	intronic	9.777	4	1	1	1	1	1
2:27651375:C:T	rs2303370	2	27651375	T	C	0.4115	3.02231e-10	0.0938305	0.0148993	0.810881	rs770845392	3	NRBP1	0	UTR5	7.55	1f	1	1	1	1	1
2:27651693:C:T	rs10182937	2	27651693	C	T	0.3738	2.85555e-09	0.0900842	0.0151665	0.803697	2:27661044_CA_C	3	NRBP1	0	intronic	14.1	4	1	1	1	1	1
2:27652153:G:T	rs780100	2	27652153	T	G	0.3738	2.89552e-09	0.0900474	0.0151661	0.803697	2:27661044_CA_C	3	NRBP1	0	UTR5	12.91	4	1	1	1	1	1
2:27652396:C:CGAG	rs35886281	2	27652396	CGAG	C	0.3748	3.56935e-09	0.0895394	0.0151684	0.806956	2:27661044_CA_C	3	NRBP1	0	intronic	5.244	NA	1	1	1	1	1
2:27653336:C:T	rs780101	2	27653336	T	C	0.3996	1.33113e-08	0.0869532	0.0153032	0.722717	2:27661044_CA_C	3	NRBP1	0	intronic	0.593	2b	1	7	1	1	1
2:27653345:T:TC	rs61609483	2	27653345	TC	T	0.3708	2.92464e-09	0.0900726	0.0151745	0.791713	2:27661044_CA_C	3	NRBP1	0	intronic	3.376	NA	1	7	1	1	1
2:27655447:G:T	rs3845686	2	27655447	G	T	0.3678	5.8916e-11	0.0992331	0.0151583	0.788093	2:27661044_CA_C	3	NRBP1	0	intronic	0.002	NA	4	5	1	1	1
2:27656036:A:G	rs809673	2	27656036	G	A	0.3748	5.37099e-10	0.0939053	0.0151268	0.806956	2:27661044_CA_C	3	NRBP1	0	intronic	1.387	7	4	4	1	1	1
2:27656822:G:GA	rs3214499	2	27656822	GA	G	0.4135	3.95426e-11	0.0982711	0.0148765	0.809364	rs770845392	3	NRBP1	0	intronic	9.832	NA	4	4	1	1	1
2:27657167:C:T	rs704791	2	27657167	C	T	0.3757	5.40318e-10	0.0938922	0.015127	0.810246	2:27661044_CA_C	3	NRBP1	0	intronic	7.246	6	4	4	1	1	1
2:27659491:C:T	rs780102	2	27659491	C	T	0.3757	4.86526e-10	0.0941448	0.0151276	0.810246	2:27661044_CA_C	3	NRBP1	0	intronic	0.51	6	4	4	1	1	1
2:27661020:C:T	rs780103	2	27661020	C	T	0.3767	5.40253e-10	0.0938923	0.015127	0.806411	2:27661044_CA_C	3	NRBP1	0	intronic	1.294	6	4	4	1	1	1
2:27661044:C:CA	2:27661044_CA_C	2	27661044	C	CA	0.4095	1.52119e-11	0.103389	0.0153263	1	2:27661044_CA_C	3	NRBP1	0	intronic	1.988	NA	4	4	1	1	1
2:27661114:A:AG	2:27661114_AG_A	2	27661114	A	AG	0.3757	6.23302e-10	0.0936007	0.0151349	0.810246	2:27661044_CA_C	3	NRBP1	0	intronic	3.126	NA	4	4	1	1	1
2:27663215:A:T	rs1260341	2	27663215	A	T	0.3757	5.39776e-10	0.0938944	0.015127	0.810246	2:27661044_CA_C	3	NRBP1	0	intronic	0.775	7	4	4	1	1	1
2:27663416:G:T	rs1260342	2	27663416	T	G	0.3757	5.87822e-10	0.0936956	0.0151277	0.810246	2:27661044_CA_C	3	NRBP1	0	intronic	6.016	5	4	4	1	1	1
2:27665361:C:G	rs780112	2	27665361	G	C	0.3757	8.10999e-10	0.0929393	0.0151299	0.810246	2:27661044_CA_C	3	KRTCAP3	0	UTR5	2.91	4	1	5	1	1	1
2:27667297:A:G	rs4803	2	27667297	G	A	0.3748	7.07196e-10	0.0932595	0.0151286	0.806956	2:27661044_CA_C	3	KRTCAP3:IFT172	00:00:00	UTR3	6.796	7	4	5	1	1	1
2:27667520:T:TTTTG	rs10635082	2	27667520	TTTTG	T	0.4155	4.68245e-11	0.0979271	0.014881	0.801135	rs770845392	3	KRTCAP3:IFT172	00:00:00	intronic	1.396	NA	4	5	1	1	1
2:27669341:A:AT	2:27669341_AT_A	2	27669341	A	AT	0.3757	3.51623e-10	0.0953396	0.0151957	0.810246	2:27661044_CA_C	3	KRTCAP3:IFT172	00:00:00	UTR3	1.443	NA	1	5	1	1	1
2:27669365:G:GT	rs11430923	2	27669365	GT	G	0.3708	1.87594e-10	0.0966447	0.0151691	0.788303	2:27661044_CA_C	3	IFT172	0	intronic	4.353	NA	1	5	1	1	1
2:27669723:C:T	rs10207700	2	27669723	C	T	0.3757	6.92001e-10	0.0933174	0.0151295	0.810246	2:27661044_CA_C	3	IFT172	0	intronic	2.261	7	4	5	1	1	1
2:27670307:A:G	rs11126999	2	27670307	A	G	0.3678	7.22241e-11	0.098783	0.0151602	0.788093	2:27661044_CA_C	3	IFT172	0	intronic	2.327	7	4	4	1	1	1
2:27671255:C:T	rs7597145	2	27671255	C	T	0.3757	6.81187e-10	0.093359	0.0151302	0.810246	2:27661044_CA_C	3	IFT172	0	intronic	1.43	7	4	4	1	1	1
2:27671257:C:T	rs7580759	2	27671257	T	C	0.3757	6.72655e-10	0.0933886	0.0151301	0.810246	2:27661044_CA_C	3	IFT172	0	intronic	0.18	7	4	4	1	1	1
2:27673798:C:T	rs1262430	2	27673798	C	T	0.3757	6.39499e-10	0.0935025	0.0151289	0.810246	2:27661044_CA_C	3	IFT172	0	intronic	0.735	6	4	5	1	1	1
2:27673818:G:T	rs1260343	2	27673818	T	G	0.3827	2.24657e-10	0.0962414	0.0151717	0.775814	2:27661044_CA_C	3	IFT172	0	intronic	0.009	6	4	5	1	1	1
2:27676287:A:T	rs56076827	2	27676287	T	A	0.3678	6.70572e-11	0.0989413	0.0151586	0.788093	2:27661044_CA_C	3	IFT172	0	exonic	1.233	5	4	4	1	1	1
2:27677691:A:G	rs780104	2	27677691	A	G	0.3767	8.06459e-10	0.0929483	0.0151292	0.806411	2:27661044_CA_C	3	IFT172	0	intronic	1.327	5	4	4	1	1	1
2:27678471:A:G	rs780105	2	27678471	G	A	0.4165	6.43678e-11	0.0971949	0.014877	0.797385	rs770845392	3	IFT172:AC074117.13	00:00:00	ncRNA_intronic	2.486	6	4	5	1	1	1
2:27679919:A:G	rs11887784	2	27679919	G	A	0.3688	7.6553e-11	0.0986453	0.0151594	0.78419	2:27661044_CA_C	3	IFT172	0	intronic	0.118	6	4	5	1	1	1
2:27681598:A:C	rs780106	2	27681598	C	A	0.3767	7.24676e-10	0.0931992	0.0151283	0.806411	2:27661044_CA_C	3	IFT172	0	intronic	0.672	7	4	4	1	1	1
2:27682850:G:T	rs72819536	2	27682850	T	G	0.3678	5.67737e-11	0.0993393	0.0151617	0.788093	2:27661044_CA_C	3	IFT172	0	intronic	0.751	6	4	5	1	1	1
2:27684734:A:G	rs780107	2	27684734	G	A	0.3767	8.0475e-10	0.0929547	0.0151294	0.806411	2:27661044_CA_C	3	IFT172	0	intronic	4.679	7	4	5	1	1	1
2:27684957:C:T	rs780108	2	27684957	C	T	0.4165	6.71249e-11	0.0970981	0.0148765	0.797385	rs770845392	3	IFT172	0	intronic	0.659	7	4	5	1	1	1
2:27685014:C:T	rs780109	2	27685014	T	C	0.3767	8.11476e-10	0.0929363	0.0151296	0.806411	2:27661044_CA_C	3	IFT172	0	intronic	1.706	7	4	5	1	1	1
2:27685388:A:G	rs780110	2	27685388	A	G	0.4165	7.84064e-11	0.0967481	0.014876	0.797385	rs770845392	3	IFT172	0	intronic	1.392	7	4	5	1	1	1
2:27686396:C:CT	2:27686396_CT_C	2	27686396	C	CT	0.3897	3.02728e-10	0.0960621	0.0152543	0.757374	2:27661044_CA_C	3	IFT172	0	intronic	4.554	NA	4	5	1	1	1
2:27686480:A:G	rs67086575	2	27686480	G	A	0.1501	3.64325e-11	-0.130767	0.0197596	1	rs67086575	3	IFT172	0	intronic	1.133	7	4	5	1	1	1
2:27687792:A:AT	rs576114900	2	27687792	AT	A	0.325	2.08062e-10	0.103689	0.0163155	0.603365	2:27661044_CA_C	3	IFT172	0	intronic	0.783	NA	4	5	1	1	1
2:27688601:C:T	rs1647276	2	27688601	T	C	0.3748	7.24251e-10	0.0932006	0.0151282	0.806956	2:27661044_CA_C	3	IFT172	0	intronic	5.954	7	4	5	1	1	1
2:27689700:A:G	rs1406295	2	27689700	G	A	0.3757	8.19808e-10	0.0929078	0.015129	0.803136	2:27661044_CA_C	3	IFT172	0	intronic	6.075	NA	4	5	1	1	1
2:27689899:C:T	rs3845687	2	27689899	C	T	0.3678	7.363e-11	0.098737	0.0151598	0.781051	2:27661044_CA_C	3	IFT172	0	intronic	4.629	6	4	5	1	1	1
2:27690991:C:T	rs11904779	2	27690991	T	C	0.3678	8.01413e-11	0.0985405	0.0151593	0.781051	2:27661044_CA_C	3	IFT172	0	intronic	2.13	6	5	5	1	1	1
2:27691026:C:CA	rs773363459	2	27691026	C	CA	0.3827	3.58048e-10	0.0950226	0.015152	0.777027	2:27661044_CA_C	3	IFT172	0	intronic	2.186	NA	4	5	1	1	1
2:27691588:A:C	rs12464368	2	27691588	A	C	0.3559	4.54447e-10	0.0951654	0.0152654	0.748117	2:27661044_CA_C	3	IFT172	0	intronic	0.956	7	4	5	1	1	1
2:27692214:C:T	rs1728912	2	27692214	C	T	0.3757	6.89988e-10	0.0933177	0.0151284	0.803136	2:27661044_CA_C	3	IFT172	0	intronic	0.169	7	4	5	1	1	1
2:27692261:A:G	rs1647265	2	27692261	G	A	0.3757	7.20035e-10	0.0932141	0.0151282	0.803136	2:27661044_CA_C	3	IFT172	0	intronic	3.179	6	4	5	1	1	1
2:27692973:A:G	rs11127013	2	27692973	G	A	0.3678	6.97479e-11	0.0988578	0.0151595	0.781051	2:27661044_CA_C	3	IFT172	0	intronic	3.154	7	4	5	1	1	1
2:27693137:G:GAAAA	2:27693137_GAAAA_G	2	27693137	G	GAAAA	0.3698	7.66042e-11	0.0987108	0.0151697	0.780355	2:27661044_CA_C	3	IFT172	0	intronic	1.123	NA	4	5	1	1	1
2:27693485:C:T	rs1647266	2	27693485	C	T	0.3757	7.1992e-10	0.0932145	0.0151282	0.803136	2:27661044_CA_C	3	IFT172	0	intronic	4.461	7	4	5	1	1	1
2:27694905:C:CA	2:27694905_CA_C	2	27694905	C	CA	0.4404	3.39363e-09	0.0931762	0.0157623	1	2:27694905_CA_C	3	IFT172	0	UTR3	1.714	NA	4	4	1	1	1
2:27696207:A:C	rs113954968	2	27696207	C	A	0.3708	1.10117e-10	0.0978295	0.0151618	0.782318	2:27661044_CA_C	3	IFT172	0	intronic	1.734	7	4	5	1	1	1
2:27696737:C:T	rs7596856	2	27696737	T	C	0.3698	9.19345e-11	0.098207	0.0151562	0.787357	2:27661044_CA_C	3	IFT172	0	intronic	2.101	5	4	5	1	1	1
2:27697953:C:CAGA	rs147998458	2	27697953	CAGA	C	0.3767	8.59849e-10	0.0928759	0.0151425	0.798185	2:27661044_CA_C	3	IFT172	0	intronic	12.86	NA	4	5	1	1	1
2:27698343:C:G	rs780117	2	27698343	G	C	0.3767	7.26258e-10	0.0932207	0.0151326	0.798185	2:27661044_CA_C	3	IFT172	0	intronic	5.56	7	4	5	1	1	1
2:27698644:C:CT	2:27698644_CT_C	2	27698644	C	CT	0.3777	6.63118e-10	0.0936181	0.0151617	0.80859	2:27661044_CA_C	3	IFT172	0	intronic	3.368	NA	4	5	1	1	1
2:27702026:A:C	rs780115	2	27702026	C	A	0.3986	1.55698e-08	0.0848749	0.0150084	0.735182	2:27661044_CA_C	3	IFT172	0	intronic	3.08	NA	4	4	1	1	1
2:27703495:A:G	rs1260345	2	27703495	G	A	0.3986	1.57436e-08	0.0848258	0.0150048	0.735182	2:27661044_CA_C	3	IFT172	0	intronic	1.104	NA	4	4	1	1	1
2:27705369:C:T	rs1260330	2	27705369	C	T	0.3986	1.71613e-08	0.0846205	0.0150078	0.735182	2:27661044_CA_C	3	IFT172	0	intronic	2.503	NA	4	5	1	1	1
2:27705437:C:T	rs1260329	2	27705437	C	T	0.3986	1.71613e-08	0.0846205	0.0150078	0.735182	2:27661044_CA_C	3	IFT172	0	intronic	3.737	NA	4	5	1	1	1
2:27706640:C:T	rs2272417	2	27706640	C	T	0.3907	2.07232e-09	0.0900701	0.0150316	0.711463	2:27661044_CA_C	3	IFT172	0	intronic	0.169	7	4	4	1	1	1
2:27709965:A:G	rs809059	2	27709965	G	A	0.3986	1.65692e-08	0.0847109	0.0150078	0.735182	2:27661044_CA_C	3	IFT172	0	intronic	0.04	NA	4	5	1	1	1
2:27711254:C:CA	rs199903703	2	27711254	CA	C	0.3907	2.14731e-09	0.0899816	0.0150314	0.711463	2:27661044_CA_C	3	IFT172	0	intronic	1.428	NA	5	5	1	1	1
2:27711257:G:GACT	rs386644222	2	27711257	GACT	G	0.3907	2.14731e-09	0.0899816	0.0150314	0.711463	2:27661044_CA_C	3	IFT172	0	intronic	1.358	NA	5	5	1	1	1
2:27711631:C:T	rs1260328	2	27711631	C	T	0.4006	2.48697e-08	0.0836564	0.0150078	0.729418	2:27661044_CA_C	3	IFT172	0	intronic	0.729	NA	1	5	1	1	1
2:27711893:A:G	rs1260327	2	27711893	G	A	0.4404	1.12427e-09	0.0903284	0.0148306	0.712501	rs770845392	3	IFT172	0	intronic	3.969	NA	1	7	1	1	1
2:27713634:A:G	rs10181100	2	27713634	A	G	0.3688	9.62492e-11	0.0981315	0.0151608	0.776005	2:27661044_CA_C	3	IFT172	977	upstream	5.238	7	5	5	1	1	1
2:27714511:A:C	rs1647285	2	27714511	C	A	0.3777	1.52301e-09	0.0916638	0.0151713	0.794461	2:27661044_CA_C	3	FNDC4	238	downstream	8.462	5	4	5	1	1	1
2:27714517:A:T	rs1647286	2	27714517	T	A	0.3777	1.50717e-09	0.0917011	0.0151733	0.794461	2:27661044_CA_C	3	FNDC4	232	downstream	5.067	5	4	5	1	1	1
2:27714526:C:T	rs2288155	2	27714526	C	T	0.3698	1.55915e-10	0.0972845	0.015202	0.772218	2:27661044_CA_C	3	FNDC4	223	downstream	2.063	5	4	5	1	1	1
2:27715207:A:T	rs8395	2	27715207	A	T	0.3688	9.41153e-11	0.0981769	0.0151598	0.776005	2:27661044_CA_C	3	FNDC4	0	UTR3	15.52	5	4	5	1	1	1
2:27715416:C:T	rs2303369	2	27715416	T	C	0.3688	1.07753e-10	0.0978769	0.0151614	0.776005	2:27661044_CA_C	3	FNDC4	0	intronic	1.295	6	4	5	1	1	1
2:27716004:C:T	rs780088	2	27716004	C	T	0.3757	9.69547e-10	0.0925236	0.0151322	0.794936	2:27661044_CA_C	3	FNDC4	0	intronic	0.145	7	4	5	1	1	1
2:27716494:A:G	rs704795	2	27716494	A	G	0.3757	1.04268e-09	0.0923644	0.0151349	0.794936	2:27661044_CA_C	3	FNDC4	0	intronic	12.13	NA	1	5	1	1	1
2:27718812:C:CAATGTTG	rs111461122	2	27718812	CAATGTTG	C	0.3986	1.984e-08	0.0843479	0.0150262	0.71991	2:27661044_CA_C	3	FNDC4	699	upstream	2.321	NA	1	13	1	1	1
2:27721971:C:T	rs813592	2	27721971	C	T	0.3767	7.21399e-10	0.0931915	0.0151252	0.78186	2:27661044_CA_C	3	GCKR	0	intronic	9.213	NA	2	14	1	1	1
2:27722416:A:G	rs1260320	2	27722416	A	G	0.3757	4.7153e-10	0.0942324	0.0151297	0.77741	2:27661044_CA_C	3	GCKR	0	intronic	4.072	5	5	14	1	1	1
2:27725572:A:C	rs715325	2	27725572	A	C	0.3757	3.93661e-10	0.0946436	0.0151272	0.77741	2:27661044_CA_C	3	GCKR	0	intronic	10.22	NA	5	15	1	1	1
2:27725761:C:T	rs715326	2	27725761	T	C	0.3688	7.38577e-11	0.0986943	0.0151543	0.759764	2:27661044_CA_C	3	GCKR	0	intronic	5.712	NA	5	15	1	1	1
2:27727314:C:T	rs10169261	2	27727314	T	C	0.3767	4.02552e-10	0.09469	0.015143	0.77376	2:27661044_CA_C	3	GCKR	0	intronic	1.444	6	4	15	1	1	1
2:27728777:C:G	rs2293572	2	27728777	G	C	0.3688	4.74795e-11	0.0998319	0.0151752	0.759764	2:27661044_CA_C	3	GCKR	0	intronic	0.949	7	5	15	1	1	1
2:27729480:A:G	rs2293571	2	27729480	A	G	0.3688	7.28991e-11	0.0988487	0.0151735	0.759764	2:27661044_CA_C	3	GCKR	0	intronic	8.668	NA	5	15	1	1	1
2:27730940:C:T	rs1260326	2	27730940	C	T	0.4105	3.74671e-19	0.134958	0.0150889	1	rs1260326	3	GCKR	0	exonic	13.22	5	5	15	1	1	1
2:27731376:C:T	rs35073769	2	27731376	T	C	0.3698	7.63893e-11	0.0986852	0.0151647	0.745431	2:27661044_CA_C	3	GCKR	0	intronic	5.531	7	5	15	1	1	1
2:27733452:A:G	rs4425043	2	27733452	A	G	0.3698	8.92052e-11	0.0983602	0.0151692	0.745431	2:27661044_CA_C	3	GCKR	0	intronic	8.451	5	4	15	1	1	1
2:27734972:A:G	rs6547692	2	27734972	A	G	0.4553	2.86994e-16	0.121526	0.0148588	0.778398	rs1260326	3	GCKR	0	intronic	1.28	7	4	15	1	1	1
2:27737181:A:G	rs8179225	2	27737181	G	A	0.3708	9.68241e-11	0.0981597	0.0151672	0.748518	2:27661044_CA_C	3	GCKR	0	intronic	4.914	6	4	15	1	1	1
2:27737900:A:T	rs8179229	2	27737900	T	A	0.3698	1.09054e-10	0.0978886	0.0151675	0.745431	2:27661044_CA_C	3	GCKR	0	intronic	0.093	7	4	15	1	1	1
2:27738854:C:T	rs12471703	2	27738854	T	C	0.3698	1.13648e-10	0.0977828	0.0151658	0.745431	2:27661044_CA_C	3	GCKR	0	intronic	0.225	6	4	15	1	1	1
2:27739880:C:CT	2:27739880_CT_C	2	27739880	C	CT	0.499	3.48165e-12	0.105575	0.0151758	1	2:27739880_CT_C	3	GCKR	0	intronic	1.252	NA	4	15	1	1	1
2:27740404:C:G	rs11127044	2	27740404	G	C	0.3698	1.10594e-10	0.0978159	0.0151612	0.745431	2:27661044_CA_C	3	GCKR	0	intronic	0.011	5	5	15	1	1	1
2:27741072:C:G	rs780096	2	27741072	G	C	0.4503	3.00987e-15	0.117434	0.0148829	0.757515	rs1260326	3	GCKR	0	intronic	1.009	5	5	15	1	1	1
2:27741105:A:G	rs780095	2	27741105	G	A	0.4503	2.91143e-15	0.117496	0.014883	0.757515	rs1260326	3	GCKR	0	intronic	0.544	NA	5	15	1	1	1
2:27741237:C:T	rs780094	2	27741237	C	T	0.4105	5.51635e-17	0.126898	0.0151518	0.915614	rs1260326	3	GCKR	0	intronic	1.852	2c	4	15	1	1	1
2:27742603:C:T	rs780093	2	27742603	C	T	0.4115	4.28145e-17	0.127326	0.0151489	0.911382	rs1260326	3	GCKR	0	intronic	1.541	5	1	15	1	1	1
2:27743423:A:G	rs11681351	2	27743423	A	G	0.3728	1.07369e-09	0.0919718	0.0150822	0.711159	2:27661044_CA_C	3	GCKR	0	intronic	5.729	5	5	15	1	1	1
2:27743630:C:T	rs13022659	2	27743630	T	C	0.3728	1.22968e-09	0.0916564	0.0150842	0.711159	2:27661044_CA_C	3	GCKR	0	intronic	0.297	7	5	15	1	1	1
2:27744364:A:ATT	2:27744364_ATT_A	2	27744364	A	ATT	0.4543	1.36144e-13	0.110472	0.0149286	0.747351	2:27739880_CT_C	3	GCKR	0	intronic	0.811	NA	4	15	1	1	1
2:27745764:G:GT	rs141306206	2	27745764	G	GT	0.4662	3.1713e-15	0.117864	0.0149498	0.724308	2:27739880_CT_C	3	GCKR	0	intronic	1.375	NA	4	15	1	1	1
2:27745946:A:G	rs7589217	2	27745946	G	A	0.3728	1.11625e-09	0.0919114	0.0150876	0.711159	2:27661044_CA_C	3	GCKR	0	intronic	0.77	6	4	15	1	1	1
2:27746832:A:C	rs8179252	2	27746832	C	A	0.3728	1.10363e-09	0.0919507	0.0150896	0.711159	2:27661044_CA_C	3	GCKR	277	downstream	2.002	7	4	15	1	1	1
2:27748597:A:C	rs1260334	2	27748597	A	C	0.4493	9.26496e-15	0.11526	0.0148743	0.747362	rs1260326	3	GCKR	2042	intergenic	6.155	NA	4	15	1	1	1
2:27748624:A:G	rs1260333	2	27748624	G	A	0.4493	1.01871e-14	0.115073	0.0148732	0.747362	rs1260326	3	GCKR	2069	intergenic	2.662	NA	4	15	1	1	1
2:27748904:A:G	rs1313566	2	27748904	A	G	0.4513	1.34118e-14	0.114735	0.014897	0.755032	rs1260326	3	GCKR	2349	intergenic	4.609	NA	4	15	1	1	1
2:27748992:A:AT	2:27748992_AT_A	2	27748992	A	AT	0.4145	2.85294e-17	0.128703	0.0152268	0.907791	rs1260326	3	GCKR	2437	intergenic	0.385	NA	4	15	1	1	1
2:27749669:A:G	rs11682621	2	27749669	A	G	0.3728	2.273e-09	0.0905323	0.0151468	0.711159	2:27661044_CA_C	3	GCKR	3114	intergenic	3.979	5	5	15	1	1	1
2:27750545:A:G	rs2950835	2	27750545	G	A	0.4722	1.35192e-13	0.110595	0.0149434	0.710782	2:27739880_CT_C	3	GCKR	3990	intergenic	8.041	4	5	15	1	1	1
2:27750546:A:T	rs2911711	2	27750546	A	T	0.4722	1.35611e-13	0.110591	0.0149436	0.710782	2:27739880_CT_C	3	GCKR	3991	intergenic	5.77	4	5	15	1	1	1
2:27750810:A:AT	2:27750810_AT_A	2	27750810	A	AT	0.4443	1.46323e-12	0.108167	0.0152822	0.705092	2:27739880_CT_C	3	GCKR	4255	intergenic	0.933	NA	5	15	1	1	1
2:27752296:A:G	rs11682083	2	27752296	G	A	0.3777	6.67897e-09	0.0878897	0.0151565	0.684343	2:27661044_CA_C	3	GCKR	5741	intergenic	1.921	6	9	15	1	1	1
2:27752463:A:G	rs11127048	2	27752463	A	G	0.4145	2.87824e-16	0.125714	0.0153716	0.811366	rs1260326	3	GCKR	5908	intergenic	0.524	7	14	15	1	1	1
2:27752871:C:T	rs6753534	2	27752871	T	C	0.4443	3.04066e-12	0.104534	0.0149851	0.73373	rs1260326	3	GCKR	6316	intergenic	2.572	5	14	15	1	1	1
2:27753878:A:C	rs4665985	2	27753878	C	A	0.2763	3.47847e-08	-0.0924152	0.0167556	0.617429	rs4665987	3	AC109829.1	6374	intergenic	2.164	6	14	15	1	1	1
2:27755825:A:G	rs4665987	2	27755825	A	G	0.2644	1.22708e-08	-0.0963838	0.0169215	1	rs4665987	3	AC109829.1	4427	intergenic	0.488	5	12	15	1	1	1
2:27761436:A:C	rs4665988	2	27761436	A	C	0.2634	1.28004e-08	-0.0962528	0.01692	0.994505	rs4665987	3	AC109829.1	0	intronic	0.055	7	7	15	1	1	1
2:27764199:C:T	rs77200710	2	27764199	T	C	0.2594	1.764e-08	-0.0964183	0.0171146	0.972905	rs4665987	3	AC109829.1	0	intronic	2.675	5	5	15	1	1	1
2:27765587:C:T	rs12473139	2	27765587	C	T	0.2644	1.37535e-08	-0.09603	0.0169173	1	rs4665987	3	AC109829.1	0	intronic	7.69	5	5	15	1	1	1
2:27766284:A:G	rs4665991	2	27766284	A	G	0.2644	1.32615e-08	-0.0961428	0.0169186	1	rs4665987	3	AC109829.1	0	intronic	1.139	5	5	15	1	1	1
2:27767488:G:GC	2:27767488_GC_G	2	27767488	G	GC	0.2644	1.32882e-08	-0.0961849	0.0169271	1	rs4665987	3	AC109829.1	0	intronic	2.51	NA	5	15	1	1	1
2:27776631:A:AT	rs754049756	2	27776631	A	AT	0.2654	4.12754e-08	-0.0932794	0.0170053	0.994503	rs4665987	3	AC109829.1	0	intronic	0.215	NA	5	14	1	1	1
2:27778167:A:C	rs12995461	2	27778167	C	A	0.2644	1.58004e-08	-0.0956429	0.0169201	1	rs4665987	3	AC109829.1	0	intronic	6.507	7	5	14	1	1	1
2:27778560:A:G	rs10169065	2	27778560	G	A	0.2644	1.64126e-08	-0.0955266	0.016919	1	rs4665987	3	AC109829.1	0	intronic	3.195	6	5	14	1	1	1
2:27778572:A:G	rs10179872	2	27778572	A	G	0.2644	1.6069e-08	-0.0955903	0.0169194	1	rs4665987	3	AC109829.1	0	intronic	2.161	7	5	14	1	1	1
2:27779001:C:CAAA	2:27779001_CAAA_C	2	27779001	C	CAAA	0.2843	4.29805e-08	-0.0909503	0.0166024	0.901056	rs4665987	3	AC109829.1	0	intronic	1.016	NA	5	14	1	1	1
2:27779151:C:CTT	2:27779151_CTT_C	2	27779151	C	CTT	0.2664	1.65978e-08	-0.0954175	0.0169055	0.989041	rs4665987	3	AC109829.1	0	intronic	0.979	NA	5	14	1	1	1
2:27783801:C:T	rs4665382	2	27783801	C	T	0.2644	1.63185e-08	-0.0955484	0.0169199	1	rs4665987	3	AC109829.1	0	intronic	6.254	5	5	14	1	1	1
2:27784658:C:T	rs7570476	2	27784658	T	C	0.2644	1.65554e-08	-0.0955007	0.0169189	1	rs4665987	3	AC109829.1	0	intronic	0.046	5	5	14	1	1	1
2:27786188:A:T	rs10208529	2	27786188	T	A	0.2654	1.6776e-08	-0.0954591	0.0169184	0.994503	rs4665987	3	AC109829.1	0	intronic	3.274	7	5	14	1	1	1
2:27791555:C:G	rs4665383	2	27791555	G	C	0.2644	1.63419e-08	-0.095535	0.0169183	1	rs4665987	3	AC109829.1	1543	intergenic	5.685	7	5	14	1	1	1
2:27793921:G:T	rs7577311	2	27793921	T	G	0.2644	1.65141e-08	-0.0954984	0.0169172	1	rs4665987	3	AC109829.1	3909	intergenic	1.993	5	5	15	1	1	1
2:27801493:C:T	rs1919127	2	27801493	C	T	0.2644	1.89055e-08	-0.0951016	0.0169168	1	rs4665987	3	C2orf16	0	exonic	13.35	7	5	9	1	1	1
2:27801759:A:G	rs1919128	2	27801759	G	A	0.2644	1.57038e-08	-0.0956289	0.0169144	1	rs4665987	3	C2orf16	0	exonic	14.88	7	5	9	1	1	1
2:27810518:C:CT	rs574622475	2	27810518	CT	C	0.2644	2.52327e-08	-0.0955028	0.0171408	0.977941	rs4665987	3	ZNF512:RP11-158I13.2	00:00:00	ncRNA_intronic	1.994	NA	4	15	1	1	1
2:27811722:A:G	rs12478841	2	27811722	G	A	0.2644	2.69575e-08	-0.0944467	0.0169864	1	rs4665987	3	ZNF512:RP11-158I13.2	00:00:00	ncRNA_intronic	9.806	7	5	15	1	1	1
2:27812252:A:G	rs6760250	2	27812252	A	G	0.2644	2.08434e-08	-0.0948118	0.016916	1	rs4665987	3	ZNF512:RP11-158I13.2	00:00:00	ncRNA_intronic	8.984	5	5	15	1	1	1
2:27815510:A:C	rs13022873	2	27815510	C	A	0.2654	1.8862e-08	-0.0951586	0.0169257	0.994503	rs4665987	3	ZNF512:RP11-158I13.2	00:00:00	ncRNA_intronic	1.798	5	4	5	1	1	1
2:27817817:A:G	rs13010586	2	27817817	A	G	0.2644	1.88618e-08	-0.0951312	0.0169209	1	rs4665987	3	ZNF512:RP11-158I13.2	00:00:00	ncRNA_intronic	1.105	7	4	8	1	1	1
2:27821482:C:T	rs12989678	2	27821482	T	C	0.2644	1.97403e-08	-0.0950013	0.0169214	1	rs4665987	3	ZNF512:RP11-158I13.2	00:00:00	ncRNA_intronic	0.172	7	4	5	1	1	1
2:27825715:C:T	rs12467476	2	27825715	C	T	0.2644	1.26379e-08	-0.0963522	0.016931	1	rs4665987	3	ZNF512:RP11-158I13.2	00:00:00	ncRNA_intronic	9.548	7	4	4	1	1	1
2:27827092:C:T	rs12464616	2	27827092	T	C	0.2624	1.39867e-08	-0.0960523	0.0169298	0.989048	rs4665987	3	ZNF512:RP11-158I13.2	00:00:00	ncRNA_intronic	2.95	6	4	4	1	1	1
2:27827326:T:TACAGTCATGTAACC	rs746509899	2	27827326	T	TACAGTCATGTAACC	0.2624	1.37642e-08	-0.0960872	0.0169278	0.989048	rs4665987	3	ZNF512:RP11-158I13.2	00:00:00	ncRNA_intronic	5.48	NA	4	4	1	1	1
2:27832055:A:G	rs2384656	2	27832055	G	A	0.2624	1.39826e-08	-0.0960626	0.0169315	0.989048	rs4665987	3	ZNF512:RP11-158I13.2	00:00:00	ncRNA_intronic	7.393	2b	4	4	1	1	1
2:27833502:C:T	rs74175068	2	27833502	C	T	0.2624	1.73919e-08	-0.0953946	0.0169256	0.989048	rs4665987	3	ZNF512:RP11-158I13.2	00:00:00	ncRNA_intronic	2.907	7	4	5	1	1	1
2:27833687:C:T	rs34016998	2	27833687	T	C	0.2624	1.74584e-08	-0.0953677	0.0169228	0.989048	rs4665987	3	ZNF512:RP11-158I13.2	00:00:00	ncRNA_intronic	2.575	6	4	5	1	1	1
2:27834152:C:T	rs12987055	2	27834152	C	T	0.2624	1.7665e-08	-0.0953426	0.0169244	0.989048	rs4665987	3	ZNF512:RP11-158I13.2	00:00:00	ncRNA_intronic	5.724	5	4	5	1	1	1
2:27836605:C:T	rs13020949	2	27836605	T	C	0.2624	1.75482e-08	-0.0953493	0.0169222	0.989048	rs4665987	3	ZNF512:RP11-158I13.2	00:00:00	ncRNA_intronic	0.667	7	4	5	1	1	1
2:27837544:C:CA	2:27837544_CA_C	2	27837544	C	CA	0.2922	6.89681e-08	-0.0905956	0.0167961	0.833442	rs4665987	3	ZNF512:RP11-158I13.2	00:00:00	ncRNA_intronic	7.262	NA	4	5	1	1	1
2:27839369:C:T	rs4666000	2	27839369	C	T	0.2773	5.0303e-08	-0.0905683	0.0166173	0.912844	rs4665987	3	ZNF512:RP11-158I13.2	00:00:00	ncRNA_intronic	6.836	6	4	4	1	1	1
2:27839539:C:T	rs2068834	2	27839539	C	T	0.2773	4.98961e-08	-0.0905949	0.0166178	0.912844	rs4665987	3	ZNF512:RP11-158I13.2	00:00:00	ncRNA_intronic	6.343	7	4	4	1	1	1
2:27840640:C:G	rs4666002	2	27840640	C	G	0.2624	1.74347e-08	-0.0953832	0.0169248	0.989048	rs4665987	3	ZNF512:RP11-158I13.2	00:00:00	ncRNA_intronic	0.068	6	4	4	1	1	1
2:27851918:A:G	rs3749147	2	27851918	A	G	0.2535	3.75158e-08	-0.0935523	0.0170028	0.941061	rs4665987	3	ZNF512:RP11-158I13.2:GPN1	00:00:00	exonic	14.13	NA	1	1	1	1	1
2:27853245:C:G	rs13002853	2	27853245	G	C	0.2535	3.43607e-08	-0.0938073	0.0170014	0.941061	rs4665987	3	ZNF512:RP11-158I13.2:GPN1	00:00:00	ncRNA_intronic	4.496	6	4	5	1	1	1
2:27854524:A:G	rs34502053	2	27854524	A	G	0.2555	3.21363e-08	-0.0940125	0.0170024	0.929853	rs4665987	3	ZNF512:RP11-158I13.2:GPN1	00:00:00	ncRNA_intronic	10.11	7	4	4	1	1	1
2:27859351:A:T	rs6719175	2	27859351	A	T	0.2744	1.04396e-07	-0.0887475	0.0166853	0.834756	rs4665987	3	GPN1	0	intronic	2.45	6	4	4	1	1	1
2:27867573:G:GT	rs35012162	2	27867573	GT	G	0.2167	1.87004e-06	-0.0887531	0.0186183	0.725957	rs4665987	3	GPN1	0	intronic	1.08	NA	4	4	1	1	1
2:27872312:A:AATAT	2:27872312_AATAT_A	2	27872312	A	AATAT	0.2207	3.44129e-06	-0.085355	0.0183854	0.72367	rs4665987	3	GPN1	0	intronic	4.564	NA	4	4	1	1	1
2:27892023:A:T	rs2272406	2	27892023	T	A	0.2207	3.29059e-06	-0.0855545	0.0183917	0.701889	rs4665987	3	SLC4A1AP	0	intronic	2.047	6	4	4	1	1	1
2:27901728:C:T	rs13021208	2	27901728	T	C	0.2227	3.36656e-06	-0.0854791	0.0183941	0.712363	rs4665987	3	SLC4A1AP	0	intronic	4.006	7	4	4	1	1	1
2:27910706:A:C	rs13023094	2	27910706	C	A	0.2227	2.52977e-06	-0.08653	0.0183883	0.712363	rs4665987	3	SLC4A1AP	0	intronic	5.318	6	4	4	1	1	1
2:27913188:C:T	rs12998770	2	27913188	C	T	0.2227	2.95581e-06	-0.0859783	0.0183955	0.712363	rs4665987	3	SLC4A1AP	0	intronic	15.03	3a	4	5	1	1	1
2:27928797:C:T	rs13030973	2	27928797	C	T	0.2256	3.92796e-06	-0.0845263	0.0183149	0.695725	rs4665987	3	AC074091.13	0	UTR3	12.09	2b	5	5	1	1	1
2:27932587:A:G	rs6727388	2	27932587	G	A	0.2247	4.09184e-06	-0.0843872	0.0183185	0.691622	rs4665987	3	AC074091.13	0	intronic	4.102	6	5	15	1	1	1
2:27933642:C:T	rs4616435	2	27933642	T	C	0.2247	4.65585e-06	-0.0839114	0.0183224	0.691622	rs4665987	3	AC074091.13	0	intronic	0.112	5	5	15	1	1	1
2:27934731:A:G	rs6727215	2	27934731	A	G	0.2247	4.26512e-06	-0.0842466	0.0183223	0.691622	rs4665987	3	AC074091.13	0	intronic	2.407	4	5	15	1	1	1
2:27950837:A:G	rs10432705	2	27950837	A	G	0.2247	3.52469e-06	-0.0849395	0.0183154	0.682082	rs4665987	3	AC074091.13	12237	intergenic	0.581	7	5	15	0	1	1
4:9389054:A:G	rs57808543	4	9389054	G	A	0.000994	NA	NA	NA	1	rs4993730	4	RP11-1396O13.13	0	intronic	0.496	6	9	15	1	0	0
4:9392620:A:G	rs542354331	4	9392620	G	A	0.000994	NA	NA	NA	1	rs4993730	4	RP11-1396O13.13	1910	intergenic	4.529	NA	9	15	1	0	0
4:9399078:C:T	rs182975718	4	9399078	T	C	0.000994	NA	NA	NA	1	rs4993730	4	RP11-1396O13.14	1851	intergenic	2.225	7	9	15	1	0	0
4:9414166:A:C	rs184011819	4	9414166	C	A	0.000994	NA	NA	NA	1	rs4993730	4	RNA5SP153	1186	intergenic	1.414	7	9	15	0	0	0
4:9418435:A:T	rs184500388	4	9418435	T	A	0.000994	NA	NA	NA	1	rs4993730	4	RNA5SP153	5455	intergenic	0.846	6	9	15	0	0	0
4:9507254:C:CT	rs148749711	4	9507254	CT	C	0.000994	NA	NA	NA	1	rs4993730	4	OR7E83P	7299	intergenic	1.925	NA	9	15	0	0	0
4:9507878:C:G	rs552140446	4	9507878	G	C	0.000994	NA	NA	NA	1	rs4993730	4	OR7E83P	6675	intergenic	1.983	NA	9	15	0	0	0
4:9511216:C:T	rs563210391	4	9511216	C	T	0.000994	NA	NA	NA	1	rs4993730	4	OR7E83P	3337	intergenic	0.96	NA	9	15	0	0	0
4:9517459:C:G	rs548221673	4	9517459	G	C	0.000994	NA	NA	NA	1	rs4993730	4	OR7E83P	1935	intergenic	0.026	NA	9	15	0	0	0
4:9520785:A:G	rs546630481	4	9520785	G	A	0.000994	NA	NA	NA	1	rs4993730	4	RP11-1396O13.22	2769	intergenic	1.025	NA	9	15	0	0	0
4:9545835:A:C	rs188424123	4	9545835	A	C	0.0169	0.00236044	-0.177152	0.0582607	0.758463	rs3960995	4	RP11-1396O13.1	9398	intergenic	1.997	7	5	15	0	0	0
4:9546370:A:G	rs141623380	4	9546370	A	G	0.0159	0.00335407	-0.170294	0.0580559	0.684307	rs3960995	4	RP11-1396O13.1	8863	intergenic	0.044	5	5	15	0	0	0
4:9546795:A:G	rs145774710	4	9546795	A	G	0.0169	0.00294912	-0.173155	0.0582426	0.758463	rs3960995	4	RP11-1396O13.1	8438	intergenic	7.429	5	5	15	0	0	0
4:9547002:A:G	rs36002572	4	9547002	A	G	0.0169	0.00409782	-0.167083	0.0582064	0.758463	rs3960995	4	RP11-1396O13.1	8231	intergenic	0.342	7	5	15	0	0	0
4:9560027:A:G	rs142904958	4	9560027	A	G	0.000994	NA	NA	NA	1	rs4993730	4	MIR548I2	2089	intergenic	0.025	6	9	15	0	0	0
4:9571273:A:G	rs13144634	4	9571273	G	A	0.3032	0.00021169	-0.0608349	0.0164213	0.663197	4:9613278_AC_A	4	RP11-1396O13.2	5702	intergenic	3.043	6	5	15	0	1	0
4:9571426:C:T	rs3960995	4	9571426	T	C	0.01292	2.04905e-10	-0.400226	0.0629521	1	rs3960995	4	RP11-1396O13.2	5855	intergenic	1.601	7	5	15	0	0	0
4:9572720:A:C	rs13147802	4	9572720	A	C	0.3708	8.75232e-06	-0.0693194	0.0155917	0.636905	rs6831476	4	RP11-1396O13.2	7149	intergenic	0.059	7	5	15	0	1	0
4:9573407:G:T	rs13129232	4	9573407	T	G	0.3062	0.000236738	-0.0599423	0.0163055	0.682673	4:9613278_AC_A	4	RP11-1396O13.2	7836	intergenic	0.228	6	5	15	0	1	0
4:9574572:A:G	rs13136973	4	9574572	A	G	0.3698	1.9819e-05	-0.0664391	0.0155707	0.640965	rs6831476	4	RP11-1396O13.2	9001	intergenic	1.333	7	5	15	0	1	0
4:9575367:C:T	rs13125486	4	9575367	T	C	0.3111	0.000296395	-0.0590202	0.016311	0.66187	4:9613278_AC_A	4	RP11-1396O13.2	9796	intergenic	0.443	7	5	15	0	1	0
4:9577884:G:T	rs12509448	4	9577884	T	G	0.3151	0.000269459	-0.0595666	0.0163509	0.637727	4:9613278_AC_A	4	RP11-264E23.1	7681	intergenic	1.89	7	9	15	0	1	0
4:9579571:G:T	rs10939373	4	9579571	T	G	0.3062	0.000207864	-0.0605249	0.0163172	0.682673	4:9613278_AC_A	4	RP11-264E23.1	5994	intergenic	1.13	3a	9	15	0	1	0
4:9579673:A:G	rs1842497	4	9579673	G	A	0.3052	0.000238774	-0.0599518	0.0163178	0.670776	4:9613278_AC_A	4	RP11-264E23.1	5892	intergenic	3.362	4	8	15	0	1	0
4:9580141:A:G	rs10805307	4	9580141	A	G	0.3062	0.000210016	-0.0604797	0.0163165	0.682673	4:9613278_AC_A	4	RP11-264E23.1	5424	intergenic	1.855	6	8	15	0	1	0
4:9580976:G:GC	rs746298947	4	9580976	G	GC	0.3062	0.000227733	-0.0603968	0.0163851	0.682673	4:9613278_AC_A	4	RP11-264E23.1	4589	intergenic	1.994	NA	8	15	0	1	0
4:9581863:G:T	rs4102945	4	9581863	T	G	0.3052	0.000199331	-0.0607042	0.0163189	0.678814	4:9613278_AC_A	4	RP11-264E23.1	3702	intergenic	0.402	6	8	15	0	1	0
4:9584474:A:G	rs3864193	4	9584474	A	G	0.3091	0.000157564	-0.0617104	0.0163305	0.678178	4:9613278_AC_A	4	RP11-264E23.1	1091	intergenic	0.905	6	1	15	0	1	0
4:9584808:C:G	rs1947868	4	9584808	C	G	0.3062	0.000153127	-0.061964	0.0163669	0.682673	4:9613278_AC_A	4	RP11-264E23.1	757	downstream	0.153	6	1	15	0	1	0
4:9585147:G:T	rs13138961	4	9585147	T	G	0.3668	4.15781e-05	-0.0646178	0.0157661	0.621976	rs6831476	4	RP11-264E23.1	418	downstream	0.063	7	1	15	0	1	0
4:9585639:A:C	rs11722510	4	9585639	A	C	0.3072	0.000189771	-0.0609493	0.0163304	0.686561	4:9613278_AC_A	4	RP11-264E23.1	0	ncRNA_exonic	0.041	6	5	15	0	1	0
4:9585855:G:T	rs11736658	4	9585855	T	G	0.3191	0.00019136	-0.0609147	0.0163303	0.661399	4:9613278_AC_A	4	RP11-264E23.1	99	upstream	0.411	7	5	15	0	1	0
4:9586313:A:G	rs12512447	4	9586313	A	G	0.3738	1.3931e-05	-0.0680335	0.0156581	0.631673	rs6831476	4	RP11-264E23.1	557	upstream	1.976	7	5	15	0	1	0
4:9590540:G:T	rs13124589	4	9590540	T	G	0.3201	5.03638e-05	-0.0655234	0.0161629	0.823388	4:9613278_AC_A	4	RP11-264E23.1	4784	intergenic	0.683	7	5	15	0	1	0
4:9592093:C:T	rs6815602	4	9592093	T	C	0.3201	5.76792e-05	-0.0650246	0.0161668	0.823388	4:9613278_AC_A	4	RP11-264E23.1	6337	intergenic	0.17	7	5	15	0	1	0
4:9592342:C:T	rs11730577	4	9592342	T	C	0.3191	4.75244e-05	-0.0657514	0.0161651	0.818959	4:9613278_AC_A	4	RP11-264E23.1	6586	intergenic	0.048	7	5	15	0	1	0
4:9594339:C:T	rs1871719	4	9594339	T	C	0.3241	5.63785e-05	-0.065119	0.0161687	0.806528	4:9613278_AC_A	4	AC097493.1	7612	intergenic	1.209	6	5	15	0	1	0
4:9595809:A:G	rs545026275	4	9595809	G	A	0.000994	NA	NA	NA	1	rs4993730	4	AC097493.1	6142	intergenic	0.729	NA	5	15	0	0	0
4:9597885:A:G	rs11732839	4	9597885	G	A	0.3221	5.69778e-05	-0.065093	0.0161722	0.814916	4:9613278_AC_A	4	AC097493.1	4066	intergenic	3.359	6	5	15	0	1	0
4:9599365:C:T	rs13120086	4	9599365	T	C	0.3221	5.04401e-05	-0.0655557	0.0161723	0.814916	4:9613278_AC_A	4	AC097493.1	2586	intergenic	2.16	6	5	15	0	1	0
4:9600373:A:ATGTC	rs3032735	4	9600373	ATGTC	A	0.3221	6.06206e-05	-0.0649139	0.0161865	0.814916	4:9613278_AC_A	4	AC097493.1	1578	intergenic	0.964	NA	5	15	0	1	0
4:9600872:C:T	rs62409962	4	9600872	T	C	0.3221	4.93669e-05	-0.0657001	0.0161879	0.814916	4:9613278_AC_A	4	AC097493.1	1079	intergenic	0.789	6	1	15	0	1	0
4:9600909:G:GAAGTTGTTACAATCATGGCCG	4:9600909:G:GAAGTTGTTACAATCATGGCCG	4	9600909	GAAGTTGTTACAATCATGGCCG	G	0.3231	NA	NA	NA	0.803099	4:9613278_AC_A	4	AC097493.1	1042	intergenic	NA	NA	1	15	0	0	0
4:9602103:C:T	rs13141297	4	9602103	T	C	0.3221	5.10271e-05	-0.0655175	0.0161737	0.814916	4:9613278_AC_A	4	AC097493.1	51	upstream	0.485	6	4	15	0	1	0
4:9603571:A:G	rs13108259	4	9603571	G	A	0.3221	6.05187e-05	-0.0649147	0.0161851	0.814916	4:9613278_AC_A	4	AC097493.1	1519	intergenic	1.348	6	2	15	0	1	0
4:9604504:C:G	rs13105082	4	9604504	G	C	0.3211	3.28511e-05	-0.0670829	0.0161539	0.819141	4:9613278_AC_A	4	AC097493.1	2452	intergenic	1.433	6	1	15	0	1	0
4:9604667:C:T	rs13123739	4	9604667	T	C	0.3211	3.66869e-05	-0.0666986	0.0161599	0.819141	4:9613278_AC_A	4	AC097493.1	2615	intergenic	1.751	7	1	15	0	1	0
4:9604670:A:G	rs11944560	4	9604670	G	A	0.2684	0.00260308	0.0519058	0.0172382	0.602911	4:9613278_AC_A	4	AC097493.1	2618	intergenic	2.849	7	1	15	0	1	0
4:9605023:A:G	rs11729986	4	9605023	A	G	0.3181	1.99646e-05	-0.0689732	0.0161708	0.80594	4:9613278_AC_A	4	AC097493.1	2971	intergenic	1.73	6	1	15	0	1	0
4:9606104:C:T	rs6838885	4	9606104	T	C	0.2684	0.00258848	0.0519393	0.0172395	0.602911	4:9613278_AC_A	4	AC097493.1	4052	intergenic	1.166	5	1	15	0	1	0
4:9606411:A:C	rs6839486	4	9606411	A	C	0.2684	0.00259923	0.0519191	0.01724	0.602911	4:9613278_AC_A	4	AC097493.1	4359	intergenic	0.532	5	1	15	0	1	0
4:9606546:A:C	rs12510498	4	9606546	A	C	0.3211	3.39585e-05	-0.0669837	0.0161595	0.819141	4:9613278_AC_A	4	AC097493.1	4494	intergenic	0.322	5	1	15	0	1	0
4:9606677:A:AG	4:9606677_AG_A	4	9606677	A	AG	0.3191	3.85379e-05	-0.0666827	0.0162006	0.8017	4:9613278_AC_A	4	AC097493.1	4625	intergenic	0.632	NA	1	15	0	1	0
4:9607279:G:T	rs9991809	4	9607279	G	T	0.2674	0.00289944	0.0513274	0.0172344	0.607444	4:9613278_AC_A	4	AC097493.1	5227	intergenic	0.894	5	5	15	0	1	0
4:9607387:A:G	rs11737375	4	9607387	G	A	0.3201	5.10917e-05	-0.0654184	0.0161504	0.823388	4:9613278_AC_A	4	AC097493.1	5335	intergenic	1.258	5	5	15	0	1	0
4:9608440:C:G	rs1812335	4	9608440	G	C	0.3201	4.23466e-05	-0.0661957	0.0161678	0.814707	4:9613278_AC_A	4	AC097493.1	6388	intergenic	0.488	6	5	15	0	1	0
4:9609114:A:G	rs13133557	4	9609114	A	G	0.3201	4.7905e-05	-0.0657306	0.0161674	0.823388	4:9613278_AC_A	4	AC097493.1	7062	intergenic	0.158	7	5	15	0	1	0
4:9610951:A:G	rs13147553	4	9610951	A	G	0.3171	4.28663e-05	-0.0661341	0.0161639	0.836259	4:9613278_AC_A	4	AC097493.1	8899	intergenic	0.846	7	5	15	0	1	1
4:9611177:A:T	rs562594419	4	9611177	T	A	0.000994	NA	NA	NA	1	rs4993730	4	AC097493.1	9125	intergenic	1.781	NA	5	15	0	0	1
4:9611368:G:T	rs13134147	4	9611368	G	T	0.3241	0.000113179	-0.062842	0.0162784	0.823897	4:9613278_AC_A	4	AC097493.1	9316	intergenic	0.449	5	5	15	0	1	1
4:9613278:A:AC	4:9613278_AC_A	4	9613278	A	AC	0.3072	2.60938e-09	-0.0987535	0.0165848	1	4:9613278_AC_A	4	AC097493.1	11226	intergenic	3.683	NA	5	15	0	1	1
4:9613669:A:T	rs6811619	4	9613669	A	T	0.329	1.37777e-06	-0.0773055	0.0160113	0.893901	4:9613278_AC_A	4	AC097493.1	11617	intergenic	1.692	6	5	15	0	1	1
4:9614786:C:T	rs13123294	4	9614786	C	T	0.3847	4.95478e-08	-0.0838954	0.0153854	0.759558	rs6831476	4	AC097493.1	12734	intergenic	3.952	7	5	15	0	1	1
4:9616974:A:AT	4:9616974_AT_A	4	9616974	A	AT	0.497	1.95269e-06	-0.0796441	0.0167381	0.612955	rs13150882	4	AC097493.1	14922	intergenic	0.898	NA	5	15	0	0	1
4:9619998:C:T	rs13142839	4	9619998	T	C	0.3181	4.21991e-06	-0.0748104	0.0162623	0.843443	4:9613278_AC_A	4	AC097493.1	17946	intergenic	0.693	7	5	15	0	1	1
4:9621101:C:T	rs13150882	4	9621101	T	C	0.4632	7.58798e-09	-0.0894489	0.0154826	1	rs13150882	4	AC097493.1	19049	intergenic	0.855	7	5	15	0	1	0
4:9621763:C:T	rs113251875	4	9621763	C	T	0.2813	0.000437677	0.0601242	0.0170989	0.687104	4:9613278_AC_A	4	AC097493.1	19711	intergenic	1.251	7	5	15	0	1	0
4:9621897:A:G	4:9621897:A:G	4	9621897	A	G	0.3211	NA	NA	NA	0.848048	4:9613278_AC_A	4	AC097493.1	19845	intergenic	0.843	7	5	15	0	1	0
4:9622281:A:G	rs13138479	4	9622281	A	G	0.3807	1.47125e-07	-0.0819477	0.0155909	0.734195	rs6831476	4	AC097493.1	20229	intergenic	1.244	7	5	15	0	1	0
4:9623513:G:T	rs28866204	4	9623513	T	G	0.2833	0.000537546	0.0589685	0.0170364	0.679574	4:9613278_AC_A	4	AC097493.1	21461	intergenic	0.82	7	5	15	0	1	0
4:9623514:G:T	rs28785196	4	9623514	T	G	0.2833	0.000550615	0.0588598	0.0170369	0.679574	4:9613278_AC_A	4	AC097493.1	21462	intergenic	0.836	7	5	15	0	1	0
4:9623518:A:G	rs13145994	4	9623518	A	G	0.3817	1.54365e-07	-0.0818828	0.0156048	0.725274	rs6831476	4	AC097493.1	21466	intergenic	1.118	7	5	15	0	1	0
4:9623693:A:G	rs28846731	4	9623693	A	G	0.2813	0.000199213	0.0630945	0.0169608	0.687104	4:9613278_AC_A	4	AC097493.1	21641	intergenic	2.883	6	5	15	0	1	0
4:9623915:C:T	rs112873333	4	9623915	T	C	0.3797	8.32787e-08	-0.0833075	0.0155428	0.731098	rs6831476	4	AC097493.1	21863	intergenic	2.155	7	5	15	0	1	0
4:9624005:C:T	rs78943848	4	9624005	C	T	0.3191	3.31593e-06	-0.075575	0.0162519	0.847858	4:9613278_AC_A	4	AC097493.1	21953	intergenic	1.52	7	5	15	0	1	0
4:9624480:G:T	rs112404663	4	9624480	G	T	0.3221	4.80666e-06	-0.0742984	0.016247	0.836116	4:9613278_AC_A	4	AC097493.1	22428	intergenic	4.76	6	5	15	0	1	0
4:9624808:A:C	rs13115165	4	9624808	C	A	0.3519	3.47227e-05	-0.0680946	0.0164478	0.720315	4:9613278_AC_A	4	AC097493.1	22756	intergenic	1.404	7	5	15	0	0	0
4:9626802:A:C	rs13129861	4	9626802	C	A	0.3191	3.33873e-06	-0.0755487	0.0162512	0.847858	4:9613278_AC_A	4	AC097493.1	24750	intergenic	2.436	6	5	15	0	1	0
4:9626909:C:G	rs13150819	4	9626909	C	G	0.3191	3.47119e-06	-0.0754197	0.0162516	0.847858	4:9613278_AC_A	4	AC097493.1	24857	intergenic	0.358	7	5	15	0	1	0
4:9627066:A:G	rs13151183	4	9627066	A	G	0.3191	3.80498e-06	-0.0751057	0.0162505	0.847858	4:9613278_AC_A	4	AC097493.1	25014	intergenic	0.888	5	5	15	0	1	0
4:9627077:A:C	rs13130488	4	9627077	C	A	0.3191	3.45216e-06	-0.0754363	0.0162512	0.847858	4:9613278_AC_A	4	AC097493.1	25025	intergenic	3.261	5	5	15	0	1	0
4:9627380:A:G	rs10939425	4	9627380	A	G	0.2803	0.000188298	0.0633266	0.0169585	0.683605	4:9613278_AC_A	4	AC097493.1	25328	intergenic	1.041	6	5	15	0	1	0
4:9627405:C:T	rs34407913	4	9627405	T	C	0.3181	3.94262e-06	-0.0749894	0.0162512	0.843443	4:9613278_AC_A	4	AC097493.1	25353	intergenic	0.788	7	5	15	0	1	0
4:9627821:A:T	rs4698055	4	9627821	A	T	0.2873	7.04159e-05	0.0668119	0.0168086	0.703219	4:9613278_AC_A	4	AC097493.1	25769	intergenic	0.253	5	5	15	0	0	0
4:9628088:G:T	rs13107086	4	9628088	T	G	0.3181	4.03426e-06	-0.0749125	0.0162514	0.843443	4:9613278_AC_A	4	AC097493.1	26036	intergenic	0.92	6	5	15	0	1	0
4:9628806:G:T	rs28475805	4	9628806	T	G	0.2803	0.000216721	0.0627186	0.016957	0.683605	4:9613278_AC_A	4	AC097493.1	26754	intergenic	0.907	5	4	15	0	1	0
4:9629380:A:G	rs7693695	4	9629380	G	A	0.3191	2.76731e-06	-0.0761346	0.0162425	0.839175	4:9613278_AC_A	4	AC097493.1	27328	intergenic	0.915	5	4	15	0	1	0
4:9629427:C:T	rs28578840	4	9629427	T	C	0.2803	0.00017421	0.0635883	0.01694	0.683605	4:9613278_AC_A	4	AC097493.1	27375	intergenic	0.82	5	4	15	0	1	0
4:9631079:A:G	rs75000854	4	9631079	G	A	0.3181	4.47247e-06	-0.0747226	0.0162861	0.843443	4:9613278_AC_A	4	AC097493.1	29027	intergenic	7.198	7	5	15	0	1	0
4:9631273:A:C	rs76746438	4	9631273	A	C	0.3181	2.84804e-06	-0.0760326	0.0162411	0.843443	4:9613278_AC_A	4	AC097493.1	29221	intergenic	0.016	6	5	15	0	1	0
4:9631492:C:G	rs112271793	4	9631492	C	G	0.2803	0.000304303	0.0613735	0.0169934	0.683605	4:9613278_AC_A	4	AC097493.1	29440	intergenic	0.026	7	5	15	0	0	0
4:9631643:C:T	rs75957763	4	9631643	T	C	0.3191	4.18471e-06	-0.0749547	0.0162874	0.839175	4:9613278_AC_A	4	AC097493.1	29591	intergenic	6.113	7	5	15	0	1	0
4:9631759:A:G	rs74920290	4	9631759	G	A	0.3181	4.38076e-06	-0.0747939	0.0162863	0.843443	4:9613278_AC_A	4	AC097493.1	29707	intergenic	0.107	6	5	15	0	0	0
4:9631942:A:G	rs75569331	4	9631942	A	G	0.3181	2.46979e-06	-0.0765037	0.0162407	0.843443	4:9613278_AC_A	4	AC097493.1	29890	intergenic	0.701	7	5	15	0	1	0
4:9632008:A:C	rs77675792	4	9632008	C	A	0.3181	2.46987e-06	-0.0765036	0.0162407	0.843443	4:9613278_AC_A	4	AC097493.1	29956	intergenic	1.256	7	5	15	0	1	0
4:9632606:A:G	rs111656532	4	9632606	A	G	0.2793	0.000157675	0.06402	0.0169425	0.678695	4:9613278_AC_A	4	AC097493.1	30554	intergenic	0.399	6	5	15	0	1	0
4:9632675:G:T	rs11727921	4	9632675	T	G	0.3181	2.637e-06	-0.0762839	0.0162402	0.843443	4:9613278_AC_A	4	AC097493.1	30623	intergenic	0.248	6	5	15	0	1	0
4:9632904:A:G	rs11728002	4	9632904	A	G	0.3231	2.47262e-06	-0.0764984	0.0162404	0.865853	4:9613278_AC_A	4	AC097493.1	30852	intergenic	0.544	7	5	15	0	1	0
4:9632932:C:G	rs11731299	4	9632932	G	C	0.3231	2.54051e-06	-0.0764123	0.0162412	0.865853	4:9613278_AC_A	4	AC097493.1	30880	intergenic	0.1	NA	5	15	0	1	0
4:9633369:A:C	rs371170513	4	9633369	C	A	0.000994	NA	NA	NA	1	rs4993730	4	AC097493.1	31317	intergenic	0.281	6	5	15	0	0	0
4:9634195:A:C	rs34172197	4	9634195	A	C	0.331	3.77913e-06	-0.0741246	0.0160333	0.885513	4:9613278_AC_A	4	AC097493.1	32143	intergenic	0.637	6	5	15	0	1	0
4:9634203:G:T	rs34554083	4	9634203	T	G	0.3907	6.38657e-08	-0.0832928	0.0154028	0.78156	rs6831476	4	AC097493.1	32151	intergenic	0.944	7	5	15	0	1	0
4:9634271:A:C	rs11734220	4	9634271	C	A	0.3907	2.49835e-08	-0.0857524	0.0153861	0.78156	rs6831476	4	AC097493.1	32219	intergenic	0.018	5	5	15	0	1	0
4:9634594:C:T	rs6828382	4	9634594	T	C	0.2922	7.61447e-05	0.0658105	0.0166347	0.727255	4:9613278_AC_A	4	AC097493.1	32542	intergenic	0.302	5	5	15	0	1	0
4:9635011:C:T	rs71615596	4	9635011	C	T	0.3907	2.30137e-08	-0.0858947	0.0153722	0.78156	rs6831476	4	AC097493.1	32959	intergenic	1.315	6	5	15	0	1	0
4:9635020:G:GA	rs200065373	4	9635020	GA	G	0.2734	0.000150737	0.0648952	0.0171234	0.644391	4:9613278_AC_A	4	AC097493.1	32968	intergenic	0.882	NA	5	15	0	0	0
4:9636309:G:T	rs13127386	4	9636309	T	G	0.328	1.73107e-06	-0.0765851	0.0160135	0.898127	4:9613278_AC_A	4	AC097493.1	34257	intergenic	0.513	7	5	15	0	1	0
4:9636851:C:T	rs35497679	4	9636851	T	C	0.329	1.74428e-06	-0.0764825	0.0159972	0.893901	4:9613278_AC_A	4	AC097493.1	34799	intergenic	1.681	6	5	15	0	1	0
4:9637477:A:G	4:9637477:A:G	4	9637477	G	A	0.2922	NA	NA	NA	0.727255	4:9613278_AC_A	4	AC097493.1	35425	NA	2.217	6	5	15	0	0	0
4:9637477:G:T	4:9637477:G:T	4	9637477	T	G	0.33	NA	NA	NA	0.727255	4:9613278_AC_A	4	AC097493.1	35425	intergenic	1.662	NA	5	15	0	0	0
4:9637607:C:T	rs28627624	4	9637607	T	C	0.2922	9.35561e-05	0.06495	0.0166252	0.727255	4:9613278_AC_A	4	AC097493.1	35555	intergenic	0.178	5	5	15	0	1	0
4:9637886:A:G	rs13140984	4	9637886	A	G	0.3907	3.8201e-08	-0.0843664	0.0153422	0.78156	rs6831476	4	AC097493.1	35834	intergenic	9.547	7	5	15	0	1	0
4:9638555:A:G	rs28406240	4	9638555	A	G	0.2763	0.000271228	0.061801	0.0169721	0.662653	4:9613278_AC_A	4	AC097493.1	36503	intergenic	0.346	6	5	15	0	1	0
4:9638987:A:C	rs62411066	4	9638987	A	C	0.329	1.29254e-06	-0.077431	0.0159952	0.893901	4:9613278_AC_A	4	AC097493.1	36935	intergenic	0.21	7	5	15	0	1	0
4:9639340:C:T	rs62411067	4	9639340	T	C	0.33	1.52538e-06	-0.0768867	0.0159918	0.889696	4:9613278_AC_A	4	AC097493.1	37288	intergenic	0.549	6	7	15	0	1	0
4:9639540:A:T	rs6841835	4	9639540	A	T	0.2763	0.000372424	0.0603892	0.0169685	0.662653	4:9613278_AC_A	4	AC097493.1	37488	intergenic	2.159	7	9	15	0	1	0
4:9640314:A:C	rs62411071	4	9640314	A	C	0.329	3.19706e-06	-0.0745414	0.0160038	0.893901	4:9613278_AC_A	4	AC097493.1	38262	intergenic	0.395	7	9	15	0	1	0
4:9640634:C:CCT	rs765507433	4	9640634	C	CCT	0.2753	0.00023114	0.0636523	0.017286	0.657808	4:9613278_AC_A	4	ENPP7P11	38297	intergenic	0.515	NA	9	15	0	0	0
4:9640755:A:AC	rs199524761	4	9640755	AC	A	0.2763	0.000355954	0.060651	0.0169855	0.662653	4:9613278_AC_A	4	ENPP7P11	38176	intergenic	0.498	NA	9	15	0	0	0
4:9641381:C:T	rs11734592	4	9641381	T	C	0.333	1.89648e-06	-0.0763883	0.016034	0.877208	4:9613278_AC_A	4	ENPP7P11	37550	intergenic	0.336	5	7	15	0	1	0
4:9642093:A:G	rs57610759	4	9642093	A	G	0.2913	0.000116193	0.0641461	0.0166439	0.722231	4:9613278_AC_A	4	ENPP7P11	36838	intergenic	1.477	5	7	15	0	1	0
4:9642207:G:T	rs58724508	4	9642207	G	T	0.2962	0.000209171	0.0617567	0.0166564	0.710765	4:9613278_AC_A	4	ENPP7P11	36724	intergenic	2.539	5	7	15	0	1	0
4:9642489:C:T	rs62409885	4	9642489	T	C	0.3966	2.45769e-05	-0.0692464	0.0164143	0.652759	4:9613278_AC_A	4	ENPP7P11	36442	intergenic	1.216	6	7	15	0	1	0
4:9642557:T:TA	4:9642557_TA_T	4	9642557	T	TA	0.2654	0.000239472	0.0639863	0.0174195	0.646996	4:9613278_AC_A	4	ENPP7P11	36374	intergenic	1.75	NA	7	15	0	0	0
4:9642713:C:T	rs62409886	4	9642713	T	C	0.334	3.27943e-06	-0.0745465	0.0160229	0.864182	4:9613278_AC_A	4	ENPP7P11	36218	intergenic	1.157	7	7	15	0	1	0
4:9642756:A:G	rs62409888	4	9642756	A	G	0.3956	1.36671e-07	-0.08124	0.0154165	0.784107	rs6831476	4	ENPP7P11	36175	intergenic	1.193	7	7	15	0	1	0
4:9643091:A:C	rs138431574	4	9643091	A	C	0.2763	0.000240531	0.0623727	0.0169854	0.654608	4:9613278_AC_A	4	ENPP7P11	35840	intergenic	0.349	6	5	15	0	1	0
4:9643374:G:T	rs11733687	4	9643374	T	G	0.3419	1.68445e-06	-0.0770982	0.0161024	0.822402	4:9613278_AC_A	4	ENPP7P11	35557	intergenic	0.266	7	5	15	0	1	0
4:9643479:C:G	rs11736990	4	9643479	G	C	0.3439	4.08734e-06	-0.0740775	0.0160797	0.824215	4:9613278_AC_A	4	ENPP7P11	35452	intergenic	0.676	6	5	15	0	1	0
4:9643577:A:T	rs545549918	4	9643577	T	A	0.000994	NA	NA	NA	1	rs4993730	4	ENPP7P11	35354	intergenic	1.673	NA	5	15	0	0	0
4:9643904:C:T	rs55634110	4	9643904	T	C	0.337	1.99801e-06	-0.0765089	0.0160949	0.851984	4:9613278_AC_A	4	ENPP7P11	35027	intergenic	1.748	5	5	15	0	1	0
4:9644325:A:G	rs28765135	4	9644325	G	A	0.2922	9.78911e-05	0.0647448	0.0166193	0.718986	4:9613278_AC_A	4	ENPP7P11	34606	intergenic	2.262	7	5	15	0	1	0
4:9644586:C:G	rs28866958	4	9644586	C	G	0.2922	9.38871e-05	0.0649163	0.0166202	0.718986	4:9613278_AC_A	4	ENPP7P11	34345	intergenic	0.883	6	5	15	0	1	0
4:9645220:A:G	rs28783176	4	9645220	A	G	0.2922	8.04066e-05	0.0656882	0.0166587	0.718986	4:9613278_AC_A	4	ENPP7P11	33711	intergenic	0.617	7	5	15	0	1	0
4:9645341:C:T	rs111953893	4	9645341	C	T	0.2843	0.000302334	0.0611515	0.0169241	0.686912	4:9613278_AC_A	4	ENPP7P11	33590	intergenic	1.379	7	5	15	0	1	0
4:9645431:A:G	rs141992178	4	9645431	G	A	0.2843	0.000290472	0.0614289	0.0169522	0.686912	4:9613278_AC_A	4	ENPP7P11	33500	intergenic	2.768	7	5	15	0	1	0
4:9645578:A:T	rs57746863	4	9645578	A	T	0.3221	8.42461e-06	-0.0723019	0.0162327	0.841999	4:9613278_AC_A	4	ENPP7P11	33353	intergenic	3.002	6	5	15	0	1	0
4:9646007:A:G	rs28762742	4	9646007	A	G	0.2843	0.000332293	0.0607369	0.0169243	0.686912	4:9613278_AC_A	4	ENPP7P11	32924	intergenic	0.711	7	14	15	0	1	0
4:9646171:C:G	rs12510096	4	9646171	G	C	0.3221	7.26857e-06	-0.0728215	0.0162343	0.841999	4:9613278_AC_A	4	ENPP7P11	32760	intergenic	1.183	7	14	15	0	1	0
4:9646245:C:T	rs114117402	4	9646245	C	T	0.000994	NA	NA	NA	1	rs4993730	4	ENPP7P11	32686	intergenic	0.451	5	14	15	0	0	0
4:9646279:A:ACT	rs112956644	4	9646279	ACT	A	0.2843	0.000340009	0.0607851	0.0169661	0.686912	4:9613278_AC_A	4	ENPP7P11	32652	intergenic	1.489	NA	14	15	0	0	0
4:9646380:A:AAG	rs112052271	4	9646380	AAG	A	0.2863	0.000199589	0.0630274	0.016945	0.68601	4:9613278_AC_A	4	ENPP7P11	32551	intergenic	1.86	NA	14	15	0	0	0
4:9646707:A:G	rs28680396	4	9646707	A	G	0.2664	0.00020953	0.0635782	0.0171497	0.613585	4:9613278_AC_A	4	ENPP7P11	32224	intergenic	2.084	5	9	15	0	1	0
4:9650124:C:G	rs557997696	4	9650124	G	C	0.000994	NA	NA	NA	1	rs4993730	4	ENPP7P11	28807	intergenic	1.29	NA	9	15	0	0	0
4:9650516:A:G	rs12511479	4	9650516	A	G	0.332	1.11927e-06	-0.0778906	0.0159959	0.872417	4:9613278_AC_A	4	ENPP7P11	28415	intergenic	0.532	6	9	15	0	1	0
4:9652583:A:T	rs62409900	4	9652583	A	T	0.334	5.17982e-06	-0.0728612	0.0159876	0.864987	4:9613278_AC_A	4	ENPP7P11	26348	intergenic	2.404	6	9	15	0	0	0
4:9652707:C:G	rs62409901	4	9652707	C	G	0.334	9.21194e-06	-0.0709399	0.0159959	0.864987	4:9613278_AC_A	4	ENPP7P11	26224	intergenic	0.998	7	9	15	0	1	0
4:9656338:C:T	rs11723247	4	9656338	T	C	0.333	5.86369e-06	-0.0723282	0.0159621	0.851454	4:9613278_AC_A	4	ENPP7P11	22593	intergenic	0.844	6	9	15	0	1	0
4:9656993:G:T	rs11726932	4	9656993	G	T	0.333	5.65519e-06	-0.0724442	0.0159608	0.851454	4:9613278_AC_A	4	ENPP7P11	21938	intergenic	8.621	7	14	15	0	1	0
4:9657179:A:G	rs11726037	4	9657179	G	A	0.333	6.31497e-06	-0.072073	0.015961	0.851454	4:9613278_AC_A	4	ENPP7P11	21752	intergenic	2.995	7	14	15	0	1	0
4:9657802:C:CA	4:9657802_CA_C	4	9657802	C	CA	0.338	8.8964e-07	-0.0802328	0.0163254	0.708578	4:9613278_AC_A	4	ENPP7P11	21129	intergenic	1.321	NA	14	15	0	0	0
4:9658265:A:G	rs6844646	4	9658265	G	A	0.2982	0.000297117	0.0599143	0.016561	0.695322	4:9613278_AC_A	4	ENPP7P11	20666	intergenic	0.038	7	14	15	0	1	0
4:9658319:C:G	rs12502039	4	9658319	G	C	0.334	4.87429e-06	-0.0729579	0.0159641	0.847387	4:9613278_AC_A	4	ENPP7P11	20612	intergenic	0.811	7	14	15	0	1	0
4:9659058:T:TTCTTA	rs756795319	4	9659058	T	TTCTTA	0.333	2.01022e-06	-0.0760717	0.016007	0.851454	4:9613278_AC_A	4	ENPP7P11	19873	intergenic	0.569	NA	14	15	0	0	0
4:9659957:C:T	rs10939447	4	9659957	T	C	0.3907	3.1519e-06	-0.0723619	0.0155261	0.785057	rs6831476	4	ENPP7P11	18974	intergenic	3.103	7	9	15	0	1	0
4:9661423:A:G	rs56141152	4	9661423	A	G	0.333	4.95438e-06	-0.0728768	0.0159583	0.851454	4:9613278_AC_A	4	ENPP7P11	17508	intergenic	1.789	4	5	15	0	1	0
4:9662794:C:T	rs11940567	4	9662794	T	C	0.334	4.89197e-06	-0.0729102	0.0159563	0.856164	4:9613278_AC_A	4	ENPP7P11	16137	intergenic	1.775	NA	7	15	0	1	0
4:9664000:C:T	rs12647777	4	9664000	T	C	0.333	4.63557e-06	-0.0730882	0.0159559	0.851454	4:9613278_AC_A	4	ENPP7P11	14931	intergenic	1.058	6	14	15	0	1	0
4:9665482:A:G	rs6856685	4	9665482	G	A	0.333	4.73381e-06	-0.0730096	0.015954	0.851454	4:9613278_AC_A	4	ENPP7P11	13449	intergenic	1.849	5	5	15	0	1	0
4:9667892:A:C	rs6827470	4	9667892	C	A	0.332	4.25617e-06	-0.0733572	0.0159525	0.84589	4:9613278_AC_A	4	ENPP7P11	11039	intergenic	1.487	6	5	15	0	1	0
4:9667949:C:T	rs6818180	4	9667949	T	C	0.2972	0.000306282	0.0598749	0.0165862	0.690181	4:9613278_AC_A	4	ENPP7P11	10982	intergenic	0.869	6	5	15	0	0	0
4:9668769:A:G	rs12645053	4	9668769	A	G	0.332	3.95421e-06	-0.0736062	0.0159536	0.84589	4:9613278_AC_A	4	ENPP7P11	10162	intergenic	1.125	7	5	15	0	1	0
4:9668775:A:T	rs12649399	4	9668775	A	T	0.332	4.00042e-06	-0.0735681	0.0159537	0.84589	4:9613278_AC_A	4	ENPP7P11	10156	intergenic	1.817	6	5	15	0	1	0
4:9668881:A:C	rs12647495	4	9668881	A	C	0.332	4.20903e-06	-0.0733916	0.015952	0.84589	4:9613278_AC_A	4	ENPP7P11	10050	intergenic	0.651	6	5	15	0	1	0
4:9669715:C:G	rs9761193	4	9669715	C	G	0.334	9.38243e-06	-0.0708344	0.0159863	0.838655	4:9613278_AC_A	4	ENPP7P11	9216	intergenic	0.499	6	5	15	0	1	0
4:9670097:C:T	rs11733344	4	9670097	T	C	0.332	4.15598e-06	-0.0734292	0.015951	0.84589	4:9613278_AC_A	4	ENPP7P11	8834	intergenic	0.188	6	5	15	0	1	0
4:9672007:A:T	rs10939455	4	9672007	T	A	0.332	6.14022e-06	-0.0722155	0.0159716	0.84589	4:9613278_AC_A	4	ENPP7P11	6924	intergenic	1.574	7	5	15	0	1	0
4:9674154:A:T	rs34793939	4	9674154	A	T	0.332	5.29121e-06	-0.0727174	0.0159717	0.84589	4:9613278_AC_A	4	ENPP7P11	4777	intergenic	9.079	6	5	15	0	1	0
4:9674263:A:G	rs35737782	4	9674263	A	G	0.4026	3.07684e-06	-0.0714824	0.0153211	0.845152	rs6831476	4	ENPP7P11	4668	intergenic	0.688	6	5	15	0	1	0
4:9676059:C:T	rs4274844	4	9676059	T	C	0.333	4.9143e-06	-0.0728719	0.0159513	0.841806	4:9613278_AC_A	4	ENPP7P11	2872	intergenic	1.667	7	5	15	0	1	0
4:9677837:A:G	rs13123398	4	9677837	A	G	0.4036	2.98908e-06	-0.0715819	0.0153229	0.848918	rs6831476	4	ENPP7P11	1094	intergenic	1.202	7	5	15	0	1	0
4:9679244:A:G	rs554166066	4	9679244	G	A	0.000994	NA	NA	NA	1	rs4993730	4	ENPP7P11	0	ncRNA_exonic	2.802	NA	5	15	0	0	0
4:9680271:C:T	rs12233698	4	9680271	C	T	0.325	7.56454e-06	-0.0723942	0.0161697	0.819702	4:9613278_AC_A	4	ENPP7P11	712	downstream	0.169	6	5	15	0	1	0
4:9681893:A:G	rs10939461	4	9681893	G	A	0.3241	6.95105e-06	-0.0724297	0.0161128	0.815189	4:9613278_AC_A	4	ENPP7P11	2334	intergenic	0.043	5	5	15	0	1	0
4:9683696:A:G	rs13115277	4	9683696	A	G	0.3241	8.42362e-06	-0.0717505	0.0161088	0.823897	4:9613278_AC_A	4	ENPP7P11	4137	intergenic	0.691	7	5	15	0	1	0
4:9684171:C:T	rs13101545	4	9684171	C	T	0.3241	6.55227e-06	-0.0726132	0.0161086	0.823897	4:9613278_AC_A	4	ENPP7P11	4612	intergenic	0.029	7	5	15	0	1	0
4:9684608:G:T	rs13117329	4	9684608	T	G	0.3241	8.513e-06	-0.0720111	0.0161755	0.823897	4:9613278_AC_A	4	ENPP7P11	5049	intergenic	0.557	6	5	15	0	1	0
4:9686479:A:G	rs34113970	4	9686479	A	G	0.325	7.31299e-06	-0.0722918	0.0161208	0.811985	4:9613278_AC_A	4	ENPP7P11	6920	intergenic	0.632	7	5	15	0	1	0
4:9686587:A:G	rs553725706	4	9686587	G	A	0.000994	NA	NA	NA	1	rs4993730	4	ENPP7P11	7028	intergenic	4.732	NA	5	15	0	0	0
4:9690088:C:T	rs13141594	4	9690088	T	C	0.331	8.72101e-06	-0.071033	0.0159744	0.832509	4:9613278_AC_A	4	FAM86MP	4030	intergenic	2.425	7	5	15	0	1	0
4:9690313:A:C	rs7690596	4	9690313	A	C	0.2704	0.00112204	0.0559681	0.0171787	0.611111	4:9613278_AC_A	4	FAM86MP	3805	intergenic	0.121	6	5	15	0	1	0
4:9690731:G:T	rs6821253	4	9690731	G	T	0.329	4.58109e-06	-0.0731638	0.0159638	0.840721	4:9613278_AC_A	4	FAM86MP	3387	intergenic	2.088	6	5	15	0	1	0
4:9691146:C:T	rs186247584	4	9691146	C	T	0.000994	NA	NA	NA	1	rs4993730	4	FAM86MP	2972	intergenic	0.037	7	5	15	0	0	0
4:9691507:C:T	rs9684683	4	9691507	T	C	0.3479	2.20235e-05	-0.0670707	0.0158062	0.764749	4:9613278_AC_A	4	FAM86MP	2611	intergenic	1.216	6	5	15	0	1	0
4:9691519:A:G	rs9684173	4	9691519	A	G	0.3131	2.86686e-05	-0.0678772	0.0162238	0.765445	4:9613278_AC_A	4	FAM86MP	2599	intergenic	1.319	7	5	15	0	1	0
4:9691863:A:T	rs11731648	4	9691863	T	A	0.3479	1.66062e-05	-0.0680451	0.0158015	0.764749	4:9613278_AC_A	4	FAM86MP	2255	intergenic	7.768	7	5	15	0	1	0
4:9692050:C:G	rs6842656	4	9692050	C	G	0.2783	0.00136528	0.054096	0.016895	0.623368	4:9613278_AC_A	4	FAM86MP	2068	intergenic	1.099	7	1	15	0	1	0
4:9692108:A:G	rs13135989	4	9692108	A	G	0.3479	1.60744e-05	-0.0681581	0.0158014	0.764749	4:9613278_AC_A	4	FAM86MP	2010	intergenic	0.05	6	1	15	0	1	0
4:9692502:C:T	rs6814274	4	9692502	T	C	0.2942	0.000344736	0.05926	0.0165571	0.672619	4:9613278_AC_A	4	FAM86MP	1616	intergenic	2.25	1f	1	15	0	1	0
4:9692516:C:T	rs6814282	4	9692516	T	C	0.3131	2.0426e-05	-0.0691004	0.01622	0.749882	4:9613278_AC_A	4	FAM86MP	1602	intergenic	6.608	1f	1	15	0	1	0
4:9693182:A:T	rs10022012	4	9693182	T	A	0.2783	0.00154984	0.053416	0.0168761	0.609509	4:9613278_AC_A	4	FAM86MP	936	upstream	1.492	4	1	1	0	1	0
4:9693296:C:CGCTCCGTCTCGGCCCCGCCCCAAGCCCA	4:9693296_CGCTCCGTCTCGGCCCCGCCCCAAGCCCA_C	4	9693296	C	CGCTCCGTCTCGGCCCCGCCCCAAGCCCA	0.3121	2.58742e-05	-0.0683959	0.0162575	0.769716	4:9613278_AC_A	4	FAM86MP	822	upstream	7.201	NA	1	1	0	1	0
4:9694401:A:G	rs13150941	4	9694401	A	G	0.3161	1.83443e-05	-0.0694264	0.0162054	0.752761	4:9613278_AC_A	4	FAM86MP	0	ncRNA_intronic	2.504	7	5	15	0	1	0
4:9694454:C:T	rs13120116	4	9694454	T	C	0.3141	2.7506e-05	-0.0678969	0.0161922	0.761195	4:9613278_AC_A	4	FAM86MP	0	ncRNA_intronic	5.164	5	5	15	0	1	0
4:9694490:A:G	rs12649073	4	9694490	G	A	0.2942	0.000342449	0.0593409	0.0165716	0.671134	4:9613278_AC_A	4	FAM86MP	0	ncRNA_intronic	2.226	4	5	15	0	1	0
4:9694662:C:T	rs13103452	4	9694662	C	T	0.329	4.74784e-06	-0.0728947	0.0159311	0.832016	4:9613278_AC_A	4	FAM86MP	0	ncRNA_intronic	3.213	4	5	15	0	1	0
4:9695175:C:G	rs11724211	4	9695175	C	G	0.3499	1.81564e-05	-0.0676483	0.0157819	0.765617	4:9613278_AC_A	4	FAM86MP	0	ncRNA_intronic	0.301	7	5	15	0	1	0
4:9695983:C:G	rs9684596	4	9695983	G	C	0.3509	1.47154e-05	-0.0684163	0.0157899	0.746933	4:9613278_AC_A	4	FAM86MP	0	ncRNA_intronic	1.277	6	5	15	0	1	0
4:9696699:C:G	rs28390358	4	9696699	G	C	0.2793	0.0012517	0.0546952	0.0169501	0.603511	4:9613278_AC_A	4	FAM86MP	0	ncRNA_exonic	9.76	7	5	15	0	1	0
4:9697356:A:G	rs13134507	4	9697356	A	G	0.3996	1.1594e-06	-0.0746443	0.0153512	0.872307	rs6831476	4	FAM86MP	0	ncRNA_intronic	1.876	7	5	15	0	1	0
4:9697402:C:T	rs13102980	4	9697402	T	C	0.3489	1.2343e-05	-0.0690882	0.0158045	0.746095	4:9613278_AC_A	4	FAM86MP	0	ncRNA_intronic	0.115	7	5	15	0	1	0
4:9698240:A:G	rs13141264	4	9698240	A	G	0.3499	7.8441e-06	-0.0708935	0.015862	0.750554	rs6831476	4	FAM86MP	0	ncRNA_intronic	0.523	7	5	15	0	1	0
4:9698716:A:G	rs184782154	4	9698716	A	G	0.01491	1.39332e-05	0.282744	0.0650747	0.717643	rs148269664	4	FAM86MP	0	ncRNA_intronic	0.111	7	5	15	0	0	0
4:9698730:A:C	rs4077929	4	9698730	A	C	0.3986	6.47524e-07	-0.0765356	0.0153795	0.930596	rs6831476	4	FAM86MP	0	ncRNA_intronic	1.818	NA	5	15	0	1	0
4:9700062:A:G	rs7434710	4	9700062	A	G	0.3986	6.33394e-07	-0.0765956	0.0153783	0.930596	rs6831476	4	FAM86MP	0	ncRNA_exonic	4.785	7	5	15	0	1	1
4:9702053:C:T	rs10939465	4	9702053	T	C	0.3509	2.12791e-05	0.0671354	0.0157927	0.840247	rs6831476	4	FAM86MP	0	ncRNA_intronic	1.429	7	5	15	0	1	1
4:9702186:G:T	rs12508394	4	9702186	T	G	0.3996	2.31344e-07	-0.0795128	0.0153731	0.958997	rs6831476	4	FAM86MP	0	ncRNA_intronic	2.062	7	5	15	0	1	1
4:9702198:A:G	rs113907494	4	9702198	A	G	0.0159	7.10203e-06	0.28228	0.0628601	0.670593	rs148269664	4	FAM86MP	0	ncRNA_intronic	3.033	7	5	15	0	0	1
4:9702608:G:T	rs10020849	4	9702608	T	G	0.3509	2.03518e-05	0.0672919	0.0157925	0.840247	rs6831476	4	FAM86MP	0	ncRNA_intronic	0.836	6	5	15	0	1	1
4:9702894:A:G	rs537835202	4	9702894	A	G	0.000994	NA	NA	NA	1	rs4993730	4	FAM86MP	0	ncRNA_intronic	0.087	NA	5	15	0	0	1
4:9703880:G:T	rs28546389	4	9703880	T	G	0.339	3.51042e-05	0.0667949	0.0161436	0.801235	rs6831476	4	FAM86MP	0	ncRNA_intronic	0.653	5	5	15	0	0	1
4:9706478:A:C	rs11943931	4	9706478	A	C	0.3956	1.29074e-07	-0.0812258	0.0153832	0.991642	rs6831476	4	ALG1L3P	0	ncRNA_intronic	0.534	5	5	15	0	1	1
4:9706756:T:TG	rs139532882	4	9706756	TG	T	0.3539	2.68793e-05	0.0666914	0.0158849	0.826333	rs6831476	4	ALG1L3P	0	ncRNA_intronic	1.359	NA	5	15	0	1	1
4:9707740:A:G	rs13122952	4	9707740	A	G	0.4016	1.40735e-07	-0.0807554	0.0153402	0.967699	rs6831476	4	ALG1L3P	0	ncRNA_intronic	3.895	5	5	15	0	1	1
4:9708183:G:T	rs6831476	4	9708183	T	G	0.3936	2.59804e-08	-0.0858375	0.0154202	1	rs6831476	4	ALG1L3P	0	ncRNA_intronic	0.776	6	5	15	0	1	1
4:9708493:C:T	rs144222309	4	9708493	T	C	0.01491	3.66247e-06	0.292747	0.0632327	0.717643	rs148269664	4	ALG1L3P	0	ncRNA_intronic	0.466	7	5	15	0	0	1
4:9708661:A:G	rs12510091	4	9708661	A	G	0.3996	5.02284e-08	-0.0839566	0.0154035	0.975424	rs6831476	4	ALG1L3P	0	ncRNA_intronic	3.809	7	5	15	0	1	1
4:9709144:C:T	rs13151395	4	9709144	T	C	0.4016	4.82491e-08	-0.0839842	0.0153884	0.967321	rs6831476	4	ALG1L3P	0	ncRNA_intronic	0.844	5	5	15	0	1	1
4:9709531:A:C	rs6858200	4	9709531	A	C	0.3509	5.01295e-06	0.0722251	0.0158241	0.840247	rs6831476	4	ALG1L3P	0	ncRNA_intronic	2.673	5	1	15	0	1	1
4:9709577:C:T	rs6858393	4	9709577	T	C	0.3509	5.04819e-06	0.0722015	0.015824	0.840247	rs6831476	4	ALG1L3P	0	ncRNA_intronic	0.374	5	1	15	0	1	1
4:9711314:A:G	rs6852419	4	9711314	A	G	0.3509	5.20615e-06	0.072072	0.0158181	0.840247	rs6831476	4	ALG1L3P	0	ncRNA_intronic	2.59	7	5	15	0	1	0
4:9711634:C:G	rs66534644	4	9711634	G	C	0.4583	8.11298e-06	-0.0669223	0.0149977	0.748753	rs6831476	4	ALG1L3P	0	ncRNA_intronic	4.886	6	5	15	0	1	0
4:9712952:C:T	rs576487641	4	9712952	T	C	0.4085	0.000345264	0.0547309	0.0152934	0.617002	rs6831476	4	ALG1L3P	515	upstream	4.688	NA	7	15	0	0	0
4:9713148:C:T	rs6836384	4	9713148	T	C	0.4095	0.000435908	0.0536446	0.0152515	0.619886	rs6831476	4	ALG1L3P	711	upstream	5.073	7	9	15	0	1	0
4:9714147:C:T	rs6843276	4	9714147	T	C	0.4622	7.71292e-06	-0.0670424	0.0149882	0.738852	rs6831476	4	ALG1L3P	1710	intergenic	2.039	6	9	15	0	1	0
4:9714968:A:G	rs13136075	4	9714968	A	G	0.4612	9.33799e-06	-0.0664227	0.0149872	0.740717	rs6831476	4	ALG1L3P	2531	intergenic	3.077	7	9	15	0	1	0
4:9715392:A:G	rs13137016	4	9715392	A	G	0.4602	9.35204e-06	-0.0664027	0.0149838	0.735606	rs6831476	4	ALG1L3P	2955	intergenic	0.119	6	9	15	0	1	0
4:9715435:A:G	rs55912423	4	9715435	A	G	0.4115	0.000522577	0.0529161	0.0152544	0.608201	rs6831476	4	ALG1L3P	2998	intergenic	0.16	7	9	15	0	1	0
4:9715456:A:G	rs13137196	4	9715456	A	G	0.4602	9.56933e-06	-0.0664478	0.0150107	0.736784	rs6831476	4	ALG1L3P	3019	intergenic	1.403	6	9	15	0	1	0
4:9716386:G:T	rs9684176	4	9716386	G	T	0.4533	4.82157e-06	-0.0685197	0.0149855	0.762079	rs6831476	4	ALG1L3P	3949	intergenic	2.87	7	7	15	0	1	0
4:9717975:C:T	rs12501880	4	9717975	T	C	0.4592	9.20476e-06	-0.0662922	0.0149473	0.752719	rs6831476	4	ALG1L3P	5538	intergenic	5.647	5	7	15	0	1	0
4:9718677:C:G	rs11723205	4	9718677	C	G	0.4095	0.000627977	0.0522094	0.0152693	0.619886	rs6831476	4	ALG1L3P	6240	intergenic	1.426	6	5	15	0	1	0
4:9719148:C:T	rs7683574	4	9719148	T	C	0.4066	0.000259439	0.0561228	0.0153645	0.617627	rs6831476	4	ALG1L3P	6711	intergenic	5.327	7	5	15	0	1	0
4:9721358:A:G	rs13129134	4	9721358	A	G	0.3996	2.2105e-05	-0.0665518	0.015687	0.733775	rs149729375	4	ALG1L3P	8921	intergenic	0.675	7	5	15	0	1	0
4:9721691:C:T	rs11729914	4	9721691	T	C	0.3976	1.17001e-05	-0.0688352	0.0157047	0.739019	rs149729375	4	ALG1L3P	9254	intergenic	5.994	6	5	15	0	1	0
4:9722275:G:T	rs13121465	4	9722275	G	T	0.3966	2.02999e-05	-0.0667722	0.0156685	0.734441	rs149729375	4	ALG1L3P	9838	intergenic	3.834	5	7	15	0	1	0
4:9722814:A:G	rs13142212	4	9722814	A	G	0.3966	2.33512e-05	-0.0663492	0.0156848	0.742314	rs149729375	4	ALG1L3P	10377	intergenic	0.339	6	5	15	0	1	0
4:9723672:A:G	rs13128435	4	9723672	G	A	0.3966	1.81458e-05	-0.0671382	0.0156625	0.742314	rs149729375	4	ALG1L3P	11235	intergenic	0.139	6	5	15	0	1	0
4:9723786:A:G	rs572491040	4	9723786	A	G	0.000994	NA	NA	NA	1	rs4993730	4	RP11-751L19.1	11207	intergenic	2.594	NA	5	15	0	0	0
4:9725479:G:GA	4:9725479_G_GA	4	9725479	GA	G	0.4195	6.88844e-05	-0.0635875	0.0159763	0.605318	rs149729375	4	RP11-751L19.1	9514	intergenic	0.778	NA	5	15	0	0	0
4:9725914:C:CTT	rs774694064	4	9725914	C	CTT	0.3966	1.07067e-05	-0.069019	0.0156776	0.733141	rs149729375	4	RP11-751L19.1	9079	intergenic	1.483	NA	5	15	0	0	0
4:9727566:C:T	rs11724159	4	9727566	T	C	0.3976	1.97396e-05	-0.0667988	0.0156518	0.740314	rs149729375	4	RP11-751L19.1	7427	intergenic	0.906	5	7	15	0	1	0
4:9727791:C:T	rs566207573	4	9727791	T	C	0.000994	NA	NA	NA	1	rs4993730	4	RP11-751L19.1	7202	intergenic	2.181	NA	7	15	0	0	0
4:9728210:T:TTC	rs149729375	4	9728210	TTC	T	0.332	1.88336e-09	-0.1007	0.0167622	1	rs149729375	4	RP11-751L19.1	6783	intergenic	0.73	NA	7	15	0	0	0
4:9728956:G:GT	rs578133086	4	9728956	G	GT	0.000994	NA	NA	NA	1	rs4993730	4	RP11-751L19.1	6037	intergenic	1.339	NA	9	15	0	0	0
4:9729181:C:G	rs13132835	4	9729181	G	C	0.3887	1.05693e-05	-0.0690205	0.015668	0.702582	rs149729375	4	RP11-751L19.1	5812	intergenic	0.314	6	9	15	0	1	0
4:9731215:A:G	rs13127001	4	9731215	A	G	0.3897	1.09773e-05	-0.0688677	0.0156625	0.706938	rs149729375	4	RP11-751L19.1	3778	intergenic	2.578	7	9	15	0	1	0
4:9732395:C:CAGG	rs760762855	4	9732395	C	CAGG	0.3926	1.00164e-05	-0.069219	0.0156717	0.707427	rs149729375	4	RP11-751L19.1	2598	intergenic	4.427	NA	9	15	0	0	0
4:9732610:A:G	rs10005112	4	9732610	A	G	0.3907	1.04073e-05	-0.0690609	0.0156653	0.70498	rs149729375	4	RP11-751L19.1	2383	intergenic	1.708	6	7	15	0	1	0
4:9732930:A:G	rs13140838	4	9732930	A	G	0.3926	1.4629e-05	-0.0678838	0.0156624	0.707427	rs149729375	4	RP11-751L19.1	2063	intergenic	2.973	6	9	15	0	1	0
4:9734658:A:C	rs371772435	4	9734658	C	A	0.000994	NA	NA	NA	1	rs4993730	4	RP11-751L19.1	335	upstream	7.502	7	5	15	0	0	0
4:9735100:C:T	rs10939481	4	9735100	T	C	0.3907	8.42255e-06	-0.0697948	0.0156696	0.70498	rs149729375	4	RP11-751L19.1	0	ncRNA_exonic	12.55	7	5	15	0	1	0
4:9735217:C:T	rs10939482	4	9735217	T	C	0.3907	9.16888e-06	-0.069512	0.0156703	0.70498	rs149729375	4	RP11-751L19.1	0	ncRNA_intronic	0.18	6	5	15	0	1	0
4:9735336:C:T	rs183150532	4	9735336	T	C	0.000994	NA	NA	NA	1	rs4993730	4	RP11-751L19.1	0	ncRNA_intronic	2.86	7	5	15	0	0	0
4:9736751:C:T	rs56884786	4	9736751	T	C	0.3956	1.78752e-05	-0.0673683	0.0157039	0.68988	rs149729375	4	RP11-751L19.1	0	ncRNA_intronic	1.226	7	5	15	0	1	0
4:9737870:A:ATGTGTG	rs372265082	4	9737870	ATGTGTG	A	0.4235	6.02963e-05	-0.062038	0.0154645	0.648331	rs149729375	4	RP11-751L19.1	0	ncRNA_intronic	5.283	NA	5	15	0	0	0
4:9738007:A:G	rs34441511	4	9738007	A	G	0.3897	6.85789e-06	-0.0706572	0.0157084	0.69922	rs149729375	4	RP11-751L19.1	0	ncRNA_intronic	0.168	7	5	15	0	1	0
4:9740922:C:T	rs187249705	4	9740922	C	T	0.000994	NA	NA	NA	1	rs4993730	4	RP11-751L19.1	0	ncRNA_intronic	2.029	7	5	15	0	0	0
4:9742852:C:G	rs11942665	4	9742852	C	G	0.3926	9.4154e-06	-0.0694868	0.0156849	0.707427	rs149729375	4	RP11-751L19.1	0	ncRNA_intronic	0.351	6	5	15	0	1	0
4:9743362:C:T	rs7435681	4	9743362	C	T	0.3917	7.478e-06	-0.0702965	0.0156926	0.701643	rs149729375	4	RP11-751L19.1	0	ncRNA_intronic	4.089	6	5	15	0	1	0
4:9743604:A:G	rs4563493	4	9743604	A	G	0.3917	6.39002e-06	-0.0708214	0.0156926	0.701643	rs149729375	4	RP11-751L19.1	0	ncRNA_intronic	0.61	6	5	15	0	1	0
4:9744301:A:G	rs13131893	4	9744301	A	G	0.3926	8.99304e-06	-0.0696748	0.0156923	0.707427	rs149729375	4	RP11-751L19.1	315	downstream	7.449	7	5	15	0	1	0
4:9745919:C:T	rs7677159	4	9745919	T	C	0.3946	1.35705e-05	-0.0682914	0.0156967	0.694607	rs149729375	4	RP11-751L19.1	1933	intergenic	0.472	5	5	15	0	1	0
4:9746420:A:G	rs145441551	4	9746420	A	G	0.01491	5.03868e-06	0.282769	0.0619676	0.614994	rs148269664	4	RP11-751L19.1	2434	intergenic	0.948	6	5	15	0	0	0
4:9746454:C:T	rs11943586	4	9746454	T	C	0.4006	1.53268e-05	-0.0678028	0.0156808	0.724066	rs149729375	4	RP11-751L19.1	2468	intergenic	0.012	6	5	15	0	1	0
4:9748511:A:G	rs13122793	4	9748511	A	G	0.3946	1.23906e-05	-0.0686298	0.0157026	0.694607	rs149729375	4	RP11-751L19.1	4525	intergenic	0.298	5	5	15	0	1	0
4:9749742:A:T	rs7671706	4	9749742	A	T	0.3907	2.70282e-05	-0.0660696	0.0157415	0.676023	rs149729375	4	RP11-751L19.1	5756	intergenic	4.603	7	5	15	0	1	0
4:9751629:C:T	rs13113655	4	9751629	T	C	0.3907	2.33547e-05	-0.0665957	0.0157432	0.676023	rs149729375	4	OR7E35P	4892	intergenic	6.902	7	5	15	0	1	0
4:9752936:A:G	rs181634131	4	9752936	G	A	0.01491	1.03854e-05	0.279276	0.0633424	0.717643	rs148269664	4	OR7E35P	3585	intergenic	1.59	7	5	15	0	0	0
4:9753178:C:T	rs13143804	4	9753178	C	T	0.3827	0.00014799	-0.0608836	0.0160456	0.647541	rs149729375	4	OR7E35P	3343	intergenic	1.455	7	5	15	0	0	0
4:9753418:C:T	rs28620806	4	9753418	C	T	0.3757	1.07709e-08	-0.0950683	0.0166258	1	rs28620806	4	OR7E35P	3103	intergenic	1.507	5	5	15	0	1	0
4:9755783:G:T	4:9755783:G:T	4	9755783	G	T	0.000994	NA	NA	NA	1	rs4993730	4	OR7E35P	738	upstream	1.561	7	5	15	0	0	0
4:9757904:C:T	rs13141123	4	9757904	C	T	0.4185	7.82688e-06	-0.0692548	0.0154937	0.630647	rs149729375	4	OR7E35P	501	downstream	3.546	6	5	15	0	1	0
4:9760584:A:AC	4:9760584_AC_A	4	9760584	A	AC	0.4712	1.77441e-08	-0.0928545	0.016485	1	4:9760584_AC_A	4	OR7E35P	3181	intergenic	0.011	NA	5	15	0	0	0
4:9760645:C:T	rs13145733	4	9760645	T	C	0.4215	6.54129e-06	-0.0698305	0.01549	0.656482	rs149729375	4	OR7E35P	3242	intergenic	1.676	7	5	15	0	1	0
4:9761020:A:G	rs549324044	4	9761020	A	G	0.000994	NA	NA	NA	1	rs4993730	4	OR7E35P	3617	intergenic	2.67	NA	5	15	0	0	0
4:9761940:C:G	rs10004319	4	9761940	C	G	0.4225	6.54996e-06	-0.0698318	0.0154913	0.660945	rs149729375	4	OR7E35P	4537	intergenic	0.947	6	5	15	0	1	0
4:9762461:C:T	rs10013858	4	9762461	T	C	0.4225	1.11123e-05	-0.0680278	0.0154809	0.660945	rs149729375	4	OR7E35P	5058	intergenic	3.079	5	5	15	0	1	0
4:9762975:A:G	rs13140817	4	9762975	A	G	0.4235	1.06811e-05	-0.0681483	0.015478	0.658043	rs149729375	4	OR7E35P	5572	intergenic	0.076	5	5	15	1	1	0
4:9764155:C:T	rs13117391	4	9764155	T	C	0.4225	3.54945e-06	-0.0718388	0.0154953	0.660945	rs149729375	4	OR7E35P	6752	intergenic	3.769	7	5	15	1	1	0
4:9766593:C:T	rs559863375	4	9766593	T	C	0.000994	NA	NA	NA	1	rs4993730	4	SLC2A9	6183	intergenic	2.58	NA	5	15	1	0	0
4:9766749:A:G	rs10003216	4	9766749	A	G	0.4245	8.12412e-06	-0.0690425	0.0154738	0.656758	rs149729375	4	SLC2A9	6027	intergenic	0.579	4	2	15	1	1	0
4:9766884:C:T	rs150534223	4	9766884	C	T	0.000994	NA	NA	NA	1	rs4993730	4	SLC2A9	5892	intergenic	2.107	4	5	15	1	0	0
4:9766908:C:T	rs184818508	4	9766908	C	T	0.000994	NA	NA	NA	1	rs4993730	4	SLC2A9	5868	intergenic	0.011	4	5	15	1	0	0
4:9767180:A:T	rs11731100	4	9767180	T	A	0.4215	6.46348e-06	-0.0697443	0.0154622	0.654875	rs149729375	4	SLC2A9	5596	intergenic	0.272	3a	5	15	1	1	0
4:9767309:A:G	rs11726288	4	9767309	A	G	0.4225	1.03578e-05	-0.0681579	0.0154568	0.660945	rs149729375	4	SLC2A9	5467	intergenic	3.965	4	5	15	1	1	0
4:9768048:C:T	rs10015665	4	9768048	T	C	0.4215	6.75628e-06	-0.0695923	0.0154607	0.654875	rs149729375	4	SLC2A9	4728	intergenic	0.162	6	5	15	1	1	0
4:9769563:A:T	rs12509511	4	9769563	T	A	0.4205	7.99843e-06	-0.0690581	0.0154658	0.64882	rs149729375	4	SLC2A9	3213	intergenic	3.275	5	5	15	1	1	0
4:9770837:A:T	rs13145337	4	9770837	A	T	0.4205	8.23594e-06	-0.068964	0.0154664	0.64882	rs149729375	4	SLC2A9	1939	intergenic	1.782	5	5	15	1	1	0
4:9771008:C:T	rs13129487	4	9771008	T	C	0.4225	7.60949e-06	-0.0691732	0.0154546	0.660945	rs149729375	4	SLC2A9	1768	intergenic	5.01	5	5	15	1	1	0
4:9773237:A:G	rs13124141	4	9773237	A	G	0.4155	3.52272e-06	-0.071781	0.0154776	0.62545	rs149729375	4	SLC2A9	0	intergenic	8.153	7	5	15	1	1	0
4:9773273:A:G	rs13124305	4	9773273	A	G	0.4165	5.69286e-06	-0.070215	0.0154744	0.6314	rs149729375	4	SLC2A9	0	intergenic	1.203	7	5	15	1	1	0
4:9773438:A:G	rs10022923	4	9773438	A	G	0.4155	3.40083e-06	-0.0718936	0.0154776	0.62545	rs149729375	4	SLC2A9	0	intergenic	0.743	6	5	14	1	1	0
4:9777590:A:G	rs12507861	4	9777590	A	G	0.4135	6.4025e-06	-0.0697387	0.0154541	0.615306	rs149729375	4	SLC2A9	0	intergenic	0.273	5	5	14	1	1	0
4:9777809:C:T	rs6815039	4	9777809	C	T	0.4135	8.13254e-06	-0.0689648	0.0154572	0.615306	rs149729375	4	SLC2A9	0	intergenic	1.042	6	5	14	1	1	0
4:9778911:A:G	rs6835741	4	9778911	A	G	0.4135	4.07321e-06	-0.0713749	0.0154907	0.615306	rs149729375	4	SLC2A9	0	intergenic	0.198	5	5	14	1	1	0
4:9779526:C:G	rs13129974	4	9779526	C	G	0.4135	3.74708e-06	-0.0715568	0.0154719	0.615306	rs149729375	4	SLC2A9	0	intergenic	2.775	5	5	14	1	1	0
4:9781183:C:T	rs13112576	4	9781183	T	C	0.4135	2.56512e-06	-0.0727508	0.0154694	0.615306	rs149729375	4	SLC2A9	0	intergenic	0.139	7	5	14	1	1	0
4:9781230:G:T	rs13143667	4	9781230	T	G	0.4205	2.87585e-06	-0.0723207	0.0154548	0.641473	rs149729375	4	SLC2A9	0	intergenic	0.053	7	5	14	1	1	0
4:9785134:C:T	rs1967551	4	9785134	C	T	0.4185	2.13263e-06	-0.0733434	0.0154719	0.630647	rs149729375	4	SLC2A9:DRD5	00:00:00	UTR3	0.695	NA	9	14	1	1	0
4:9785265:G:T	rs1967550	4	9785265	T	G	0.4215	1.92938e-06	-0.0736475	0.0154699	0.623682	rs149729375	4	SLC2A9:DRD5	00:00:00	UTR3	6.378	NA	9	14	1	1	0
4:9788498:C:T	rs10001006	4	9788498	T	C	0.4225	1.68602e-06	-0.0739142	0.015438	0.622561	rs149729375	4	SLC2A9	0	intergenic	0.483	6	13	14	1	1	0
4:9789501:C:T	rs56205495	4	9789501	C	T	0.4225	1.31935e-06	-0.074629	0.0154294	0.622561	rs149729375	4	SLC2A9	0	intergenic	0.932	6	14	15	1	1	0
4:9790060:C:T	rs577241459	4	9790060	C	T	0.000994	NA	NA	NA	1	rs4993730	4	SLC2A9	0	intergenic	1.08	NA	14	15	1	0	0
4:9792339:A:G	rs1829413	4	9792339	A	G	0.4235	1.66519e-06	-0.0739161	0.0154303	0.621467	rs149729375	4	SLC2A9	0	intergenic	1.094	NA	9	15	1	1	0
4:9794580:C:T	rs13118112	4	9794580	T	C	0.4235	1.09427e-06	-0.0752629	0.0154421	0.6197	rs149729375	4	SLC2A9	0	upstream	1.109	6	5	15	1	1	0
4:9794724:A:C	rs7685396	4	9794724	A	C	0.4245	9.47458e-07	-0.0756542	0.0154326	0.625692	rs149729375	4	SLC2A9	0	upstream	1.269	7	5	15	1	1	0
4:9797178:A:C	rs10012516	4	9797178	A	C	0.4235	1.0025e-06	-0.0755168	0.0154395	0.621467	rs149729375	4	SLC2A9	0	intergenic	2.913	6	5	15	1	1	0
4:9797703:C:T	rs13106539	4	9797703	T	C	0.4235	1.03837e-06	-0.0753914	0.0154357	0.621467	rs149729375	4	SLC2A9	0	intergenic	1.988	7	5	15	1	1	0
4:9799237:A:C	rs2280206	4	9799237	C	A	0.4235	9.32031e-07	-0.0757223	0.0154363	0.621467	rs149729375	4	SLC2A9	0	intergenic	0.217	5	5	15	1	1	0
4:9799776:C:T	rs2280207	4	9799776	C	T	0.4235	7.52204e-07	-0.0763656	0.0154356	0.621467	rs149729375	4	SLC2A9	0	intergenic	1.324	5	5	15	1	1	0
4:9801283:A:C	rs7679464	4	9801283	A	C	0.4294	2.41204e-07	-0.0798554	0.0154627	0.603836	rs753234053	4	SLC2A9	0	intergenic	1.173	6	5	15	1	1	1
4:9802272:C:T	rs56139970	4	9802272	T	C	0.4215	1.11712e-06	-0.075039	0.0154091	0.6058	rs753234053	4	SLC2A9	0	intergenic	0.483	7	5	15	1	1	1
4:9804719:C:T	rs538668305	4	9804719	C	T	0.000994	NA	NA	NA	1	rs4993730	4	SLC2A9	0	intergenic	3.156	NA	5	15	1	0	1
4:9808861:G:T	rs143250861	4	9808861	G	T	0.01491	3.62882e-07	0.336175	0.066079	0.744024	rs115318424	4	SLC2A9	0	intergenic	0.144	6	4	15	1	0	1
4:9811133:A:G	rs2280333	4	9811133	A	G	0.4205	6.39403e-07	-0.076839	0.0154329	0.608681	rs753234053	4	SLC2A9	0	intergenic	0.108	NA	4	15	1	1	1
4:9815292:C:T	rs139092904	4	9815292	C	T	0.000994	NA	NA	NA	1	rs4993730	4	SLC2A9	0	intergenic	2.859	6	5	15	1	0	1
4:9815402:A:G	rs6841397	4	9815402	A	G	0.4205	5.68248e-07	-0.0772608	0.0154469	0.608681	rs753234053	4	SLC2A9	0	intergenic	2.495	5	5	15	1	1	1
4:9817070:A:G	rs13148356	4	9817070	A	G	0.4205	4.15014e-07	-0.0783217	0.0154727	0.608681	rs753234053	4	SLC2A9	0	intergenic	4.08	7	4	15	1	1	1
4:9818345:C:T	rs13141706	4	9818345	C	T	0.4125	4.61833e-06	-0.0717829	0.0156683	0.625741	rs753234053	4	SLC2A9	0	intergenic	2.071	7	5	15	1	1	1
4:9818470:T:TA	rs35268641	4	9818470	TA	T	0.4105	4.86785e-06	-0.0719046	0.0157327	0.614992	rs753234053	4	SLC2A9	0	intergenic	1.517	NA	5	15	1	1	1
4:9819572:C:T	rs11726423	4	9819572	T	C	0.4284	3.10486e-07	-0.0794195	0.0155208	0.79798	rs753234053	4	SLC2A9	0	intergenic	2.051	7	4	15	1	1	1
4:9819977:A:G	rs6855095	4	9819977	G	A	0.4085	2.09901e-07	-0.0808357	0.0155742	0.733359	rs753234053	4	SLC2A9	0	intergenic	2.671	7	4	15	1	1	1
4:9820179:A:G	rs1107912	4	9820179	G	A	0.4274	2.61304e-07	-0.0799	0.0155163	0.802258	rs753234053	4	SLC2A9	0	intergenic	0.714	5	4	15	1	1	1
4:9821648:C:T	rs10020053	4	9821648	C	T	0.4076	3.02802e-07	-0.079816	0.0155839	0.73779	rs753234053	4	SLC2A9	0	intergenic	0.174	6	5	15	1	1	1
4:9823837:A:C	rs4697892	4	9823837	A	C	0.2177	3.36386e-11	0.119988	0.0180986	0.836066	rs12644047	4	SLC2A9	0	intergenic	6.897	6	4	15	1	1	1
4:9824636:A:G	rs1980220	4	9824636	A	G	0.2177	2.24671e-11	0.121098	0.018104	0.836066	rs12644047	4	SLC2A9	0	intergenic	0.085	NA	4	15	1	1	1
4:9825026:C:T	rs3762933	4	9825026	T	C	0.4294	9.84521e-08	-0.0822982	0.0154418	0.808606	rs753234053	4	SLC2A9	0	intergenic	0.453	7	4	15	1	1	1
4:9825847:C:T	rs57731161	4	9825847	T	C	0.2177	3.02733e-11	0.120292	0.018102	0.836066	rs12644047	4	SLC2A9	0	intergenic	0.897	7	4	15	1	1	1
4:9826757:C:T	rs6822889	4	9826757	T	C	0.4095	1.55444e-07	-0.0813155	0.0155005	0.743481	rs753234053	4	SLC2A9	0	intergenic	0.147	5	4	15	1	1	1
4:9826870:A:G	rs4621429	4	9826870	G	A	0.2177	2.17323e-11	0.121184	0.0181037	0.836066	rs12644047	4	SLC2A9	0	downstream	2.99	4	4	15	1	1	1
4:9828484:C:T	rs4697895	4	9828484	C	T	0.2177	2.83984e-11	0.120454	0.0181008	0.836066	rs12644047	4	SLC2A9	0	intronic	8.451	6	4	15	1	1	1
4:9831136:C:T	rs2090606	4	9831136	T	C	0.4076	2.38017e-07	-0.0800558	0.015494	0.730974	rs753234053	4	SLC2A9	0	intronic	1.834	NA	4	15	1	1	1
4:9831358:C:T	rs2102872	4	9831358	C	T	0.4076	1.67536e-07	-0.0810705	0.0154946	0.730974	rs753234053	4	SLC2A9	0	intronic	5.338	NA	4	15	1	1	1
4:9831882:C:T	rs6857478	4	9831882	T	C	0.4076	2.2475e-07	-0.0802182	0.0154933	0.730974	rs753234053	4	SLC2A9	0	intronic	13.34	6	4	15	1	1	1
4:9832512:C:T	rs1401440	4	9832512	T	C	0.4076	1.7298e-07	-0.0809764	0.0154942	0.730974	rs753234053	4	SLC2A9	0	intronic	1.22	NA	4	15	1	1	1
4:9832622:C:G	rs1401439	4	9832622	C	G	0.4076	1.75017e-07	-0.0809423	0.0154941	0.730974	rs753234053	4	SLC2A9	0	intronic	2.35	7	4	15	1	1	1
4:9833882:A:G	rs10009838	4	9833882	A	G	0.4066	2.122e-07	-0.0803804	0.0154926	0.728613	rs753234053	4	SLC2A9	0	intronic	3.059	6	4	15	1	1	1
4:9834107:G:T	rs1464258	4	9834107	T	G	0.4076	2.06646e-07	-0.080446	0.0154905	0.730974	rs753234053	4	SLC2A9	0	intronic	0.33	5	4	15	1	1	1
4:9834896:C:T	rs16889260	4	9834896	T	C	0.1879	2.75102e-12	0.133049	0.0190345	0.973725	rs12644047	4	SLC2A9	0	intronic	0.247	7	4	15	1	0	1
4:9835480:C:T	rs10012880	4	9835480	C	T	0.3638	2.75072e-06	0.0744306	0.0158748	0.608169	rs753234053	4	SLC2A9	0	intronic	0.086	6	4	15	1	1	1
4:9837090:C:G	rs12505312	4	9837090	G	C	0.2157	2.64548e-11	0.12059	0.0180929	0.823174	rs12644047	4	SLC2A9	0	intronic	2.224	5	4	15	1	1	1
4:9837939:A:AT	rs796999487	4	9837939	A	AT	0.2167	4.16e-11	0.120907	0.0183241	0.8296	rs12644047	4	SLC2A9	0	intronic	0.594	NA	4	15	1	0	1
4:9838548:A:C	rs10939552	4	9838548	A	C	0.2167	1.85627e-11	0.121519	0.0180916	0.8296	rs12644047	4	SLC2A9	0	intronic	1.826	7	4	15	1	1	1
4:9839490:A:C	rs1914874	4	9839490	A	C	0.3628	2.27604e-06	0.075035	0.0158729	0.605305	rs753234053	4	SLC2A9	0	intronic	2.333	NA	4	15	1	1	1
4:9840518:A:G	rs6449046	4	9840518	A	G	0.3628	2.24219e-06	0.0751013	0.0158767	0.605305	rs753234053	4	SLC2A9	0	intronic	9.069	7	4	15	1	1	0
4:9840568:C:G	rs113957727	4	9840568	G	C	0.1879	1.51897e-12	0.134658	0.0190391	0.98671	rs12644047	4	SLC2A9	0	intronic	9.68	7	4	15	1	0	0
4:9841690:A:T	rs10031303	4	9841690	T	A	0.4085	1.7784e-07	-0.0808205	0.0154795	0.734254	rs753234053	4	SLC2A9	0	intronic	2.392	6	4	15	1	1	0
4:9842207:A:T	rs77388911	4	9842207	A	T	0.2177	2.97312e-11	0.120213	0.0180828	0.824707	rs12644047	4	SLC2A9	0	intronic	1.046	7	4	15	1	1	0
4:9842403:T:TA	rs754647255	4	9842403	T	TA	0.2167	1.39093e-11	0.122316	0.0180971	0.8296	rs12644047	4	SLC2A9	0	intronic	0.036	NA	4	15	1	1	0
4:9842850:A:T	rs950310	4	9842850	A	T	0.1879	1.12316e-12	0.135193	0.0190025	0.98671	rs12644047	4	SLC2A9	0	intronic	10.64	3a	4	9	1	0	0
4:9844162:C:T	rs10939558	4	9844162	C	T	0.4245	3.50493e-07	-0.0786119	0.0154321	0.850799	rs753234053	4	SLC2A9	0	intronic	7.446	7	4	15	1	1	0
4:9845079:C:T	rs7683831	4	9845079	C	T	0.3807	2.44396e-06	0.0744068	0.0157884	0.722517	rs753234053	4	SLC2A9	0	intronic	3.146	5	5	15	1	1	0
4:9845985:C:T	rs13141635	4	9845985	C	T	0.4254	3.53434e-07	-0.0785712	0.0154289	0.854228	rs753234053	4	SLC2A9	0	intronic	0.522	6	5	15	1	1	0
4:9846244:C:T	rs13142238	4	9846244	C	T	0.4254	3.44142e-07	-0.0786405	0.0154272	0.854228	rs753234053	4	SLC2A9	0	intronic	7.964	5	5	15	1	1	0
4:9846309:A:G	rs1976792	4	9846309	A	G	0.159	4.04037e-09	0.118442	0.0201345	0.804723	rs12644047	4	SLC2A9	0	intronic	0.145	5	5	15	1	0	0
4:9847860:C:G	rs13119059	4	9847860	C	G	0.4254	3.31514e-07	-0.0787217	0.0154218	0.854228	rs753234053	4	SLC2A9	0	intronic	0.663	5	4	15	1	1	0
4:9848849:A:T	rs11723024	4	9848849	A	T	0.2167	9.61646e-12	0.122876	0.0180379	0.840997	rs12644047	4	SLC2A9	0	intronic	1.831	5	4	15	1	1	0
4:9848899:A:G	rs11721988	4	9848899	G	A	0.2167	9.56087e-12	0.122876	0.0180356	0.840997	rs12644047	4	SLC2A9	0	intronic	0.251	6	4	15	1	1	0
4:9849528:C:T	rs2176644	4	9849528	T	C	0.2167	1.23717e-11	0.122232	0.0180395	0.840997	rs12644047	4	SLC2A9	0	intronic	7.354	5	4	15	1	1	0
4:9850220:A:C	rs6812007	4	9850220	A	C	0.3807	2.48112e-06	0.0743104	0.0157782	0.722517	rs753234053	4	SLC2A9	0	intronic	3.128	3a	4	15	1	1	0
4:9850480:C:T	rs6828040	4	9850480	C	T	0.3807	2.43283e-06	0.0743772	0.015779	0.722517	rs753234053	4	SLC2A9	0	intronic	2.803	7	4	15	1	1	0
4:9850621:C:T	rs1980219	4	9850621	C	T	0.3807	2.53273e-06	0.0742575	0.0157811	0.722517	rs753234053	4	SLC2A9	0	intronic	0.238	7	4	15	1	1	0
4:9851542:G:T	rs10939561	4	9851542	G	T	0.3807	2.54601e-06	0.0742314	0.0157791	0.71658	rs753234053	4	SLC2A9	0	intronic	0.918	5	4	15	1	1	0
4:9851827:C:T	rs4697898	4	9851827	T	C	0.2167	9.07307e-12	0.123016	0.0180363	0.840997	rs12644047	4	SLC2A9	0	intronic	0.236	7	4	15	1	1	0
4:9851875:A:C	rs4697899	4	9851875	A	C	0.2167	8.95517e-12	0.12305	0.0180363	0.840997	rs12644047	4	SLC2A9	0	intronic	1.924	6	4	15	1	1	0
4:9852328:A:G	rs546747575	4	9852328	G	A	0.000994	NA	NA	NA	1	rs4993730	4	SLC2A9	0	intronic	0.165	NA	4	15	1	0	0
4:9852750:C:T	rs6831580	4	9852750	T	C	0.4254	4.17978e-07	-0.0780389	0.0154209	0.854228	rs753234053	4	SLC2A9	0	intronic	2.787	7	4	15	1	1	0
4:9852757:C:G	rs6812563	4	9852757	C	G	0.2167	8.89034e-12	0.123086	0.0180388	0.840997	rs12644047	4	SLC2A9	0	intronic	0.194	7	4	15	1	1	0
4:9852898:C:G	rs6831796	4	9852898	G	C	0.2366	1.51545e-11	0.120196	0.0178163	0.783495	rs6824636	4	SLC2A9	0	intronic	3.67	7	4	15	1	1	0
4:9853059:C:T	rs6847858	4	9853059	C	T	0.3807	3.17571e-06	0.0735341	0.0157828	0.722517	rs753234053	4	SLC2A9	0	intronic	5.926	3a	4	15	1	1	0
4:9853074:C:T	rs6847871	4	9853074	C	T	0.3807	3.49784e-06	0.0732159	0.0157821	0.722517	rs753234053	4	SLC2A9	0	intronic	0.268	4	4	15	1	1	0
4:9853343:G:GA	rs59107876	4	9853343	GA	G	0.2167	8.45203e-12	0.123233	0.0180412	0.840997	rs12644047	4	SLC2A9	0	intronic	2.688	NA	5	15	1	1	0
4:9853863:A:C	rs11726221	4	9853863	A	C	0.4254	3.56969e-07	-0.0785382	0.0154281	0.854228	rs753234053	4	SLC2A9	0	intronic	0.126	7	5	15	1	1	0
4:9854038:A:G	rs188796369	4	9854038	A	G	0.16	3.81465e-09	0.118134	0.0200498	0.797502	rs12644047	4	SLC2A9	0	intronic	2.481	7	5	15	1	0	0
4:9854749:A:G	rs10939567	4	9854749	A	G	0.2167	8.68306e-12	0.123152	0.0180394	0.840997	rs12644047	4	SLC2A9	0	intronic	9.048	7	5	15	1	1	0
4:9854954:G:GA	4:9854954_GA_G	4	9854954	G	GA	0.3807	2.7778e-06	0.0739958	0.0157888	0.722517	rs753234053	4	SLC2A9	0	intronic	9.269	NA	5	15	1	1	0
4:9855141:C:G	rs13152172	4	9855141	G	C	0.4254	3.36463e-07	-0.0786886	0.0154237	0.854228	rs753234053	4	SLC2A9	0	intronic	1.407	7	5	15	1	1	0
4:9856469:A:G	rs6826806	4	9856469	G	A	0.2366	1.56187e-11	0.120134	0.0178187	0.783495	rs6824636	4	SLC2A9	0	intronic	7.284	5	5	15	1	1	0
4:9856859:G:T	rs6852425	4	9856859	T	G	0.3807	2.77047e-06	0.0739748	0.0157825	0.722517	rs753234053	4	SLC2A9	0	intronic	4.006	7	5	15	1	1	0
4:9857956:G:T	rs4507358	4	9857956	T	G	0.2366	1.86699e-11	0.119686	0.0178209	0.783495	rs6824636	4	SLC2A9	0	intronic	1.799	7	4	15	1	1	0
4:9858303:A:T	rs11726476	4	9858303	T	A	0.2167	1.08648e-11	0.122586	0.0180419	0.840997	rs12644047	4	SLC2A9	0	intronic	8.94	7	4	15	1	1	0
4:9858701:A:T	rs11728377	4	9858701	A	T	0.2863	5.60128e-08	0.08891	0.0163706	0.602552	rs12644047	4	SLC2A9	0	intronic	5.975	7	4	15	1	1	0
4:9858744:A:G	rs4575993	4	9858744	G	A	0.4742	1.29181e-05	-0.0654289	0.0150015	0.690441	rs753234053	4	SLC2A9	0	intronic	4.638	6	4	15	1	1	0
4:9859897:A:G	rs13116446	4	9859897	A	G	0.4751	2.58958e-05	-0.0630776	0.014994	0.693561	rs753234053	4	SLC2A9	0	intronic	1.985	6	4	15	1	1	0
4:9860579:C:T	rs2001412	4	9860579	C	T	0.2167	7.71888e-12	0.123444	0.0180377	0.840997	rs12644047	4	SLC2A9	0	intronic	2.049	5	4	15	1	1	0
4:9861524:A:G	rs1106058	4	9861524	A	G	0.2167	1.18217e-11	0.122354	0.01804	0.840997	rs12644047	4	SLC2A9	0	intronic	7.633	NA	4	15	1	1	0
4:9862036:C:T	rs9684729	4	9862036	T	C	0.3807	3.56405e-06	0.0731889	0.0157894	0.722517	rs753234053	4	SLC2A9	0	intronic	3.732	5	4	15	1	1	0
4:9862902:G:T	rs4613568	4	9862902	G	T	0.3807	2.94102e-06	0.0737987	0.0157862	0.722517	rs753234053	4	SLC2A9	0	intronic	2.693	7	4	15	1	1	0
4:9863327:G:GTGAA	rs542965711	4	9863327	G	GTGAA	0.005964	NA	NA	NA	0.713628	rs753234053	4	SLC2A9	0	intronic	1.201	NA	4	15	1	0	0
4:9863327:G:GTGAATGAA	rs111744465	4	9863327	GTGAATGAA	G	0.3797	NA	NA	NA	0.713628	rs753234053	4	SLC2A9	0	NA	0.96	NA	4	15	1	1	0
4:9863327:GTGAA:GTGAATGAA	rs551628527	4	9863327	GTGAATGAA	GTGAA	0.001988	NA	NA	NA	0.713628	rs753234053	4	SLC2A9	0	NA	NA	NA	4	15	1	0	0
4:9863678:A:G	rs28591077	4	9863678	G	A	0.3807	2.97524e-06	0.0737632	0.0157866	0.722517	rs753234053	4	SLC2A9	0	intronic	3.788	7	4	15	1	1	0
4:9863936:C:T	rs4697902	4	9863936	C	T	0.3608	2.405e-06	0.0748784	0.0158774	0.659754	rs753234053	4	SLC2A9	0	intronic	0.6	5	4	15	1	1	0
4:9864232:C:T	rs35629527	4	9864232	T	C	0.4254	3.91194e-07	-0.0782402	0.0154223	0.854228	rs753234053	4	SLC2A9	0	intronic	3.906	7	4	15	1	1	0
4:9864645:C:T	rs114750793	4	9864645	T	C	0.007952	6.19117e-06	0.380068	0.0840905	0.638109	rs188047000	4	SLC2A9	0	intronic	0.553	6	4	15	1	0	0
4:9864855:C:T	rs115318424	4	9864855	T	C	0.01491	1.186e-08	0.340974	0.0598019	1	rs115318424	4	SLC2A9	0	intronic	0.391	6	4	15	1	0	0
4:9865332:C:CTT	4:9865332_CTT_C	4	9865332	C	CTT	0.2167	1.41427e-11	0.122636	0.018151	0.840997	rs12644047	4	SLC2A9	0	intronic	1.71	NA	4	15	1	1	0
4:9865426:A:G	rs4697903	4	9865426	A	G	0.2336	5.26999e-11	0.117308	0.0178738	0.78111	rs6824636	4	SLC2A9	0	intronic	2.368	5	4	15	1	1	0
4:9867277:C:G	rs2292917	4	9867277	G	C	0.4254	4.01055e-07	-0.0781577	0.0154204	0.854228	rs753234053	4	SLC2A9	0	intronic	0.646	5	4	15	1	1	0
4:9867502:A:G	rs2139243	4	9867502	G	A	0.2167	8.01185e-12	0.123322	0.0180339	0.840997	rs12644047	4	SLC2A9	0	intronic	0.787	NA	4	15	1	1	0
4:9867708:C:T	rs57235613	4	9867708	T	C	0.159	3.46021e-09	0.118842	0.0201151	0.804723	rs12644047	4	SLC2A9	0	intronic	2.445	5	4	15	1	0	0
4:9868346:C:T	rs883041	4	9868346	T	C	0.2366	1.51701e-11	0.120217	0.0178198	0.783495	rs6824636	4	SLC2A9	0	intronic	2.233	5	4	15	1	1	0
4:9868417:C:G	rs13105954	4	9868417	G	C	0.4235	3.5837e-07	-0.0784857	0.0154201	0.847872	rs753234053	4	SLC2A9	0	intronic	0.045	5	4	15	1	1	0
4:9868593:A:T	rs939134	4	9868593	T	A	0.2366	1.46244e-11	0.120296	0.0178175	0.783495	rs6824636	4	SLC2A9	0	intronic	0.693	6	4	15	1	1	0
4:9869734:C:G	rs884573	4	9869734	C	G	0.162	4.52712e-09	0.116397	0.0198505	0.783801	rs12644047	4	SLC2A9	0	intronic	0.814	4	4	15	1	0	0
4:9870125:C:T	rs1320054	4	9870125	T	C	0.4274	4.48013e-07	-0.0775499	0.0153645	0.838768	rs753234053	4	SLC2A9	0	intronic	3.629	NA	4	15	1	1	0
4:9870535:C:T	rs1048252	4	9870535	T	C	0.162	4.83824e-09	0.116161	0.0198477	0.783801	rs12644047	4	SLC2A9	0	intronic	3.047	NA	4	15	1	0	0
4:9871541:C:T	rs1568318	4	9871541	C	T	0.1918	1.23254e-12	0.13326	0.0187645	0.961493	rs12644047	4	SLC2A9	0	intronic	2.019	6	4	15	1	0	0
4:9872475:A:G	rs2867394	4	9872475	A	G	0.1879	1.23429e-12	0.134828	0.0189858	1	rs12644047	4	SLC2A9	0	intronic	0.61	7	4	15	1	0	0
4:9873855:A:C	rs13148571	4	9873855	A	C	0.4274	5.23921e-07	-0.077089	0.0153645	0.845521	rs753234053	4	SLC2A9	0	intronic	1.401	6	4	15	1	1	0
4:9875872:TA:TAA	rs538255287	4	9875872	TA	TAA	0.1928	NA	NA	NA	0.967716	rs12644047	4	SLC2A9	0	intronic	NA	NA	4	15	1	0	0
4:9875872:T:TA	rs56157379	4	9875872	TA	T	0.1441	NA	NA	NA	0.967716	rs12644047	4	SLC2A9	0	intronic	0.771	NA	4	15	1	1	0
4:9876793:A:T	rs1850741	4	9876793	T	A	0.4354	1.20185e-06	-0.0760577	0.0156648	0.805297	rs753234053	4	SLC2A9	0	intronic	4.137	7	5	15	1	1	0
4:9879728:C:T	rs6810736	4	9879728	T	C	0.4264	5.47424e-07	-0.0769332	0.0153593	0.842569	rs753234053	4	SLC2A9	0	intronic	2.327	6	4	15	1	1	0
4:9880044:G:GGAATCAATCAT	rs753234053	4	9880044	G	GGAATCAATCAT	0.4622	7.32361e-09	-0.0888285	0.0153594	1	rs753234053	4	SLC2A9	0	intronic	1.554	NA	4	15	1	1	1
4:9880169:A:G	rs6840999	4	9880169	A	G	0.1879	9.10897e-13	0.135495	0.0189681	1	rs12644047	4	SLC2A9	0	intronic	2.078	7	4	15	1	0	1
4:9880977:C:CGTGT	4:9880977:C:CGTGT	4	9880977	C	CGTGT	0.02982	NA	NA	NA	0.777997	rs12644047	4	SLC2A9	0	intronic	0.494	NA	4	15	1	0	1
4:9880977:C:CGT	4:9880977:C:CGT	4	9880977	C	CGT	0.161	NA	NA	NA	0.777997	rs12644047	4	SLC2A9	0	NA	1.97	NA	4	15	1	0	1
4:9881158:A:C	rs1519098	4	9881158	A	C	0.4264	5.50671e-07	-0.0768937	0.0153549	0.842569	rs753234053	4	SLC2A9	0	intronic	1.411	NA	4	15	1	1	1
4:9881851:C:G	rs6824636	4	9881851	G	C	0.2843	5.63922e-12	-0.11596	0.0168338	1	rs6824636	4	SLC2A9	0	intronic	0.082	7	4	15	1	1	1
4:9883233:C:T	rs35512765	4	9883233	T	C	0.4264	4.33987e-07	-0.0776545	0.0153667	0.842569	rs753234053	4	SLC2A9	0	intronic	2.672	7	4	15	1	1	1
4:9884114:C:T	rs6838891	4	9884114	T	C	0.3549	2.51599e-06	0.0756509	0.0160726	0.629062	rs753234053	4	SLC2A9	0	intronic	0.285	6	4	15	1	1	1
4:9884197:A:G	rs6848689	4	9884197	G	A	0.3549	2.53416e-06	0.0756237	0.0160718	0.629062	rs753234053	4	SLC2A9	0	intronic	2.552	6	4	15	1	1	1
4:9884258:A:G	rs6449089	4	9884258	A	G	0.3549	2.50604e-06	0.0756674	0.0160733	0.629062	rs753234053	4	SLC2A9	0	intronic	2.575	6	4	15	1	1	1
4:9884324:C:T	rs6839302	4	9884324	T	C	0.2117	4.04676e-12	0.128286	0.0184969	0.861973	rs12644047	4	SLC2A9	0	intronic	2.264	7	4	15	1	0	1
4:9884528:A:T	rs7696971	4	9884528	A	T	0.3559	2.20016e-06	0.0761082	0.0160766	0.625259	rs753234053	4	SLC2A9	0	intronic	1.124	7	4	15	1	1	1
4:9884536:C:T	rs6449090	4	9884536	C	T	0.3549	2.23609e-06	0.0760538	0.0160762	0.629062	rs753234053	4	SLC2A9	0	intronic	4.202	7	4	15	1	1	1
4:9884756:T:TAC	rs529694350	4	9884756	TAC	T	0.2137	NA	NA	NA	0.85158	rs12644047	4	SLC2A9	0	intronic	3.831	NA	4	15	1	0	1
4:9884756:TAC:TACAC	rs527361389	4	9884756	TACAC	TAC	0.3569	NA	NA	NA	0.85158	rs12644047	4	SLC2A9	0	NA	NA	NA	4	15	1	0	1
4:9884756:T:TACAC	4:9884756:T:TACAC	4	9884756	T	TACAC	0.000994	NA	NA	NA	0.85158	rs12644047	4	SLC2A9	0	NA	5.089	NA	4	15	1	0	1
4:9885245:C:T	rs11737821	4	9885245	T	C	0.4264	4.96119e-07	-0.0773187	0.0153782	0.842569	rs753234053	4	SLC2A9	0	intronic	5.081	5	4	15	1	1	1
4:9886560:A:G	rs9998156	4	9886560	G	A	0.2117	4.07894e-12	0.128347	0.0185086	0.861973	rs12644047	4	SLC2A9	0	intronic	14.5	6	4	15	1	0	1
4:9886860:A:C	rs10939599	4	9886860	A	C	0.1918	1.26887e-12	0.133338	0.0187861	0.974066	rs12644047	4	SLC2A9	0	intronic	2.913	7	4	15	1	0	1
4:9886931:A:T	rs10939600	4	9886931	T	A	0.3549	2.99573e-06	0.0751484	0.0160879	0.629062	rs753234053	4	SLC2A9	0	intronic	3.471	6	4	15	1	1	1
4:9888849:C:G	rs9993652	4	9888849	C	G	0.3549	2.66876e-06	0.0755568	0.0160937	0.629062	rs753234053	4	SLC2A9	0	intronic	0.739	4	4	15	1	1	1
4:9889069:C:T	rs6836878	4	9889069	T	C	0.4264	4.70577e-07	-0.0775754	0.0153982	0.842569	rs753234053	4	SLC2A9	0	intronic	4.304	7	4	15	1	1	1
4:9889448:A:G	rs6818572	4	9889448	A	G	0.1918	9.05998e-13	0.134344	0.0188049	0.974066	rs12644047	4	SLC2A9	0	intronic	1.069	6	4	15	1	0	1
4:9889740:G:T	rs6858614	4	9889740	G	T	0.3549	3.55592e-06	0.0749788	0.0161739	0.629062	rs753234053	4	SLC2A9	0	intronic	0.907	6	4	15	1	1	1
4:9889896:C:CAT	4:9889896_CAT_C	4	9889896	C	CAT	0.3539	2.68935e-06	0.075693	0.0161281	0.627426	rs753234053	4	SLC2A9	0	intronic	0.474	NA	4	15	1	1	1
4:9890708:A:G	rs1107710	4	9890708	G	A	0.1928	1.35636e-12	0.133327	0.018809	0.967716	rs12644047	4	SLC2A9	0	intronic	0.634	5	4	15	1	0	1
4:9890998:C:G	rs938563	4	9890998	C	G	0.2127	2.94877e-12	0.129423	0.0185415	0.856756	rs12644047	4	SLC2A9	0	intronic	0.192	7	4	15	1	0	1
4:9891031:C:T	rs938562	4	9891031	T	C	0.1928	1.18093e-12	0.133742	0.0188168	0.967716	rs12644047	4	SLC2A9	0	intronic	3	6	4	15	1	0	1
4:9893197:C:T	rs4697692	4	9893197	T	C	0.1759	1.55447e-09	0.118093	0.0195563	0.869854	rs12644047	4	SLC2A9	0	intronic	2.034	6	4	15	1	0	1
4:9893282:C:T	rs4697908	4	9893282	C	T	0.3539	2.26002e-06	0.0762571	0.0161266	0.627426	rs753234053	4	SLC2A9	0	intronic	2.339	7	4	15	1	1	1
4:9893403:A:G	rs12644047	4	9893403	A	G	0.1879	7.65143e-13	0.136344	0.0190231	1	rs12644047	4	SLC2A9	0	intronic	1.413	5	4	15	1	1	1
4:9893506:A:G	rs7688167	4	9893506	A	G	0.3499	2.09167e-06	0.0769133	0.0162115	0.646231	rs753234053	4	SLC2A9	0	intronic	0.244	5	4	15	1	1	1
4:9893577:A:G	rs7669444	4	9893577	G	A	0.3569	2.57229e-06	0.075825	0.016125	0.61279	rs753234053	4	SLC2A9	0	intronic	0.138	5	4	15	1	1	1
4:9895070:C:T	rs7698858	4	9895070	C	T	0.2416	3.88297e-12	0.118825	0.0171184	0.623007	rs12644047	4	SLC2A9	0	intronic	3.601	5	5	15	1	1	1
4:9895176:C:G	rs13114702	4	9895176	C	G	0.4354	1.88851e-05	-0.0658109	0.0153847	0.724558	rs753234053	4	SLC2A9	0	intronic	0.664	5	5	15	1	1	1
4:9895860:A:C	rs4697693	4	9895860	C	A	0.2565	4.07433e-12	0.114808	0.0165559	0.850115	rs56239136	4	SLC2A9	0	intronic	3.584	7	4	15	1	1	1
4:9896293:A:C	rs10939605	4	9896293	A	C	0.2545	4.03017e-12	0.11486	0.0165597	0.859576	rs56239136	4	SLC2A9	0	intronic	5.753	5	4	15	1	1	1
4:9896642:C:T	rs4697694	4	9896642	C	T	0.2555	4.11649e-12	0.114761	0.0165525	0.85483	rs56239136	4	SLC2A9	0	intronic	4.398	5	4	15	1	1	1
4:9897885:A:G	rs56038393	4	9897885	A	G	0.2545	9.27967e-12	0.11273	0.016536	0.859576	rs56239136	4	SLC2A9	0	intronic	0.021	5	4	15	1	1	1
4:9898003:C:T	rs56239136	4	9898003	C	T	0.2276	4.64351e-13	0.12396	0.0171325	1	rs56239136	4	SLC2A9	0	intronic	8.138	6	4	15	1	1	1
4:9898052:A:G	rs56113653	4	9898052	G	A	0.2545	3.89844e-12	0.114818	0.0165424	0.859576	rs56239136	4	SLC2A9	0	intronic	3.23	7	4	15	1	1	1
4:9899068:A:G	rs12644592	4	9899068	A	G	0.3091	9.13123e-13	-0.114268	0.0159972	0.641311	rs56239136	4	SLC2A9	0	intronic	2.039	5	4	15	1	1	1
4:9899727:C:T	rs58380370	4	9899727	T	C	0.2545	2.45713e-12	0.11593	0.016548	0.859576	rs56239136	4	SLC2A9	0	intronic	3.645	6	4	15	1	1	1
4:9900566:T:TA	rs57984687	4	9900566	TA	T	0.2545	2.65606e-12	0.1158	0.0165551	0.859576	rs56239136	4	SLC2A9	0	intronic	2.636	NA	4	15	1	1	1
4:9900623:C:CCT	4:9900623_CCT_C	4	9900623	C	CCT	0.2565	4.09438e-12	0.11482	0.0165593	0.850115	rs56239136	4	SLC2A9	0	intronic	0.926	NA	4	15	1	1	1
4:9901731:C:T	rs116115337	4	9901731	T	C	0.006958	1.02352e-06	0.408902	0.0836704	0.731242	rs188047000	4	SLC2A9	0	intronic	6.681	7	4	15	1	0	1
4:9901874:A:G	rs4697910	4	9901874	A	G	0.2555	1.51158e-12	0.11708	0.0165521	0.85483	rs56239136	4	SLC2A9	0	intronic	0.07	7	4	15	1	1	1
4:9903121:A:G	rs11737685	4	9903121	G	A	0.3101	4.74601e-13	-0.115714	0.0159994	0.638063	rs56239136	4	SLC2A9	0	intronic	2.901	5	4	15	1	1	1
4:9907565:C:T	rs550182175	4	9907565	T	C	0.000994	NA	NA	NA	1	rs4993730	4	SLC2A9	0	intronic	6.618	NA	4	15	1	0	1
4:9908185:C:T	rs56123633	4	9908185	C	T	0.2575	2.14436e-12	0.115303	0.0164139	0.845431	rs56239136	4	SLC2A9	0	intronic	2.931	6	4	15	1	1	1
4:9910127:C:CCCTTTCTT	rs771072972	4	9910127	C	CCCTTTCTT	0.2555	9.77987e-13	0.118312	0.0165853	0.85483	rs56239136	4	SLC2A9	0	intronic	2.48	NA	4	15	1	1	1
4:9912993:C:T	rs28643326	4	9912993	C	T	0.2793	2.72258e-15	-0.140653	0.0177974	0.642405	rs4547795	4	SLC2A9	0	intronic	0.183	5	4	15	1	1	1
4:9915325:C:T	rs6825187	4	9915325	C	T	0.3449	3.07658e-29	0.175646	0.0156478	1	rs6825187	4	SLC2A9	0	intronic	5.553	5	4	15	1	1	1
4:9915741:C:T	rs11722228	4	9915741	T	C	0.3459	3.9672e-29	-0.17499	0.0156207	0.995686	rs6825187	4	SLC2A9	0	intronic	3.734	4	4	15	1	1	1
4:9915850:A:G	rs4697695	4	9915850	G	A	0.3459	5.82785e-29	0.174669	0.0156397	0.995686	rs6825187	4	SLC2A9	0	intronic	0.306	5	4	15	1	1	1
4:9915870:C:T	rs4697696	4	9915870	C	T	0.4871	4.49577e-16	0.120878	0.0148784	1	rs4697697	4	SLC2A9	0	intronic	0.036	6	4	15	1	1	1
4:9915874:A:G	rs4697697	4	9915874	G	A	0.4871	4.31428e-16	0.120935	0.0148763	1	rs4697697	4	SLC2A9	0	intronic	0.662	6	4	15	1	1	1
4:9916964:C:T	rs6838317	4	9916964	C	T	0.3459	1.36155e-28	0.172633	0.0155628	0.995686	rs6825187	4	SLC2A9	0	intronic	1.645	6	4	15	1	1	1
4:9918492:A:C	rs56223908	4	9918492	C	A	0.07753	5.86276e-15	-0.210078	0.0269094	1	rs56223908	4	SLC2A9	0	intronic	0.109	5	1	15	1	1	1
4:9918986:A:T	rs35955619	4	9918986	A	T	0.4364	9.0258e-16	0.120013	0.0149281	0.81879	rs4697697	4	SLC2A9	0	intronic	3.624	7	4	15	1	1	1
4:9920347:C:T	rs10805346	4	9920347	C	T	0.4344	9.65642e-76	0.277332	0.0150588	1	rs34426626	4	SLC2A9	0	intronic	0.72	3a	4	15	1	1	0
4:9920606:A:T	rs874432	4	9920606	A	T	0.2207	7.98192e-75	0.332071	0.018144	0.670766	rs547681973	4	SLC2A9	0	intronic	1.802	5	4	15	1	1	0
4:9921182:A:AC	rs34426626	4	9921182	AC	A	0.4344	5.67502e-76	0.277732	0.0150569	1	rs34426626	4	SLC2A9	0	intronic	0.731	NA	4	15	1	1	0
4:9921931:C:T	rs6823877	4	9921931	C	T	0.3489	1.89667e-28	0.171358	0.0154893	0.982811	rs6825187	4	SLC2A9	0	intronic	5.661	5	4	15	1	1	0
4:9922167:C:T	rs16890979	4	9922167	T	C	0.2137	7.63853e-78	0.330118	0.0176753	0.698714	rs547681973	4	SLC2A9	0	exonic	9.895	5	4	15	1	1	0
4:9922573:G:T	rs938564	4	9922573	G	T	0.2187	2.0957e-76	0.336034	0.0181648	0.677589	rs547681973	4	SLC2A9	0	intronic	3.056	6	4	15	1	1	0
4:9923004:G:T	rs734553	4	9923004	T	G	0.2445	1.98359e-76	-0.32902	0.0177828	0.737717	rs58656183	4	SLC2A9	0	intronic	1.723	NA	4	15	1	1	0
4:9923165:C:T	rs6815895	4	9923165	T	C	0.2147	8.19249e-21	-0.169535	0.0181183	0.916696	rs4547795	4	SLC2A9	0	intronic	0.164	3a	4	15	1	1	0
4:9923839:A:G	rs62293333	4	9923839	A	G	0.2157	1.07653e-20	-0.169444	0.0181647	0.910762	rs4547795	4	SLC2A9	0	intronic	0.028	5	4	15	1	1	0
4:9924319:A:G	rs6832439	4	9924319	G	A	0.2137	1.21038e-77	-0.343291	0.0184048	0.698714	rs547681973	4	SLC2A9	0	intronic	2.92	5	4	15	1	1	0
4:9924336:A:C	rs6832456	4	9924336	C	A	0.2137	9.41699e-78	-0.343537	0.0184047	0.698714	rs547681973	4	SLC2A9	0	intronic	9.341	5	4	15	1	1	0
4:9925145:C:T	rs13115469	4	9925145	C	T	0.2137	1.10964e-77	-0.343372	0.0184045	0.698714	rs547681973	4	SLC2A9:RP13-560N11.1	00:00:00	ncRNA_intronic	8.076	7	4	15	1	1	0
4:9925524:C:T	rs938552	4	9925524	C	T	0.2137	1.56183e-77	-0.343032	0.0184043	0.698714	rs547681973	4	SLC2A9:RP13-560N11.1	00:00:00	ncRNA_exonic	2.593	5	4	15	1	1	0
4:9925526:C:T	rs938553	4	9925526	T	C	0.2157	8.1125e-21	-0.16957	0.01812	0.910762	rs4547795	4	SLC2A9:RP13-560N11.1	00:00:00	ncRNA_exonic	1.882	5	4	15	1	1	0
4:9925692:C:G	rs938554	4	9925692	G	C	0.2137	1.47854e-77	-0.343089	0.0184045	0.698714	rs547681973	4	SLC2A9:RP13-560N11.1	00:00:00	ncRNA_exonic	1.079	7	4	15	1	1	0
4:9925925:C:T	rs35922993	4	9925925	T	C	0.04076	1.24457e-06	0.214642	0.0442705	0.608092	rs16892069	4	SLC2A9	0	intronic	0.193	7	4	15	1	1	0
4:9926051:A:G	rs938555	4	9926051	G	A	0.2137	1.44425e-77	-0.343041	0.0184007	0.698714	rs547681973	4	SLC2A9	0	intronic	1.989	7	4	15	1	1	0
4:9926613:C:T	rs10939614	4	9926613	C	T	0.333	1.00774e-27	0.169412	0.015525	0.91485	rs6825187	4	SLC2A9	0	intronic	3.839	4	2	15	1	1	0
4:9926967:G:T	rs13129697	4	9926967	G	T	0.2833	7.8059e-88	0.338667	0.0170464	0.93137	rs58656183	4	SLC2A9	0	intronic	7.124	5	4	15	1	1	0
4:9926979:C:CTT	rs772479688	4	9926979	C	CTT	0.04076	1.72199e-06	0.211242	0.0441598	0.608092	rs16892069	4	SLC2A9	0	intronic	1.873	NA	4	15	1	1	0
4:9927553:A:G	rs13124563	4	9927553	G	A	0.498	1.93959e-24	-0.150893	0.0147904	1	rs13124563	4	SLC2A9	0	intronic	1.11	4	4	15	1	1	0
4:9927620:C:T	rs6838021	4	9927620	C	T	0.2157	1.05359e-77	-0.339814	0.0182111	0.718299	rs547681973	4	SLC2A9	0	intronic	0.689	4	4	15	1	1	0
4:9927869:C:T	rs6843447	4	9927869	C	T	0.2227	3.14627e-22	-0.181679	0.0187381	0.952231	rs4547795	4	SLC2A9	0	intronic	0.724	5	4	15	1	1	0
4:9927894:A:G	rs62294282	4	9927894	G	A	0.2922	5.73566e-90	-0.341093	0.0169592	1	rs58656183	4	SLC2A9	0	intronic	0.313	5	4	15	1	1	0
4:9927898:A:G	rs58656183	4	9927898	A	G	0.2922	5.5195e-90	-0.341123	0.0169592	1	rs58656183	4	SLC2A9	0	intronic	0.201	5	4	15	1	1	0
4:9927905:C:T	rs6843466	4	9927905	C	T	0.2922	1.61895e-81	-0.328774	0.0171924	1	rs58656183	4	SLC2A9	0	intronic	0.384	5	4	15	1	1	0
4:9928017:C:T	rs13137069	4	9928017	C	T	0.2157	1.55747e-77	-0.339502	0.0182148	0.718299	rs547681973	4	SLC2A9	0	intronic	4.701	7	4	15	1	1	0
4:9928813:C:CTGACTAATTTTT	4:9928813:C:CTGACTAATTTTT	4	9928813	C	CTGACTAATTTTT	0.2425	NA	NA	NA	0.952231	rs4547795	4	SLC2A9	0	NA	0.604	NA	4	15	1	1	0
4:9928813:C:CTAATTTTT	4:9928813:C:CTAATTTTT	4	9928813	C	CTAATTTTT	0.2227	NA	NA	NA	0.952231	rs4547795	4	SLC2A9	0	intronic	0.67	NA	4	15	1	1	0
4:9929575:A:G	rs11936395	4	9929575	G	A	0.2237	2.78532e-22	-0.17637	0.0181673	0.946411	rs4547795	4	SLC2A9	0	intronic	7.921	4	4	15	1	1	0
4:9929738:A:G	rs11937310	4	9929738	G	A	0.2237	2.5801e-22	-0.176555	0.0181718	0.946411	rs4547795	4	SLC2A9	0	intronic	0.102	6	4	15	1	1	0
4:9930139:A:C	rs7684306	4	9930139	A	C	0.4761	6.79888e-16	-0.119749	0.0148313	0.795928	rs13124563	4	SLC2A9	0	intronic	0.214	6	4	15	1	1	0
4:9930219:A:G	rs4235345	4	9930219	A	G	0.2217	3.13887e-75	0.329522	0.0179549	0.681998	rs547681973	4	SLC2A9	0	intronic	0.063	6	4	15	1	1	0
4:9930962:C:T	rs881971	4	9930962	C	T	0.4761	6.73813e-16	0.119762	0.0148309	0.795928	rs13124563	4	SLC2A9	0	intronic	2.316	NA	4	15	1	1	0
4:9931367:T:TC	4:9931367_TC_T	4	9931367	T	TC	0.2237	8.99778e-22	-0.1835	0.0191389	0.946411	rs4547795	4	SLC2A9	0	intronic	1.582	NA	4	15	1	1	0
4:9931406:T:TGGGGC	rs749888292	4	9931406	T	TGGGGC	0.2237	1.44077e-22	-0.17897	0.0183088	0.946411	rs4547795	4	SLC2A9	0	intronic	1.184	NA	4	15	1	1	0
4:9931412:T:TG	rs779933214	4	9931412	T	TG	0.2237	1.02318e-07	-0.232391	0.0436615	0.946411	rs4547795	4	SLC2A9	0	intronic	1.362	NA	4	15	1	1	0
4:9931645:C:G	rs4447862	4	9931645	G	C	0.2893	6.92245e-86	0.331061	0.0168557	0.903251	rs58656183	4	SLC2A9	0	intronic	1.01	5	4	15	1	1	0
4:9932359:C:T	rs6823324	4	9932359	C	T	0.2485	5.41581e-76	0.322456	0.0174792	0.743239	rs58656183	4	SLC2A9	0	intronic	0.922	6	4	15	1	1	0
4:9932479:A:T	rs6449137	4	9932479	T	A	0.2883	8.29749e-86	0.330872	0.016854	0.907745	rs58656183	4	SLC2A9	0	intronic	3.226	6	4	15	1	1	0
4:9932510:A:G	rs6837336	4	9932510	A	G	0.2227	7.47714e-75	0.328342	0.0179368	0.687587	rs547681973	4	SLC2A9	0	intronic	4.315	7	4	15	1	1	0
4:9933609:T:TATATAC	4:9933609:T:TATATAC	4	9933609	T	TATATAC	0.171	NA	NA	NA	0.639599	rs4547795	4	SLC2A9	0	NA	0.232	NA	4	15	1	1	0
4:9933609:T:TATACAC	4:9933609:T:TATACAC	4	9933609	T	TATACAC	0.005964	NA	NA	NA	0.639599	rs4547795	4	SLC2A9	0	intronic	0.232	NA	4	15	1	0	0
4:9933796:C:T	rs13112015	4	9933796	T	C	0.4841	5.87314e-22	0.142377	0.0147821	0.927958	rs13124563	4	SLC2A9	0	intronic	3.142	7	4	15	1	1	0
4:9933832:A:G	rs13122290	4	9933832	G	A	0.4811	5.81754e-22	0.142438	0.0147869	0.924753	rs13124563	4	SLC2A9	0	intronic	4.654	7	4	15	1	1	0
4:9934111:A:C	rs6449139	4	9934111	C	A	0.2525	1.12646e-73	0.315498	0.0173759	0.723713	rs58656183	4	SLC2A9	0	intronic	1.986	7	4	15	1	1	0
4:9934561:C:T	rs12507606	4	9934561	T	C	0.2266	2.77828e-72	0.320394	0.0178191	0.671878	rs547681973	4	SLC2A9	0	intronic	6.289	5	4	15	1	1	0
4:9934744:G:T	rs737267	4	9934744	T	G	0.2515	3.25161e-73	0.314451	0.0173741	0.728681	rs58656183	4	SLC2A9	0	intronic	0.267	7	4	15	1	1	0
4:9935910:A:G	rs6855911	4	9935910	G	A	0.2535	2.28864e-73	0.314534	0.0173601	0.718779	rs58656183	4	SLC2A9	0	intronic	4.155	6	4	15	1	1	0
4:9936400:A:G	rs6828184	4	9936400	A	G	0.2217	3.02579e-74	0.326925	0.0179341	0.692139	rs547681973	4	SLC2A9	0	intronic	3.992	7	4	15	1	1	0
4:9936437:C:G	rs6449140	4	9936437	C	G	0.4891	1.11851e-22	0.144907	0.0147855	0.945103	rs13124563	4	SLC2A9	0	intronic	1.011	7	4	15	1	1	0
4:9936493:C:G	rs11727666	4	9936493	G	C	0.2217	3.11385e-74	0.326871	0.0179327	0.692139	rs547681973	4	SLC2A9	0	intronic	0.901	6	4	15	1	1	0
4:9937085:C:T	rs10010582	4	9937085	T	C	0.2256	9.0637e-72	0.31931	0.017824	0.676275	rs547681973	4	SLC2A9	0	intronic	0.955	6	4	15	1	1	0
4:9937741:C:T	rs71603975	4	9937741	T	C	0.04076	1.45632e-06	0.213435	0.0443073	0.643142	rs16892069	4	SLC2A9	0	intronic	1.107	5	4	15	1	1	0
4:9937798:A:G	rs28480661	4	9937798	A	G	0.2227	2.94306e-22	-0.176385	0.0181794	0.952231	rs4547795	4	SLC2A9	0	intronic	14.88	5	4	15	1	1	0
4:9937852:A:G	rs10017945	4	9937852	G	A	0.2525	1.66263e-73	0.315158	0.0173777	0.723713	rs58656183	4	SLC2A9	0	intronic	2.606	4	4	15	1	1	0
4:9938773:A:C	rs7670751	4	9938773	C	A	0.2485	1.32588e-75	0.321617	0.0174796	0.743239	rs58656183	4	SLC2A9	0	intronic	3.564	5	4	15	1	1	0
4:9938910:A:G	rs188047000	4	9938910	A	G	0.006958	3.36087e-08	0.464123	0.0840572	1	rs188047000	4	SLC2A9	0	intronic	2.936	5	4	15	1	0	0
4:9938969:C:T	rs4447863	4	9938969	C	T	0.4831	5.55067e-22	0.142537	0.0147897	0.931755	rs13124563	4	SLC2A9	0	intronic	0.476	5	4	15	1	1	0
4:9939205:A:G	rs938558	4	9939205	A	G	0.2893	4.43233e-84	-0.330078	0.0169894	0.921449	rs58656183	4	SLC2A9	0	intronic	0.431	5	4	15	1	1	0
4:9939818:A:G	rs4511996	4	9939818	A	G	0.2237	2.8189e-22	-0.17648	0.0181809	0.946411	rs4547795	4	SLC2A9	0	intronic	1.12	7	4	15	1	1	0
4:9940806:A:G	rs5028843	4	9940806	A	G	0.2485	1.4487e-75	0.321512	0.0174785	0.743239	rs58656183	4	SLC2A9	0	intronic	1.84	4	2	15	1	1	0
4:9941262:C:T	rs4697913	4	9941262	T	C	0.2326	4.55215e-74	0.323398	0.0177624	0.695825	rs58656183	4	SLC2A9	0	intronic	9.376	6	4	15	1	1	0
4:9941434:C:T	rs7675964	4	9941434	T	C	0.2873	3.94624e-85	0.329607	0.0168577	0.912412	rs58656183	4	SLC2A9	0	intronic	0.115	6	4	15	1	1	0
4:9941959:A:T	rs13142273	4	9941959	T	A	0.03976	1.56936e-06	0.212753	0.0443032	0.626101	rs16892069	4	SLC2A9	0	intronic	0.957	5	4	15	1	1	0
4:9942390:C:T	rs34658962	4	9942390	C	T	0.03976	1.58154e-06	0.212682	0.0443027	0.626101	rs16892069	4	SLC2A9	0	intronic	2.706	6	4	15	1	1	0
4:9942577:C:T	rs4697698	4	9942577	C	T	0.497	1.94694e-23	0.147645	0.0148004	0.929463	rs13124563	4	SLC2A9	0	intronic	0.031	6	4	15	1	1	0
4:9943700:A:G	rs4292327	4	9943700	A	G	0.2237	6.44476e-22	-0.175003	0.0181874	0.946411	rs4547795	4	SLC2A9	0	intronic	4.883	6	4	15	1	1	0
4:9944052:A:G	rs12498742	4	9944052	G	A	0.2326	1.78911e-78	0.334229	0.0178215	0.747546	rs58656183	4	SLC2A9	0	intronic	6.549	5	4	15	1	1	0
4:9944650:G:T	rs6449144	4	9944650	G	T	0.331	2.29937e-27	0.168698	0.0155669	0.907537	rs6825187	4	SLC2A9	0	intronic	4.118	5	4	15	1	1	0
4:9945296:C:T	rs4235346	4	9945296	T	C	0.496	3.16398e-23	0.146913	0.0147987	0.933266	rs13124563	4	SLC2A9	0	intronic	0.666	5	4	15	1	1	0
4:9945722:C:T	rs4697699	4	9945722	C	T	0.2187	3.82542e-77	0.33686	0.0181198	0.706002	rs547681973	4	SLC2A9	0	intronic	6.508	5	1	15	1	1	0
4:9945792:C:G	rs4697700	4	9945792	C	G	0.2346	1.3861e-68	0.309813	0.0177017	0.66416	rs547681973	4	SLC2A9	0	intronic	1.965	5	1	15	1	1	0
4:9946095:A:G	rs4697701	4	9946095	A	G	0.2823	1.36204e-85	0.333632	0.0170164	0.854596	rs58656183	4	SLC2A9	0	intronic	0.624	7	4	15	1	1	0
4:9946132:C:T	rs10939620	4	9946132	T	C	0.496	3.73473e-23	0.14663	0.0147949	0.933266	rs13124563	4	SLC2A9	0	intronic	2.803	7	4	15	1	1	0
4:9946163:C:T	rs16891234	4	9946163	C	T	0.2346	1.78227e-19	-0.161892	0.0179364	0.888723	rs4547795	4	SLC2A9	0	intronic	0.255	6	4	15	1	1	0
4:9946656:A:C	rs4475146	4	9946656	A	C	0.2197	8.32536e-77	0.336007	0.0181147	0.701346	rs547681973	4	SLC2A9	0	intronic	3.581	5	4	15	1	1	0
4:9947090:A:G	rs78801470	4	9947090	A	G	0.04274	1.55828e-05	0.181773	0.0420743	0.677448	rs16892069	4	SLC2A9	0	intronic	0.146	7	4	15	1	1	0
4:9947121:C:T	rs2018643	4	9947121	C	T	0.4394	1.07277e-15	0.119649	0.0149222	0.763574	rs13124563	4	SLC2A9	0	intronic	2.801	NA	4	15	1	1	0
4:9947200:A:G	rs77459722	4	9947200	A	G	0.04274	3.77621e-06	0.192424	0.0416202	0.677448	rs16892069	4	SLC2A9	0	intronic	0.076	6	4	15	1	1	0
4:9947278:C:T	rs1122141	4	9947278	C	T	0.4821	1.78007e-21	0.140962	0.0148113	0.884564	rs13124563	4	SLC2A9	0	intronic	0.117	7	4	15	1	1	0
4:9947548:C:G	rs1122142	4	9947548	C	G	0.4394	1.04324e-15	0.119703	0.0149225	0.763574	rs13124563	4	SLC2A9	0	intronic	1.455	6	4	15	1	1	0
4:9947590:A:G	rs4621431	4	9947590	A	G	0.4394	1.07119e-15	0.119652	0.0149222	0.763574	rs13124563	4	SLC2A9	0	intronic	1.671	7	4	15	1	1	0
4:9947658:C:T	rs4339211	4	9947658	T	C	0.4394	1.017e-15	0.119746	0.0149221	0.763574	rs13124563	4	SLC2A9	0	intronic	0.221	7	4	15	1	1	0
4:9947669:A:G	rs13116337	4	9947669	A	G	0.04274	1.04795e-05	0.185634	0.0421223	0.677448	rs16892069	4	SLC2A9	0	intronic	6.626	7	4	15	1	1	0
4:9947811:A:G	rs7694997	4	9947811	G	A	0.4384	1.27354e-15	0.119344	0.0149233	0.768003	rs13124563	4	SLC2A9	0	intronic	0.124	7	4	15	1	1	0
4:9947861:A:AT	4:9947861_AT_A	4	9947861	A	AT	0.4821	2.19386e-21	0.140682	0.0148158	0.884564	rs13124563	4	SLC2A9	0	intronic	1.281	NA	4	15	1	1	0
4:9947865:A:T	rs144651801	4	9947865	T	A	0.4821	NA	NA	NA	0.884564	rs13124563	4	SLC2A9	0	intronic	2.189	5	4	15	1	1	0
4:9948077:C:T	rs7686538	4	9948077	T	C	0.4394	9.93278e-16	0.119791	0.0149222	0.763574	rs13124563	4	SLC2A9	0	intronic	0.243	5	4	15	1	1	0
4:9948461:A:G	rs4580649	4	9948461	A	G	0.4384	1.15249e-15	0.119519	0.0149223	0.768003	rs13124563	4	SLC2A9	0	intronic	5.336	7	4	15	1	1	0
4:9948564:C:T	rs998676	4	9948564	C	T	0.495	5.14123e-23	0.146177	0.0147969	0.937082	rs13124563	4	SLC2A9	0	intronic	5.848	NA	4	15	1	1	0
4:9948829:C:T	rs998675	4	9948829	T	C	0.495	9.90634e-23	0.145329	0.01481	0.937082	rs13124563	4	SLC2A9	0	intronic	2.585	NA	2	15	1	1	0
4:9948868:C:T	rs4408959	4	9948868	T	C	0.4384	1.94662e-15	0.11864	0.0149332	0.768003	rs13124563	4	SLC2A9	0	intronic	0.278	5	2	15	1	1	0
4:9948870:C:T	rs4276278	4	9948870	C	T	0.4384	1.9833e-15	0.118604	0.014933	0.768003	rs13124563	4	SLC2A9	0	intronic	4.49	5	2	15	1	1	0
4:9949386:C:T	rs71603977	4	9949386	C	T	0.04274	1.04239e-05	0.186141	0.0422263	0.677448	rs16892069	4	SLC2A9	0	intronic	0.044	5	2	15	1	1	0
4:9949839:C:T	rs13151331	4	9949839	T	C	0.04274	1.05454e-05	0.185527	0.042111	0.677448	rs16892069	4	SLC2A9	0	intronic	0.756	7	4	15	1	1	0
4:9950537:C:T	rs12498150	4	9950537	T	C	0.4384	1.02519e-15	0.119727	0.0149215	0.768003	rs13124563	4	SLC2A9	0	intronic	1.605	7	4	15	1	1	1
4:9950705:A:C	rs12498956	4	9950705	A	C	0.4384	1.02641e-15	0.119725	0.0149215	0.768003	rs13124563	4	SLC2A9	0	intronic	1.776	7	4	15	1	1	1
4:9951120:G:T	rs13328050	4	9951120	T	G	0.4384	9.23708e-16	0.119918	0.0149215	0.768003	rs13124563	4	SLC2A9	0	intronic	2.596	6	4	15	1	1	1
4:9951221:C:T	rs1079128	4	9951221	C	T	0.4384	8.27931e-16	0.120124	0.0149222	0.768003	rs13124563	4	SLC2A9	0	intronic	2.252	NA	4	15	1	1	1
4:9951264:C:T	rs9993410	4	9951264	T	C	0.4384	8.7414e-16	0.120021	0.0149218	0.768003	rs13124563	4	SLC2A9	0	intronic	1.267	5	4	15	1	1	1
4:9951591:A:G	rs11735831	4	9951591	A	G	0.2187	9.40696e-77	0.335855	0.0181129	0.706002	rs547681973	4	SLC2A9	0	intronic	0.314	7	4	15	1	1	1
4:9951606:C:T	rs10000983	4	9951606	C	T	0.4384	7.74915e-16	0.120255	0.0149235	0.768003	rs13124563	4	SLC2A9	0	intronic	0.769	6	1	15	1	1	1
4:9951664:C:T	rs11726102	4	9951664	C	T	0.2187	1.89157e-76	0.335036	0.0181054	0.706002	rs547681973	4	SLC2A9	0	intronic	4.75	7	1	15	1	1	1
4:9951819:C:T	rs11723439	4	9951819	T	C	0.1839	8.68662e-75	0.348072	0.0190231	1	rs11723439	4	SLC2A9	0	intronic	0.259	6	4	15	1	1	1
4:9951956:C:T	rs4235347	4	9951956	T	C	0.4254	3.97132e-15	0.11745	0.0149506	0.733859	rs4697697	4	SLC2A9	0	intronic	2.035	7	4	15	1	1	1
4:9951968:C:T	rs4235348	4	9951968	C	T	0.4254	4.35279e-15	0.117277	0.0149505	0.733859	rs4697697	4	SLC2A9	0	intronic	1.028	7	4	15	1	1	1
4:9952008:A:C	rs75245282	4	9952008	A	C	0.04274	8.99296e-06	0.187492	0.0422272	0.677448	rs16892069	4	SLC2A9	0	intronic	0.414	6	4	15	1	1	1
4:9952214:G:GACAAAAAATA	rs113385196	4	9952214	GACAAAAAATA	G	0.4254	1.34882e-14	0.118034	0.0153269	0.733859	rs4697697	4	SLC2A9	0	intronic	8.96	NA	4	15	1	1	1
4:9952266:A:G	rs4697914	4	9952266	A	G	0.4254	8.74199e-14	0.115634	0.0155034	0.733859	rs4697697	4	SLC2A9	0	intronic	2.223	7	4	15	1	1	1
4:9952587:A:C	rs7376154	4	9952587	A	C	0.4254	2.07273e-15	0.118596	0.0149424	0.733859	rs4697697	4	SLC2A9	0	intronic	8.395	6	4	15	1	1	1
4:9952588:C:T	rs7376155	4	9952588	T	C	0.4254	2.11504e-15	0.11856	0.0149425	0.733859	rs4697697	4	SLC2A9	0	intronic	8.766	6	4	15	1	1	1
4:9952744:A:C	rs7376505	4	9952744	A	C	0.4274	2.10164e-15	0.118572	0.0149425	0.732525	rs4697697	4	SLC2A9	0	intronic	3.295	5	4	15	1	1	1
4:9952775:C:T	rs7377578	4	9952775	C	T	0.4274	2.12103e-15	0.118556	0.0149427	0.732525	rs4697697	4	SLC2A9	0	intronic	6.55	5	4	15	1	1	1
4:9953011:C:G	rs13101688	4	9953011	C	G	0.04274	9.377e-06	0.187737	0.0423684	0.677448	rs16892069	4	SLC2A9	0	intronic	5.268	5	4	15	1	1	1
4:9953031:C:T	rs35371429	4	9953031	C	T	0.04274	9.70379e-06	0.186843	0.0422371	0.677448	rs16892069	4	SLC2A9	0	intronic	7.64	5	4	15	1	1	1
4:9953086:A:C	rs62294293	4	9953086	C	A	0.2187	9.18436e-22	-0.175902	0.0183505	0.963775	rs4547795	4	SLC2A9	0	intronic	7.73	5	4	15	1	1	1
4:9953097:C:T	rs10006833	4	9953097	C	T	0.2187	6.80382e-22	-0.176655	0.0183698	0.963775	rs4547795	4	SLC2A9	0	intronic	7.249	5	4	15	1	1	1
4:9953099:C:T	rs7377625	4	9953099	C	T	0.4264	1.23411e-15	0.119772	0.0149697	0.729263	rs4697697	4	SLC2A9	0	intronic	3.483	5	4	15	1	1	1
4:9953251:T:TA	rs145110657	4	9953251	TA	T	0.4264	1.4711e-15	0.119338	0.0149559	0.73606	rs4697697	4	SLC2A9	0	intronic	3.014	NA	4	15	1	1	1
4:9953253:A:T	rs5014939	4	9953253	A	T	0.4264	5.16244e-10	0.181013	0.0291295	0.73606	rs4697697	4	SLC2A9	0	intronic	7.685	6	4	15	1	1	1
4:9953297:C:T	rs4455410	4	9953297	C	T	0.4264	2.14571e-15	0.118535	0.0149428	0.73606	rs4697697	4	SLC2A9	0	intronic	7.582	6	4	15	1	1	1
4:9953361:A:G	rs4560411	4	9953361	G	A	0.4264	2.09964e-15	0.118575	0.0149427	0.73606	rs4697697	4	SLC2A9	0	intronic	4.658	7	4	15	1	1	1
4:9953367:G:T	rs4407505	4	9953367	G	T	0.4264	2.11278e-15	0.118562	0.0149425	0.73606	rs4697697	4	SLC2A9	0	intronic	7.477	7	4	15	1	1	1
4:9953460:A:T	rs4467563	4	9953460	T	A	0.4264	2.11269e-15	0.118562	0.0149425	0.73606	rs4697697	4	SLC2A9	0	intronic	7.223	6	4	15	1	1	1
4:9953472:G:T	rs4467564	4	9953472	T	G	0.4264	2.13227e-15	0.118546	0.0149426	0.73606	rs4697697	4	SLC2A9	0	intronic	2.711	6	4	15	1	1	1
4:9953487:A:T	rs4467565	4	9953487	A	T	0.04274	9.92539e-06	0.186641	0.042238	0.677448	rs16892069	4	SLC2A9	0	intronic	4.669	5	4	15	1	1	1
4:9953830:A:C	rs4292332	4	9953830	A	C	0.4264	2.09003e-15	0.118583	0.0149427	0.73606	rs4697697	4	SLC2A9	0	intronic	1.719	7	4	15	1	1	1
4:9953871:A:G	rs4292333	4	9953871	A	G	0.4264	2.07049e-15	0.118599	0.0149425	0.73606	rs4697697	4	SLC2A9	0	intronic	0.093	6	4	15	1	1	1
4:9953940:C:T	rs4447861	4	9953940	T	C	0.4264	2.11269e-15	0.118562	0.0149425	0.73606	rs4697697	4	SLC2A9	0	intronic	8.292	7	4	15	1	1	1
4:9954005:C:T	rs4459990	4	9954005	C	T	0.4264	2.11269e-15	0.118562	0.0149425	0.73606	rs4697697	4	SLC2A9	0	intronic	7.343	6	4	15	1	1	1
4:9954050:C:G	rs4495037	4	9954050	G	C	0.4264	2.11269e-15	0.118562	0.0149425	0.73606	rs4697697	4	SLC2A9	0	intronic	4.566	6	4	15	1	1	1
4:9954150:A:ATCTG	4:9954150_ATCTG_A	4	9954150	A	ATCTG	0.4264	1.72375e-15	0.118962	0.0149455	0.73606	rs4697697	4	SLC2A9	0	intronic	5.138	NA	4	15	1	1	1
4:9954238:G:T	rs4627861	4	9954238	G	T	0.4264	2.08928e-15	0.118584	0.0149427	0.73606	rs4697697	4	SLC2A9	0	intronic	5.408	3a	4	15	1	1	1
4:9954450:A:G	rs9994266	4	9954450	A	G	0.4264	4.32516e-15	0.117372	0.0149611	0.73606	rs4697697	4	SLC2A9	0	intronic	7.92	5	4	15	1	1	1
4:9954630:C:G	rs16891285	4	9954630	C	G	0.04274	9.92408e-06	0.186642	0.042238	0.677448	rs16892069	4	SLC2A9	0	intronic	0.957	7	4	15	1	1	1
4:9954660:C:T	rs11723382	4	9954660	C	T	0.495	4.19665e-23	0.146469	0.014796	0.937082	rs13124563	4	SLC2A9	0	intronic	4.603	7	4	15	1	1	1
4:9954708:A:G	rs7376948	4	9954708	A	G	0.4264	2.12974e-15	0.118549	0.0149427	0.73606	rs4697697	4	SLC2A9	0	intronic	6.042	7	4	15	1	1	1
4:9954758:A:T	rs7375587	4	9954758	T	A	0.4264	1.93455e-15	0.118726	0.0149426	0.73606	rs4697697	4	SLC2A9	0	intronic	4.252	7	4	15	1	1	1
4:9954839:A:AC	4:9954839_AC_A	4	9954839	A	AC	0.2207	7.12387e-22	-0.175773	0.018287	0.963754	rs4547795	4	SLC2A9	0	intronic	1.254	NA	4	15	1	1	1
4:9954893:C:T	rs7378305	4	9954893	T	C	0.4264	2.05814e-15	0.118615	0.0149431	0.73606	rs4697697	4	SLC2A9	0	intronic	0.271	5	4	15	1	1	1
4:9954918:A:G	rs7375599	4	9954918	G	A	0.495	4.14581e-23	0.146493	0.0147967	0.937082	rs13124563	4	SLC2A9	0	intronic	2.267	5	4	15	1	1	1
4:9955198:C:T	rs7378340	4	9955198	T	C	0.4264	1.96738e-15	0.1187	0.0149432	0.73606	rs4697697	4	SLC2A9	0	intronic	0.617	7	4	15	1	1	1
4:9955236:A:G	rs7375642	4	9955236	G	A	0.4264	1.26656e-15	0.119681	0.0149642	0.73606	rs4697697	4	SLC2A9	0	intronic	0.155	7	4	15	1	1	1
4:9955239:A:G	rs7375643	4	9955239	G	A	0.495	2.34913e-23	0.147517	0.0148153	0.937082	rs13124563	4	SLC2A9	0	intronic	4.392	6	4	15	1	1	1
4:9955255:G:T	rs6837224	4	9955255	T	G	0.4264	2.40666e-15	0.118365	0.0149482	0.73606	rs4697697	4	SLC2A9	0	intronic	2.703	6	4	15	1	1	1
4:9955367:C:T	rs4466042	4	9955367	C	T	0.4264	2.11806e-15	0.118556	0.0149424	0.73606	rs4697697	4	SLC2A9	0	intronic	5.147	6	4	15	1	1	1
4:9955415:T:TTTTGTTTG	4:9955415_TTTTGTTTG_T	4	9955415	T	TTTTGTTTG	0.4274	2.61101e-15	0.118186	0.0149448	0.732525	rs4697697	4	SLC2A9	0	intronic	4.861	NA	4	15	1	1	1
4:9955545:A:T	rs4305511	4	9955545	A	T	0.4264	2.15254e-15	0.118527	0.0149425	0.73606	rs4697697	4	SLC2A9	0	intronic	4.618	7	4	15	1	1	1
4:9955559:G:T	rs4385058	4	9955559	T	G	0.4264	2.13131e-15	0.118546	0.0149426	0.73606	rs4697697	4	SLC2A9	0	intronic	2.572	6	4	15	1	1	1
4:9955746:A:G	rs13435674	4	9955746	A	G	0.2197	9.70025e-22	-0.175167	0.0182846	0.969749	rs4547795	4	SLC2A9	0	intronic	6.621	7	4	15	1	1	1
4:9955776:A:G	rs4306953	4	9955776	A	G	0.4264	2.10716e-15	0.118567	0.0149425	0.73606	rs4697697	4	SLC2A9	0	intronic	0.389	7	4	15	1	1	1
4:9955936:A:G	rs4519796	4	9955936	G	A	0.4264	1.95378e-15	0.118707	0.0149426	0.73606	rs4697697	4	SLC2A9	0	intronic	2.159	5	4	15	1	1	1
4:9955971:A:C	rs4311316	4	9955971	A	C	0.4264	2.10115e-15	0.118571	0.0149424	0.73606	rs4697697	4	SLC2A9	0	intronic	2.21	5	4	15	1	1	1
4:9956079:C:T	rs4481233	4	9956079	T	C	0.1759	6.74553e-74	0.350989	0.0193007	0.920667	rs11723439	4	SLC2A9	0	intronic	5.29	5	4	15	1	1	1
4:9956096:C:T	rs4314284	4	9956096	T	C	0.4264	2.10115e-15	0.118571	0.0149424	0.73606	rs4697697	4	SLC2A9	0	intronic	1.179	5	4	15	1	1	1
4:9956107:A:G	rs4312756	4	9956107	G	A	0.04274	9.82034e-06	0.186748	0.0422402	0.677448	rs16892069	4	SLC2A9	0	intronic	1.486	5	4	15	1	1	1
4:9956145:A:T	rs4312757	4	9956145	A	T	0.4264	2.10115e-15	0.118571	0.0149424	0.73606	rs4697697	4	SLC2A9	0	intronic	2.735	5	4	15	1	1	1
4:9956228:C:T	rs6814664	4	9956228	T	C	0.4264	2.105e-15	0.118568	0.0149425	0.73606	rs4697697	4	SLC2A9	0	intronic	1.987	5	1	15	1	1	1
4:9956404:C:T	rs6449154	4	9956404	T	C	0.4264	2.10768e-15	0.118566	0.0149425	0.73606	rs4697697	4	SLC2A9	0	intronic	7.383	5	1	15	1	1	1
4:9956474:A:G	rs6414766	4	9956474	A	G	0.4264	2.10536e-15	0.118568	0.0149425	0.73606	rs4697697	4	SLC2A9	0	intronic	3.736	6	1	15	1	1	1
4:9956504:G:GCAGT	4:9956504_GCAGT_G	4	9956504	G	GCAGT	0.4264	2.48876e-15	0.118624	0.0149888	0.73606	rs4697697	4	SLC2A9	0	intronic	1.24	NA	1	15	1	1	1
4:9956547:G:T	rs6449155	4	9956547	G	T	0.4264	2.10435e-15	0.11857	0.0149426	0.73606	rs4697697	4	SLC2A9	0	intronic	4.332	7	1	15	1	1	1
4:9956576:A:G	rs71603978	4	9956576	A	G	0.04274	9.87992e-06	0.186693	0.0422403	0.677448	rs16892069	4	SLC2A9	0	intronic	4.563	7	1	15	1	1	1
4:9956712:C:G	rs6449156	4	9956712	C	G	0.4264	2.20697e-15	0.118492	0.0149439	0.73606	rs4697697	4	SLC2A9	0	intronic	1.916	6	1	15	1	1	1
4:9956821:C:T	rs4481234	4	9956821	C	T	0.2197	7.25401e-22	-0.175792	0.0182926	0.969749	rs4547795	4	SLC2A9	0	intronic	3.642	7	4	15	1	1	1
4:9957662:C:T	rs77178346	4	9957662	T	C	0.4274	2.59755e-15	0.11818	0.0149427	0.731468	rs4697697	4	SLC2A9	0	intronic	0.175	7	4	15	1	1	1
4:9957675:A:G	rs112770463	4	9957675	A	G	0.4274	2.4529e-15	0.118288	0.0149429	0.731468	rs4697697	4	SLC2A9	0	intronic	2.185	6	4	15	1	1	1
4:9957690:A:T	rs112756483	4	9957690	T	A	0.4274	2.68988e-15	0.11812	0.0149434	0.731468	rs4697697	4	SLC2A9	0	intronic	2.918	6	4	15	1	1	1
4:9957708:A:G	rs62294328	4	9957708	A	G	0.4274	1.75107e-15	0.118921	0.014944	0.731468	rs4697697	4	SLC2A9	0	intronic	0.165	7	4	15	1	1	1
4:9957794:A:G	rs116046986	4	9957794	G	A	0.4274	1.63399e-15	0.119051	0.0149442	0.731468	rs4697697	4	SLC2A9	0	intronic	3.938	7	4	15	1	1	1
4:9957830:A:G	rs78291681	4	9957830	A	G	0.4274	1.76781e-15	0.118912	0.0149451	0.731468	rs4697697	4	SLC2A9	0	intronic	2.383	6	4	15	1	1	1
4:9957881:A:G	rs62294329	4	9957881	A	G	0.4274	1.7939e-15	0.118886	0.0149451	0.731468	rs4697697	4	SLC2A9	0	intronic	2.159	6	4	15	1	1	1
4:9957950:A:G	rs150258593	4	9957950	G	A	0.4274	5.4831e-15	0.119783	0.0153267	0.731468	rs4697697	4	SLC2A9	0	intronic	7.048	6	4	15	1	1	1
4:9957984:A:G	rs113439739	4	9957984	A	G	0.4274	1.90474e-15	0.118773	0.0149449	0.731468	rs4697697	4	SLC2A9	0	intronic	5.481	7	4	15	1	1	1
4:9958081:A:G	rs34297373	4	9958081	G	A	0.4274	1.87081e-15	0.118805	0.0149448	0.731468	rs4697697	4	SLC2A9	0	intronic	6.401	7	4	15	1	1	1
4:9958140:A:T	rs28715627	4	9958140	A	T	0.4274	2.11256e-15	0.118619	0.0149497	0.731468	rs4697697	4	SLC2A9	0	intronic	3.359	7	4	15	1	1	1
4:9958169:A:G	rs17245436	4	9958169	G	A	0.4274	1.97265e-15	0.118847	0.0149624	0.731468	rs4697697	4	SLC2A9	0	intronic	1.645	7	4	15	1	1	1
4:9958180:G:T	rs17185835	4	9958180	G	T	0.4274	2.03186e-15	0.118782	0.0149612	0.731468	rs4697697	4	SLC2A9	0	intronic	0.537	7	4	15	1	1	1
4:9958214:A:C	rs17185870	4	9958214	A	C	0.4264	2.04917e-15	0.118768	0.0149614	0.728207	rs4697697	4	SLC2A9	0	intronic	2.977	7	4	15	1	1	1
4:9958326:A:C	rs28677023	4	9958326	A	C	0.4274	1.17249e-15	0.119851	0.0149678	0.731468	rs4697697	4	SLC2A9	0	intronic	4.259	7	4	15	1	1	1
4:9958327:A:G	rs28602527	4	9958327	A	G	0.4274	1.18112e-15	0.11983	0.0149668	0.731468	rs4697697	4	SLC2A9	0	intronic	6.515	7	4	15	1	1	1
4:9958342:C:T	rs59924619	4	9958342	T	C	0.2197	8.48567e-22	-0.176143	0.0183599	0.969749	rs4547795	4	SLC2A9	0	intronic	2.653	6	4	15	1	1	1
4:9958387:A:AT	rs34008312	4	9958387	AT	A	0.4274	2.42467e-15	0.118357	0.0149489	0.731468	rs4697697	4	SLC2A9	0	intronic	0.136	NA	4	15	1	1	1
4:9958583:C:T	rs11724510	4	9958583	T	C	0.4274	1.62819e-15	0.119057	0.0149441	0.731468	rs4697697	4	SLC2A9	0	intronic	2.518	7	4	15	1	1	1
4:9958662:C:G	rs6815001	4	9958662	C	G	0.4274	1.74874e-15	0.118926	0.0149442	0.731468	rs4697697	4	SLC2A9	0	intronic	2.255	7	4	15	1	1	1
4:9958719:C:T	rs6849717	4	9958719	C	T	0.495	5.30655e-23	0.146147	0.0147987	0.937082	rs13124563	4	SLC2A9	0	intronic	4.332	7	4	15	1	1	1
4:9958732:C:T	rs6849729	4	9958732	C	T	0.4274	1.74348e-15	0.11893	0.014944	0.731468	rs4697697	4	SLC2A9	0	intronic	3.397	6	4	15	1	1	1
4:9958788:A:C	rs6843873	4	9958788	C	A	0.4274	1.74317e-15	0.11893	0.014944	0.731468	rs4697697	4	SLC2A9	0	intronic	5.383	7	4	15	1	1	1
4:9958798:A:G	rs549719791	4	9958798	G	A	0.000994	NA	NA	NA	1	rs4993730	4	SLC2A9	0	intronic	4.091	NA	4	15	1	0	1
4:9958924:C:T	rs6850143	4	9958924	C	T	0.4274	1.73613e-15	0.118937	0.014944	0.731468	rs4697697	4	SLC2A9	0	intronic	0.483	7	4	15	1	1	1
4:9958977:A:G	rs6844316	4	9958977	G	A	0.4274	1.73783e-15	0.118936	0.014944	0.731468	rs4697697	4	SLC2A9	0	intronic	4.178	7	4	15	1	1	1
4:9959011:A:G	rs13106991	4	9959011	A	G	0.2068	9.50713e-78	0.342264	0.018337	0.763135	rs547681973	4	SLC2A9	0	intronic	0.832	6	4	15	1	1	1
4:9959123:C:T	rs6834893	4	9959123	T	C	0.4274	1.73745e-15	0.118936	0.014944	0.731468	rs4697697	4	SLC2A9	0	intronic	12.25	6	4	15	1	1	1
4:9959233:A:G	rs6844787	4	9959233	G	A	0.4274	1.7371e-15	0.118937	0.014944	0.731468	rs4697697	4	SLC2A9	0	intronic	1.147	6	4	15	1	1	1
4:9959275:C:T	rs10001964	4	9959275	T	C	0.4274	1.75852e-15	0.118915	0.0149441	0.731468	rs4697697	4	SLC2A9	0	intronic	1.332	6	4	15	1	1	1
4:9959334:C:G	rs28513781	4	9959334	C	G	0.4274	1.79345e-15	0.118879	0.0149442	0.731468	rs4697697	4	SLC2A9	0	intronic	0.855	7	4	15	1	1	1
4:9959603:C:T	rs4515163	4	9959603	T	C	0.4274	1.73238e-15	0.118942	0.014944	0.731468	rs4697697	4	SLC2A9	0	intronic	2.063	7	4	15	1	1	1
4:9959808:C:T	rs28837683	4	9959808	T	C	0.4274	1.633e-15	0.119053	0.0149443	0.731468	rs4697697	4	SLC2A9	0	intronic	2.249	7	4	15	1	1	1
4:9959889:A:G	rs62294331	4	9959889	G	A	0.4274	1.75294e-15	0.118921	0.0149442	0.731468	rs4697697	4	SLC2A9	0	intronic	4.565	7	4	15	1	1	1
4:9959899:G:T	rs13114090	4	9959899	T	G	0.04175	1.52742e-05	0.184154	0.0425819	0.696357	rs16892069	4	SLC2A9	0	intronic	3.154	6	4	15	1	1	1
4:9959989:C:T	rs62294332	4	9959989	C	T	0.4274	1.74868e-15	0.118926	0.0149442	0.731468	rs4697697	4	SLC2A9	0	intronic	3.505	7	4	15	1	1	1
4:9960125:A:G	rs73227852	4	9960125	A	G	0.2197	7.01402e-22	-0.17577	0.0182837	0.969749	rs4547795	4	SLC2A9	0	intronic	4.471	6	4	15	1	1	0
4:9960126:C:T	rs73227853	4	9960126	T	C	0.2197	8.07915e-22	-0.1755	0.0182833	0.969749	rs4547795	4	SLC2A9	0	intronic	3.935	6	4	15	1	1	0
4:9960182:C:T	rs57574512	4	9960182	C	T	0.4274	1.7361e-15	0.118938	0.0149441	0.731468	rs4697697	4	SLC2A9	0	intronic	0.433	7	4	15	1	1	0
4:9960196:A:G	rs13145108	4	9960196	G	A	0.04175	1.56069e-05	0.183548	0.0424885	0.696357	rs16892069	4	SLC2A9	0	intronic	5.106	7	4	15	1	1	0
4:9960442:A:G	rs6449157	4	9960442	A	G	0.4274	1.62837e-15	0.119058	0.0149442	0.731468	rs4697697	4	SLC2A9	0	intronic	1.534	7	4	15	1	1	0
4:9960459:C:T	rs6449158	4	9960459	C	T	0.4274	1.80037e-15	0.118873	0.0149444	0.731468	rs4697697	4	SLC2A9	0	intronic	2.788	6	4	15	1	1	0
4:9960498:A:G	rs6449159	4	9960498	A	G	0.4274	1.74383e-15	0.11893	0.0149441	0.731468	rs4697697	4	SLC2A9	0	intronic	1.649	7	4	15	1	1	0
4:9960510:G:GA	4:9960510_GA_G	4	9960510	G	GA	0.4274	6.83535e-15	0.117206	0.0150505	0.731468	rs4697697	4	SLC2A9	0	intronic	2.174	NA	4	15	1	1	0
4:9960613:G:GAAAGT	rs755196502	4	9960613	G	GAAAGT	0.4274	2.47931e-15	0.118298	0.0149468	0.731468	rs4697697	4	SLC2A9	0	intronic	2.543	NA	4	15	1	1	0
4:9960629:C:T	rs138949074	4	9960629	C	T	0.0159	2.78017e-08	0.382784	0.0689111	0.885238	rs148269664	4	SLC2A9	0	intronic	0.636	6	4	15	1	1	0
4:9960841:T:TA	4:9960841_TA_T	4	9960841	T	TA	0.496	3.16066e-19	0.135432	0.0151102	0.737067	rs13124563	4	SLC2A9	0	intronic	0.113	NA	4	15	1	1	0
4:9961019:C:CA	rs547681973	4	9961019	CA	C	0.2018	1.44874e-55	0.310263	0.0197586	1	rs547681973	4	SLC2A9	0	intronic	0.701	NA	4	15	1	1	0
4:9961059:A:G	rs7699609	4	9961059	G	A	0.4284	1.46425e-15	0.119287	0.0149484	0.726891	rs4697697	4	SLC2A9	0	intronic	0.732	6	4	15	1	1	0
4:9961119:A:C	rs34560968	4	9961119	A	C	0.04175	1.55839e-05	0.183569	0.0424901	0.696357	rs16892069	4	SLC2A9	0	intronic	1.083	7	4	15	1	1	0
4:9961368:C:G	rs7672947	4	9961368	C	G	0.4264	1.8177e-15	0.11885	0.0149436	0.728207	rs4697697	4	SLC2A9	0	intronic	0.424	5	4	15	1	1	0
4:9962218:A:T	rs17245723	4	9962218	T	A	0.4294	1.82012e-15	0.118849	0.0149439	0.722863	rs13124563	4	SLC2A9	0	intronic	4.089	5	4	15	1	1	0
4:9962765:C:T	rs11942223	4	9962765	C	T	0.2078	2.26382e-77	0.340988	0.0183142	0.76881	rs547681973	4	SLC2A9	0	intronic	3.82	7	4	15	1	1	0
4:9962931:C:T	rs13121355	4	9962931	C	T	0.04175	1.51442e-05	0.18382	0.0424862	0.696357	rs16892069	4	SLC2A9	0	intronic	3.611	7	4	15	1	1	0
4:9963127:A:G	rs6823361	4	9963127	G	A	0.4284	1.85509e-15	0.118811	0.0149436	0.727374	rs13124563	4	SLC2A9	0	intronic	5.65	7	4	15	1	1	0
4:9963216:A:T	rs6823549	4	9963216	T	A	0.2207	6.62509e-22	-0.17586	0.018282	0.963754	rs4547795	4	SLC2A9	0	intronic	14.11	7	5	15	1	1	0
4:9963693:A:G	rs4295261	4	9963693	G	A	0.4284	1.9744e-15	0.118694	0.0149434	0.727374	rs13124563	4	SLC2A9	0	intronic	0.528	7	5	15	1	1	0
4:9963895:A:T	rs4588456	4	9963895	T	A	0.4284	1.95519e-15	0.118711	0.0149432	0.727374	rs13124563	4	SLC2A9	0	intronic	7.766	7	5	15	1	1	0
4:9963989:C:T	rs6449165	4	9963989	C	T	0.4284	1.84808e-15	0.118821	0.0149439	0.727374	rs13124563	4	SLC2A9	0	intronic	3.604	6	5	15	1	1	0
4:9964086:A:C	rs6449166	4	9964086	A	C	0.4274	2.77885e-15	0.118069	0.0149446	0.731468	rs4697697	4	SLC2A9	0	intronic	2.673	6	4	15	1	1	0
4:9964094:G:T	rs6449167	4	9964094	T	G	0.4274	2.77966e-15	0.118069	0.0149446	0.731468	rs4697697	4	SLC2A9	0	intronic	3.337	6	4	15	1	1	0
4:9964251:A:T	rs6836706	4	9964251	A	T	0.4284	1.96146e-15	0.118705	0.0149432	0.727374	rs13124563	4	SLC2A9	0	intronic	3.936	6	4	15	1	1	0
4:9964312:A:G	rs34245354	4	9964312	A	G	0.04175	1.5924e-05	0.183371	0.0424911	0.696357	rs16892069	4	SLC2A9	0	intronic	2.505	7	4	15	1	1	0
4:9964380:G:T	rs6850684	4	9964380	T	G	0.4284	1.99451e-15	0.118675	0.0149433	0.727374	rs13124563	4	SLC2A9	0	intronic	2.62	5	4	15	1	1	0
4:9964570:C:T	rs10018204	4	9964570	T	C	0.4274	2.07733e-15	0.118605	0.0149439	0.724451	rs13124563	4	SLC2A9	0	intronic	1.016	5	4	15	1	1	0
4:9964799:G:T	rs9994937	4	9964799	T	G	0.4274	2.72455e-15	0.118107	0.0149447	0.731468	rs4697697	4	SLC2A9	0	intronic	0.36	3a	4	15	1	1	0
4:9964880:C:T	rs28613263	4	9964880	T	C	0.4294	1.87803e-15	0.118786	0.0149432	0.722863	rs13124563	4	SLC2A9	0	intronic	1.91	5	4	15	1	1	0
4:9964913:A:G	rs28558552	4	9964913	A	G	0.4076	2.24488e-10	0.0957019	0.0150864	0.671001	rs4697697	4	SLC2A9	0	intronic	4.931	5	4	15	1	1	0
4:9965000:C:G	rs6839490	4	9965000	G	C	0.4274	2.67371e-15	0.118141	0.0149447	0.731468	rs4697697	4	SLC2A9	0	intronic	1.468	5	4	15	1	1	0
4:9965443:C:T	rs6856127	4	9965443	C	T	0.4284	1.67869e-15	0.118994	0.0149433	0.727374	rs13124563	4	SLC2A9	0	intronic	3.245	7	3	15	1	1	0
4:9965633:C:G	rs6840802	4	9965633	G	C	0.4254	1.50842e-15	0.119353	0.0149635	0.726012	rs4697697	4	SLC2A9	0	intronic	0.103	7	4	15	1	1	0
4:9965891:T:TAACA	rs146660439	4	9965891	TAACA	T	0.2087	3.18526e-77	0.340678	0.0183156	0.763668	rs547681973	4	SLC2A9	0	intronic	2.786	NA	4	15	1	1	0
4:9965998:C:T	rs6449171	4	9965998	C	T	0.4284	3.17822e-15	0.117786	0.0149405	0.727374	rs13124563	4	SLC2A9	0	intronic	3.721	5	4	15	1	1	0
4:9966036:A:T	rs6449172	4	9966036	T	A	0.4284	3.1169e-15	0.117822	0.0149404	0.727374	rs13124563	4	SLC2A9	0	intronic	6.135	5	4	15	1	1	0
4:9966105:G:T	rs6449173	4	9966105	G	T	0.2087	3.28559e-77	0.340665	0.0183165	0.763668	rs547681973	4	SLC2A9	0	intronic	1.18	5	4	15	1	1	0
4:9966249:C:T	rs6847019	4	9966249	T	C	0.2197	4.35831e-22	-0.176617	0.0182789	0.969749	rs4547795	4	SLC2A9	0	intronic	0.311	7	4	15	1	1	0
4:9966380:A:G	rs7442295	4	9966380	G	A	0.2087	1.81353e-77	0.341208	0.0183143	0.763668	rs547681973	4	SLC2A9	0	intronic	2.179	7	4	15	1	1	0
4:9966422:C:T	rs6449174	4	9966422	T	C	0.4284	3.15829e-15	0.117797	0.0149404	0.727374	rs13124563	4	SLC2A9	0	intronic	5.89	7	4	15	1	1	0
4:9966477:A:G	rs9998811	4	9966477	A	G	0.2087	1.95915e-77	0.341344	0.0183257	0.763668	rs547681973	4	SLC2A9	0	intronic	3.168	6	4	15	1	1	0
4:9966593:C:T	rs7658170	4	9966593	C	T	0.4284	3.09593e-15	0.117834	0.0149403	0.727374	rs13124563	4	SLC2A9	0	intronic	4.657	4	4	15	1	1	0
4:9966610:C:T	rs6449175	4	9966610	C	T	0.2197	4.50372e-22	-0.176592	0.0182827	0.969749	rs4547795	4	SLC2A9	0	intronic	0.805	3a	4	15	1	1	0
4:9966771:C:T	rs7663079	4	9966771	C	T	0.4314	3.12506e-15	0.117827	0.0149416	0.716569	rs4697697	4	SLC2A9	0	intronic	4.492	4	4	15	1	1	0
4:9966772:A:T	rs7657340	4	9966772	T	A	0.4314	3.1385e-15	0.11781	0.0149406	0.716569	rs4697697	4	SLC2A9	0	intronic	5.413	4	4	15	1	1	0
4:9966791:C:T	rs7663097	4	9966791	C	T	0.4314	3.1385e-15	0.11781	0.0149406	0.716569	rs4697697	4	SLC2A9	0	intronic	0.772	5	4	15	1	1	0
4:9966793:A:G	rs35110076	4	9966793	A	G	0.04175	1.67385e-05	0.182917	0.0424947	0.696357	rs16892069	4	SLC2A9	0	intronic	5.234	5	4	15	1	1	0
4:9966870:G:T	rs35380388	4	9966870	T	G	0.04175	1.68141e-05	0.182874	0.0424945	0.696357	rs16892069	4	SLC2A9	0	intronic	5.759	5	4	15	1	1	0
4:9966956:A:G	rs7676733	4	9966956	A	G	0.4284	3.16055e-15	0.117798	0.0149406	0.727374	rs13124563	4	SLC2A9	0	intronic	0.363	5	4	15	1	1	0
4:9967053:C:T	rs10017674	4	9967053	C	T	0.4284	3.19452e-15	0.11778	0.0149409	0.727374	rs13124563	4	SLC2A9	0	intronic	3.317	6	4	15	1	1	0
4:9967314:G:T	rs16891489	4	9967314	G	T	0.04175	1.67557e-05	0.183073	0.0425331	0.696357	rs16892069	4	SLC2A9	0	intronic	1.451	6	4	15	1	1	0
4:9967556:A:C	rs7435196	4	9967556	C	A	0.4284	2.93206e-15	0.11794	0.0149409	0.727374	rs13124563	4	SLC2A9	0	intronic	0.381	7	4	15	1	1	0
4:9967682:C:G	rs7434391	4	9967682	G	C	0.4284	3.16018e-15	0.117798	0.0149406	0.727374	rs13124563	4	SLC2A9	0	intronic	3.793	6	4	15	1	1	0
4:9967683:A:T	rs7437120	4	9967683	A	T	0.4284	3.24136e-15	0.117751	0.0149407	0.727374	rs13124563	4	SLC2A9	0	intronic	1.069	6	4	15	1	1	0
4:9967843:A:G	rs6449176	4	9967843	A	G	0.4284	2.37533e-15	0.118221	0.0149269	0.727374	rs13124563	4	SLC2A9	0	intronic	2.181	7	4	15	1	1	0
4:9968050:C:T	rs6449177	4	9968050	C	T	0.4185	1.71544e-17	0.128022	0.0150409	0.686737	rs4697697	4	SLC2A9	0	intronic	0.019	7	4	15	1	1	0
4:9968236:C:CA	rs11381848	4	9968236	CA	C	0.4284	3.30888e-15	0.117722	0.0149418	0.727374	rs13124563	4	SLC2A9	0	intronic	1.203	NA	4	15	1	1	0
4:9968455:A:AAAC	rs142270169	4	9968455	AAAC	A	0.332	5.41325e-27	0.167721	0.0155899	0.903083	rs6825187	4	SLC2A9	0	intronic	7.789	NA	4	15	1	1	0
4:9968684:C:T	rs6449178	4	9968684	T	C	0.4284	2.95231e-15	0.117918	0.0149398	0.727374	rs13124563	4	SLC2A9	0	intronic	4.21	6	4	15	1	1	0
4:9969117:A:G	rs6449179	4	9969117	A	G	0.4284	2.89073e-15	0.11796	0.0149401	0.727374	rs13124563	4	SLC2A9	0	intronic	1.53	7	4	15	1	1	0
4:9969453:A:AC	rs201340258	4	9969453	A	AC	0.4274	2.31697e-15	0.118478	0.0149536	0.725313	rs13124563	4	SLC2A9	0	intronic	9.328	NA	4	15	1	1	0
4:9969517:G:T	rs7677710	4	9969517	G	T	0.4284	2.92283e-15	0.117942	0.0149404	0.727374	rs13124563	4	SLC2A9	0	intronic	7.127	6	4	15	1	1	0
4:9969974:C:T	rs7683283	4	9969974	C	T	0.4284	2.66406e-15	0.118131	0.0149425	0.727374	rs13124563	4	SLC2A9	0	intronic	3.325	5	4	15	1	1	0
4:9970411:A:G	rs74285646	4	9970411	A	G	0.04274	1.15485e-05	0.185409	0.0422736	0.677448	rs16892069	4	SLC2A9	0	intronic	7.82	6	4	15	1	1	0
4:9970570:A:G	rs7376960	4	9970570	G	A	0.2048	1.985e-77	0.341841	0.0183531	0.741244	rs11723439	4	SLC2A9	0	intronic	0.646	6	4	15	1	1	0
4:9970691:A:C	rs6449183	4	9970691	A	C	0.4692	8.54686e-21	0.138646	0.0148242	0.834826	rs13124563	4	SLC2A9	0	intronic	0.007	7	4	15	1	1	0
4:9970733:A:G	rs80061611	4	9970733	G	A	0.04274	1.22091e-05	0.184716	0.0422322	0.677448	rs16892069	4	SLC2A9	0	intronic	3.659	7	4	15	1	1	0
4:9970962:C:T	rs4292328	4	9970962	T	C	0.496	9.40504e-23	0.145285	0.0147976	0.933552	rs13124563	4	SLC2A9	0	intronic	2.062	6	4	15	1	1	0
4:9971058:A:G	rs4473653	4	9971058	G	A	0.4264	3.32251e-15	0.117741	0.0149452	0.728207	rs4697697	4	SLC2A9	0	intronic	11.83	7	4	15	1	1	0
4:9971517:C:T	rs28610447	4	9971517	C	T	0.4284	2.3603e-15	0.118369	0.0149441	0.720798	rs13124563	4	SLC2A9	0	intronic	0.29	5	4	15	1	1	0
4:9971749:C:G	rs7439210	4	9971749	G	C	0.1988	6.23534e-75	0.341671	0.0186548	0.704761	rs547681973	4	SLC2A9	0	intronic	4.752	5	4	15	1	1	0
4:9971950:A:G	rs60045583	4	9971950	A	G	0.4284	2.35712e-15	0.11838	0.0149452	0.719927	rs13124563	4	SLC2A9	0	intronic	1.998	5	4	15	1	1	0
4:9972081:C:T	rs58130873	4	9972081	C	T	0.4274	2.51027e-15	0.118263	0.0149452	0.724451	rs13124563	4	SLC2A9	0	intronic	1.289	4	4	15	1	1	0
4:9972163:A:C	rs13132625	4	9972163	A	C	0.0507	2.98777e-07	0.191342	0.0373407	0.616861	rs3775949	4	SLC2A9	0	intronic	1.927	3a	4	15	1	1	0
4:9972595:A:G	rs13112998	4	9972595	A	G	0.04175	1.77567e-05	0.182295	0.0424795	0.696357	rs16892069	4	SLC2A9	0	intronic	4.861	4	4	15	1	1	0
4:9972611:A:G	rs13113006	4	9972611	A	G	0.04175	1.84496e-05	0.181935	0.0424797	0.696357	rs16892069	4	SLC2A9	0	intronic	2.215	4	4	15	1	1	0
4:9972640:G:T	rs10939636	4	9972640	G	T	0.4294	2.23448e-15	0.118483	0.0149456	0.722863	rs13124563	4	SLC2A9	0	intronic	2.758	3a	4	15	1	1	0
4:9972778:G:T	rs13103690	4	9972778	G	T	0.4702	8.09189e-21	0.138731	0.0148242	0.838229	rs13124563	4	SLC2A9	0	intronic	2.136	5	4	15	1	1	0
4:9972879:C:T	rs13103879	4	9972879	C	T	0.4702	8.67306e-21	0.138621	0.0148241	0.838229	rs13124563	4	SLC2A9	0	intronic	0.692	6	4	15	1	1	0
4:9973576:C:T	rs4333184	4	9973576	T	C	0.04274	1.66164e-05	0.182862	0.0424659	0.677448	rs16892069	4	SLC2A9	0	intronic	1.945	4	4	15	1	1	0
4:9973660:C:T	rs6449196	4	9973660	T	C	0.495	9.8809e-23	0.145217	0.0147981	0.929804	rs13124563	4	SLC2A9	0	intronic	1.551	5	4	15	1	1	0
4:9973744:C:T	rs6852441	4	9973744	T	C	0.4274	2.651e-15	0.11817	0.0149463	0.724451	rs13124563	4	SLC2A9	0	intronic	0.129	7	4	15	1	1	0
4:9973781:C:T	rs4639073	4	9973781	C	T	0.2068	5.27432e-78	0.342975	0.0183442	0.750692	rs547681973	4	SLC2A9	0	intronic	3.338	6	4	15	1	1	0
4:9973789:A:C	rs4476596	4	9973789	A	C	0.2197	3.5359e-22	-0.177099	0.0182884	0.969749	rs4547795	4	SLC2A9	0	intronic	0.498	6	4	15	1	1	0
4:9973894:C:T	rs6449201	4	9973894	T	C	0.4274	2.62438e-15	0.118189	0.0149463	0.724451	rs13124563	4	SLC2A9	0	intronic	0.017	7	4	15	1	1	0
4:9974043:C:T	rs6449202	4	9974043	C	T	0.4274	2.09959e-15	0.118592	0.0149448	0.724451	rs13124563	4	SLC2A9	0	intronic	3.615	6	4	15	1	1	0
4:9974186:A:G	rs13126729	4	9974186	A	G	0.334	1.28354e-20	0.152917	0.0164258	0.894239	rs6825187	4	SLC2A9	0	intronic	0.267	5	4	15	1	1	0
4:9974187:T:TA	rs775112823	4	9974187	T	TA	0.4264	2.50266e-15	0.118317	0.0149513	0.721539	rs13124563	4	SLC2A9	0	intronic	0.92	NA	4	15	1	1	0
4:9974258:C:G	rs7695113	4	9974258	G	C	0.2197	4.11146e-22	-0.176733	0.0182797	0.969749	rs4547795	4	SLC2A9	0	intronic	2.711	5	4	15	1	1	0
4:9974638:A:G	rs1071988	4	9974638	G	A	0.1988	5.70748e-75	0.341796	0.0186568	0.704761	rs547681973	4	SLC2A9	0	intronic	1.976	7	4	15	1	1	0
4:9974773:A:T	rs71603979	4	9974773	T	A	0.0507	2.78135e-07	0.191878	0.0373471	0.616861	rs3775949	4	SLC2A9	0	intronic	2.207	7	4	15	1	1	0
4:9975461:C:T	rs56296130	4	9975461	C	T	0.4185	1.35067e-13	0.111011	0.0149993	0.70487	rs13124563	4	SLC2A9	0	intronic	6.227	6	4	15	1	1	0
4:9975483:T:TA	4:9975483_TA_T	4	9975483	T	TA	0.2545	1.68206e-64	0.31227	0.0184144	1	4:9975483_TA_T	4	SLC2A9	0	intronic	0.011	NA	4	15	1	1	0
4:9975873:A:G	rs67820465	4	9975873	G	A	0.4185	1.68983e-13	0.110558	0.0149984	0.70487	rs13124563	4	SLC2A9	0	intronic	2.542	7	4	15	1	1	0
4:9976105:A:G	rs35908990	4	9976105	A	G	0.495	9.99705e-23	-0.145196	0.0147978	0.929804	rs13124563	4	SLC2A9	0	intronic	6.701	7	4	15	1	1	0
4:9976113:G:T	rs13102218	4	9976113	T	G	0.1988	5.77706e-74	-0.341187	0.0187529	0.704761	rs547681973	4	SLC2A9	0	intronic	2.175	7	4	15	1	1	0
4:9976144:C:CA	rs34012301	4	9976144	CA	C	0.2207	4.44531e-72	-0.335906	0.018709	0.639443	4:9975483_TA_T	4	SLC2A9	0	intronic	1.016	NA	4	15	1	1	0
4:9976248:A:G	rs35817865	4	9976248	G	A	0.0507	2.9617e-07	0.191397	0.0373395	0.616861	rs3775949	4	SLC2A9	0	intronic	10.96	6	4	15	1	1	0
4:9976294:A:G	rs7682751	4	9976294	G	A	0.1988	2.99151e-74	-0.341772	0.0187479	0.704761	rs547681973	4	SLC2A9	0	intronic	10.1	6	4	15	1	1	0
4:9976596:C:T	rs114470224	4	9976596	C	T	0.02584	6.00336e-15	0.351133	0.0449947	1	rs114470224	4	SLC2A9	0	intronic	0.197	6	4	15	1	1	0
4:9977154:C:T	rs11734219	4	9977154	T	C	0.1988	2.97317e-74	-0.341746	0.0187462	0.704761	rs547681973	4	SLC2A9	0	intronic	8.887	5	4	15	1	1	0
4:9977577:A:G	rs10939637	4	9977577	G	A	0.1988	2.96096e-74	-0.341782	0.0187479	0.704761	rs547681973	4	SLC2A9	0	intronic	7.095	6	4	15	1	1	0
4:9977675:A:T	rs10939638	4	9977675	A	T	0.1988	2.97183e-74	-0.341746	0.0187462	0.704761	rs547681973	4	SLC2A9	0	intronic	7.078	6	4	15	1	1	0
4:9977974:T:TTC	4:9977974_TTC_T	4	9977974	T	TTC	0.2187	3.37988e-22	-0.177138	0.0182837	0.975792	rs4547795	4	SLC2A9	0	intronic	1.044	NA	4	15	1	1	0
4:9978094:A:G	rs4505821	4	9978094	A	G	0.2187	4.03566e-22	-0.17682	0.018285	0.975792	rs4547795	4	SLC2A9	0	intronic	9.787	1f	4	15	1	1	0
4:9978142:A:G	rs62295971	4	9978142	A	G	0.494	1.01434e-22	-0.145169	0.0147972	0.933348	rs13124563	4	SLC2A9	0	intronic	1.021	5	4	15	1	1	0
4:9978305:C:G	rs16868246	4	9978305	G	C	0.1988	2.74904e-74	-0.341848	0.0187474	0.704761	rs547681973	4	SLC2A9	0	intronic	0.003	7	4	15	1	1	0
4:9978758:C:G	rs35954357	4	9978758	C	G	0.4175	1.41515e-13	-0.110935	0.0150016	0.706978	rs4697697	4	SLC2A9	0	intronic	0.343	5	4	15	1	1	0
4:9978901:A:G	rs34707376	4	9978901	A	G	0.0507	2.94897e-07	0.191755	0.0374033	0.616861	rs3775949	4	SLC2A9	0	intronic	1.486	6	4	15	1	1	0
4:9979159:C:T	rs75964023	4	9979159	T	C	0.0507	1.2513e-07	0.201275	0.0380781	0.616861	rs3775949	4	SLC2A9	0	intronic	2.238	7	4	15	1	1	0
4:9979262:A:G	rs13103497	4	9979262	G	A	0.4175	1.76335e-13	-0.110552	0.0150092	0.706978	rs4697697	4	SLC2A9	0	intronic	3.323	5	4	15	1	1	0
4:9979279:C:T	rs73227883	4	9979279	C	T	0.494	1.22567e-22	-0.145005	0.0148094	0.933348	rs13124563	4	SLC2A9	0	intronic	2.23	5	4	15	1	1	0
4:9979302:C:T	rs13144899	4	9979302	T	C	0.0507	2.99813e-07	0.191328	0.0373427	0.616861	rs3775949	4	SLC2A9	0	intronic	0.147	5	4	15	1	1	0
4:9979589:C:T	rs13145554	4	9979589	T	C	0.4225	2.40676e-13	-0.109957	0.0150133	0.687641	rs13124563	4	SLC2A9	0	intronic	0.435	5	4	15	1	1	0
4:9979614:A:G	rs13125476	4	9979614	A	G	0.0507	5.80618e-07	0.186421	0.0373024	0.616861	rs3775949	4	SLC2A9	0	intronic	2.668	7	4	15	1	1	0
4:9980462:C:T	rs11723970	4	9980462	C	T	0.494	1.17291e-22	-0.144996	0.0148017	0.933348	rs13124563	4	SLC2A9	0	intronic	0.632	7	4	15	1	1	0
4:9980697:A:C	rs11722229	4	9980697	A	C	0.2008	3.04011e-72	-0.336486	0.0187193	0.694513	rs547681973	4	SLC2A9	0	intronic	1.165	4	4	15	1	1	0
4:9981294:A:G	rs882222	4	9981294	A	G	0.495	9.61535e-23	-0.145311	0.0148036	0.929804	rs13124563	4	SLC2A9	0	intronic	0.307	5	4	15	1	1	0
4:9981625:A:C	rs882223	4	9981625	C	A	0.495	8.65712e-23	-0.145475	0.0148044	0.929804	rs13124563	4	SLC2A9	0	intronic	4.759	5	4	15	1	1	0
4:9981683:C:T	rs4364264	4	9981683	T	C	0.0507	2.80084e-07	0.191843	0.0373498	0.616861	rs3775949	4	SLC2A9	0	intronic	5.091	5	4	15	1	1	0
4:9981889:C:T	rs13131257	4	9981889	C	T	0.1988	2.38089e-74	-0.342383	0.0187686	0.704761	rs547681973	4	SLC2A9	0	intronic	2.674	5	4	15	1	1	0
4:9981997:A:G	rs13145758	4	9981997	A	G	0.1988	1.87554e-74	-0.342699	0.0187725	0.704761	rs547681973	4	SLC2A9	0	intronic	0.608	5	4	15	1	1	0
4:9982029:A:G	rs13125029	4	9982029	G	A	0.4185	1.89782e-13	-0.110479	0.0150193	0.710147	rs4697697	4	SLC2A9	0	intronic	0.84	7	4	15	1	1	0
4:9982044:A:C	rs13125209	4	9982044	C	A	0.1988	1.3954e-74	-0.343112	0.0187785	0.704761	rs547681973	4	SLC2A9	0	intronic	2.291	6	4	15	1	1	0
4:9982191:C:T	rs13115193	4	9982191	T	C	0.495	1.04848e-22	-0.145285	0.0148141	0.929804	rs13124563	4	SLC2A9	0	intronic	2.548	5	4	15	1	1	0
4:9982330:A:G	rs13125646	4	9982330	G	A	0.1988	2.34449e-74	-0.342491	0.0187736	0.704761	rs547681973	4	SLC2A9	0	exonic	5.799	5	4	15	1	1	0
4:9984091:C:CTA	rs776176032	4	9984091	C	CTA	0.2197	4.54062e-22	-0.176548	0.0182797	0.969963	rs4547795	4	SLC2A9	0	intronic	3.729	NA	4	15	1	1	0
4:9984475:C:T	rs10003001	4	9984475	T	C	0.2197	2.94001e-22	-0.17748	0.0182921	0.969963	rs4547795	4	SLC2A9	0	intronic	2.031	6	4	15	1	1	0
4:9984529:C:T	rs57250714	4	9984529	T	C	0.4304	9.26899e-14	-0.111554	0.0149718	0.724567	rs4697697	4	SLC2A9	0	intronic	0.489	7	4	15	1	1	0
4:9984541:G:T	rs9994216	4	9984541	T	G	0.2525	1.09748e-80	-0.334698	0.0175943	0.75131	rs58656183	4	SLC2A9	0	intronic	0.169	7	4	15	1	1	0
4:9985006:C:T	rs10033612	4	9985006	T	C	0.2197	3.84273e-22	-0.176999	0.0182941	0.969963	rs4547795	4	SLC2A9	0	intronic	0.063	1f	4	15	1	1	0
4:9985376:G:T	rs7679724	4	9985376	T	G	0.2584	4.66004e-79	-0.328212	0.0174344	0.717232	rs58656183	4	SLC2A9	0	intronic	0.261	7	4	15	1	1	0
4:9985398:A:T	rs11723591	4	9985398	A	T	0.496	6.31435e-21	-0.139128	0.0148251	0.890694	rs13124563	4	SLC2A9	0	intronic	2.739	7	4	15	1	1	0
4:9985445:A:G	rs7660895	4	9985445	G	A	0.2584	8.41481e-79	-0.327741	0.0174384	0.717232	rs58656183	4	SLC2A9	0	intronic	2.77	7	4	15	1	1	0
4:9985596:A:G	rs7680126	4	9985596	A	G	0.2137	7.57995e-72	-0.32721	0.0182548	0.71938	rs547681973	4	SLC2A9	0	intronic	3.001	6	4	15	1	1	0
4:9985710:A:C	rs17246501	4	9985710	C	A	0.5	1.18305e-20	-0.138222	0.0148335	0.890036	rs13124563	4	SLC2A9	0	intronic	0.045	7	4	15	1	1	0
4:9985884:C:T	rs11930388	4	9985884	T	C	0.2217	1.40937e-21	-0.174494	0.0182881	0.981962	rs4547795	4	SLC2A9	0	intronic	2.606	7	4	15	1	1	0
4:9986288:C:T	rs9992406	4	9986288	T	C	0.2217	5.94601e-22	-0.176183	0.0182944	0.981962	rs4547795	4	SLC2A9	0	intronic	1.396	7	4	15	1	1	0
4:9986339:C:G	rs73100621	4	9986339	G	C	0.07058	2.66929e-06	0.161651	0.0344323	0.876339	rs3775949	4	SLC2A9	0	intronic	1.585	7	4	15	1	1	0
4:9986783:A:G	rs6849736	4	9986783	A	G	0.07058	2.51239e-06	0.162102	0.0344376	0.876339	rs3775949	4	SLC2A9	0	intronic	0.829	7	4	15	1	1	0
4:9986903:A:G	rs6849962	4	9986903	A	G	0.07058	2.6983e-06	0.161569	0.0344309	0.876339	rs3775949	4	SLC2A9	0	intronic	1.034	7	4	15	1	1	0
4:9986915:C:T	rs6836200	4	9986915	C	T	0.07058	2.68822e-06	0.161593	0.0344305	0.876339	rs3775949	4	SLC2A9	0	intronic	4.237	7	4	15	1	1	0
4:9987226:C:T	rs3733590	4	9987226	C	T	0.07058	2.75036e-06	0.161395	0.0344227	0.876339	rs3775949	4	SLC2A9	0	intronic	5.333	NA	4	15	1	1	0
4:9987324:A:G	rs3733589	4	9987324	A	G	0.04473	9.60134e-06	0.187341	0.0423277	0.749002	rs16892069	4	SLC2A9	0	exonic	8.075	NA	4	15	1	1	0
4:9987667:G:T	rs3775949	4	9987667	G	T	0.07952	3.34903e-08	0.174663	0.0316296	1	rs3775949	4	SLC2A9	0	intronic	6.798	NA	4	15	1	1	0
4:9989047:A:G	rs16868271	4	9989047	G	A	0.04473	1.07593e-05	0.186343	0.042338	0.749002	rs16892069	4	SLC2A9	0	intronic	4.657	7	4	15	1	1	0
4:9989233:C:T	rs4385059	4	9989233	T	C	0.1779	1.07887e-70	-0.345763	0.0194508	0.843271	rs11723439	4	SLC2A9	0	intronic	2.082	6	4	15	1	1	0
4:9989354:C:G	rs73100632	4	9989354	C	G	0.04473	1.03532e-05	0.186621	0.0423209	0.749002	rs16892069	4	SLC2A9	0	intronic	1.254	7	4	15	1	1	0
4:9990172:C:T	rs4502681	4	9990172	C	T	0.05368	1.11487e-07	0.197739	0.0372605	0.654975	rs3775949	4	SLC2A9	0	intronic	9.572	2a	2	15	1	1	1
4:9990328:C:G	rs17187075	4	9990328	C	G	0.4712	4.64272e-17	-0.124935	0.0148813	0.806534	rs13124563	4	SLC2A9	0	intronic	0.477	4	2	15	1	1	1
4:9990658:A:C	rs66647240	4	9990658	A	C	0.04473	1.02246e-05	0.186856	0.0423481	0.749002	rs16892069	4	SLC2A9	0	intronic	0.524	5	4	15	1	1	1
4:9991502:C:T	rs12646380	4	9991502	C	T	0.04473	1.05486e-05	0.18642	0.0423142	0.749002	rs16892069	4	SLC2A9	0	intronic	2.596	5	4	15	1	1	1
4:9991955:C:T	rs10011206	4	9991955	T	C	0.2217	5.1957e-22	-0.176367	0.0182872	0.981962	rs4547795	4	SLC2A9	0	intronic	4.527	7	2	15	1	1	1
4:9992672:A:C	rs68013308	4	9992672	A	C	0.04473	9.39747e-06	0.187513	0.0423223	0.749002	rs16892069	4	SLC2A9	0	intronic	0.079	7	4	15	1	1	1
4:9993772:C:T	rs7678012	4	9993772	C	T	0.4692	3.4105e-17	-0.125404	0.0148732	0.814075	rs13124563	4	SLC2A9	0	intronic	3.451	6	4	15	1	1	1
4:9993838:C:T	rs7663032	4	9993838	T	C	0.2485	1.97953e-77	-0.331908	0.0178196	0.725353	rs58656183	4	SLC2A9	0	intronic	1.327	7	4	15	1	1	1
4:9994215:C:T	rs6449213	4	9994215	T	C	0.1769	1.84957e-70	-0.344433	0.019409	0.849622	rs11723439	4	SLC2A9	0	intronic	1.017	5	4	15	1	1	1
4:9994583:C:T	rs17246745	4	9994583	C	T	0.4662	5.96045e-18	-0.128389	0.0148714	0.825861	rs13124563	4	SLC2A9	0	intronic	5.752	7	4	15	1	1	1
4:9995182:C:G	rs3775948	4	9995182	C	G	0.2455	7.2731e-80	-0.334689	0.0176862	0.723368	rs58656183	4	SLC2A9	0	intronic	2.676	6	4	15	1	1	1
4:9995240:C:T	rs3775947	4	9995240	T	C	0.2455	1.52713e-79	-0.334911	0.0177346	0.732025	rs58656183	4	SLC2A9	0	intronic	0.171	NA	4	15	1	1	1
4:9995256:A:G	rs3775946	4	9995256	G	A	0.2435	1.18669e-78	-0.33716	0.017957	0.723942	rs58656183	4	SLC2A9	0	intronic	5.752	NA	4	15	1	1	1
4:9995376:A:G	rs12499857	4	9995376	A	G	0.4543	4.08641e-16	-0.121353	0.0149156	0.777574	rs13124563	4	SLC2A9	0	intronic	2.57	7	4	15	1	1	1
4:9995829:A:C	rs7696983	4	9995829	C	A	0.1998	5.44581e-73	-0.337419	0.0186724	0.711902	rs11723439	4	SLC2A9	0	intronic	3.616	5	4	15	1	1	1
4:9995851:A:T	rs3796842	4	9995851	T	A	0.4662	2.4642e-18	-0.129787	0.0148605	0.819597	rs13124563	4	SLC2A9	0	intronic	1.932	5	4	15	1	1	1
4:9996188:C:CTT	4:9996188_CTT_C	4	9996188	C	CTT	0.4364	2.09996e-11	-0.105517	0.0157514	1	4:9996188_CTT_C	4	SLC2A9	0	intronic	3.44	NA	4	15	1	1	1
4:9996392:A:T	rs4428284	4	9996392	T	A	0.174	5.54534e-73	-0.348641	0.0192945	0.856991	rs11723439	4	SLC2A9	0	intronic	4.226	5	2	15	1	1	1
4:9996509:A:G	rs9998739	4	9996509	A	G	0.2217	2.63395e-22	-0.177417	0.0182645	0.993927	rs4547795	4	SLC2A9	0	intronic	1.39	5	2	15	1	1	1
4:9996661:A:C	rs16891923	4	9996661	A	C	0.04473	9.58813e-06	0.187859	0.0424418	0.749002	rs16892069	4	SLC2A9	0	intronic	2.988	5	2	15	1	1	1
4:9996852:G:T	rs16891926	4	9996852	T	G	0.04473	1.03979e-05	0.187235	0.0424691	0.749002	rs16892069	4	SLC2A9	0	intronic	1.376	6	4	15	1	1	1
4:9996890:C:T	rs13111638	4	9996890	C	T	0.174	6.54836e-73	-0.348457	0.0192941	0.856991	rs11723439	4	SLC2A9	0	intronic	5.591	6	4	15	1	1	1
4:9996996:C:T	rs34501273	4	9996996	T	C	0.4662	2.58022e-18	-0.12973	0.0148627	0.819597	rs13124563	4	SLC2A9	0	intronic	4.964	7	4	15	1	1	1
4:9997060:C:T	rs4547795	4	9997060	T	C	0.2207	4.23251e-23	-0.181537	0.0183401	1	rs4547795	4	SLC2A9	0	intronic	5.608	1f	4	15	1	1	1
4:9997112:A:C	rs4529048	4	9997112	A	C	0.2475	8.27969e-78	-0.330126	0.0176797	0.713856	rs58656183	4	SLC2A9	0	intronic	0.314	5	4	15	1	1	1
4:9997216:A:G	rs13127090	4	9997216	A	G	0.04473	1.23265e-05	0.185839	0.0425093	0.749002	rs16892069	4	SLC2A9	0	intronic	0.529	5	4	15	1	1	1
4:9997303:A:G	rs3733588	4	9997303	A	G	0.2445	1.54216e-80	-0.337523	0.0177594	0.728502	rs58656183	4	SLC2A9	0	intronic	4.28	NA	4	15	1	1	1
4:9997434:A:G	rs3733587	4	9997434	G	A	0.2217	1.02872e-22	-0.179157	0.0182644	0.993927	rs4547795	4	SLC2A9	0	intronic	6.787	NA	4	15	1	1	1
4:9997534:C:T	rs3733586	4	9997534	T	C	0.4662	3.22964e-18	-0.12935	0.0148625	0.819597	rs13124563	4	SLC2A9	0	intronic	0.957	NA	4	15	1	1	1
4:9997724:A:C	rs13101772	4	9997724	A	C	0.04473	9.59155e-06	0.187331	0.0423234	0.749002	rs16892069	4	SLC2A9	0	intronic	5.672	6	4	15	1	1	1
4:9997801:C:T	rs7669607	4	9997801	C	T	0.1998	4.16105e-73	-0.337788	0.0186775	0.711902	rs11723439	4	SLC2A9	0	intronic	0.738	7	4	15	1	1	1
4:9997816:C:T	rs13118801	4	9997816	C	T	0.04473	9.11489e-06	0.188262	0.0424283	0.749002	rs16892069	4	SLC2A9	0	intronic	0.749	5	4	15	1	1	1
4:9997979:A:G	rs4575994	4	9997979	A	G	0.3956	1.43607e-11	-0.101915	0.015089	0.667563	rs62286568	4	SLC2A9	0	intronic	3.722	7	4	15	1	1	1
4:9998213:A:AGCCTG	rs577040159	4	9998213	AGCCTG	A	0.4692	4.67203e-18	-0.128881	0.0148804	0.807217	rs13124563	4	SLC2A9	0	intronic	8.843	NA	4	15	1	1	1
4:9998440:C:T	rs10939650	4	9998440	T	C	0.2475	1.78613e-78	-0.332597	0.0177344	0.713856	rs58656183	4	SLC2A9	0	exonic	0.747	4	4	15	1	1	1
4:9998493:A:G	rs13113918	4	9998493	G	A	0.1998	4.00538e-73	-0.337841	0.0186782	0.711902	rs11723439	4	SLC2A9	0	exonic	0.772	4	4	15	1	1	1
4:9998605:C:T	rs28592748	4	9998605	C	T	0.1998	4.00809e-73	-0.337842	0.0186784	0.711902	rs11723439	4	SLC2A9	0	intronic	0.744	4	4	15	1	1	1
4:9999219:A:G	rs13141527	4	9999219	A	G	0.04473	9.64556e-06	0.18729	0.0423257	0.749002	rs16892069	4	SLC2A9	0	intronic	3.604	5	4	15	1	1	1
4:9999335:G:T	rs10008035	4	9999335	T	G	0.2217	1.29442e-22	-0.178731	0.0182641	0.993927	rs4547795	4	SLC2A9	0	intronic	5.58	5	4	15	1	1	1
4:9999346:A:T	rs11943372	4	9999346	A	T	0.2445	1.67275e-80	-0.337506	0.0177625	0.728502	rs58656183	4	SLC2A9	0	intronic	4.222	4	4	15	1	1	1
4:9999353:C:CAA	4:9999353_CAA_C	4	9999353	C	CAA	0.2217	1.85147e-22	-0.179288	0.0183892	0.993927	rs4547795	4	SLC2A9	0	intronic	3.837	NA	4	15	1	1	1
4:9999398:C:T	rs35438220	4	9999398	T	C	0.4662	4.26685e-18	-0.128883	0.0148629	0.819597	rs13124563	4	SLC2A9	0	intronic	4.26	7	4	15	1	1	1
4:9999539:A:G	rs13121211	4	9999539	G	A	0.4662	3.44749e-18	-0.129246	0.0148633	0.819597	rs13124563	4	SLC2A9	0	intronic	3.171	5	4	15	1	1	1
4:9999877:C:T	rs11732054	4	9999877	T	C	0.4662	4.21024e-18	-0.128907	0.0148631	0.819597	rs13124563	4	SLC2A9	0	intronic	0.914	7	4	15	1	1	1
4:9999958:C:CACA	rs35344864	4	9999958	CACA	C	0.2654	2.51028e-14	-0.131621	0.0172701	0.770197	rs4547795	4	SLC2A9	0	intronic	5.91	NA	4	15	1	1	1
4:10000236:G:T	rs7696536	4	10000236	T	G	0.2217	9.97445e-23	-0.179219	0.0182648	0.993927	rs4547795	4	SLC2A9	0	intronic	4.481	5	4	15	1	1	1
4:10000501:A:G	rs7678287	4	10000501	G	A	0.1998	2.56478e-73	-0.338322	0.0186795	0.711902	rs11723439	4	SLC2A9	0	intronic	2.04	4	4	15	1	1	1
4:10000508:A:G	rs35933067	4	10000508	G	A	0.04473	1.06367e-05	0.186958	0.0424537	0.749002	rs16892069	4	SLC2A9	0	intronic	4.811	4	4	15	1	1	1
4:10000700:C:CT	rs566678509	4	10000700	CT	C	0.2575	8.9576e-65	-0.329552	0.0193912	1	rs566678509	4	SLC2A9	0	intronic	0.079	NA	4	15	1	1	1
4:10000947:A:G	rs7683856	4	10000947	G	A	0.1998	3.23341e-73	-0.338096	0.0186802	0.711902	rs11723439	4	SLC2A9	0	intronic	1.49	5	4	15	1	1	1
4:10001652:C:T	rs34407859	4	10001652	T	C	0.04473	1.16806e-05	0.186198	0.0424773	0.749002	rs16892069	4	SLC2A9	0	intronic	5.115	7	2	15	1	1	1
4:10001656:C:T	rs7695555	4	10001656	C	T	0.4085	2.72993e-05	-0.0634863	0.0151342	0.667082	rs13124563	4	SLC2A9	0	intronic	2.578	6	2	15	1	1	1
4:10001731:C:CTCTT	4:10001731_CTCTT_C	4	10001731	C	CTCTT	0.04473	1.13924e-05	0.186479	0.0424886	0.749002	rs16892069	4	SLC2A9	0	intronic	2.435	NA	2	15	1	1	1
4:10001833:G:T	rs10516195	4	10001833	T	G	0.04473	1.10656e-05	0.186314	0.0423901	0.749002	rs16892069	4	SLC2A9	0	intronic	8.714	7	2	15	1	1	1
4:10001861:A:G	rs1014290	4	10001861	A	G	0.2445	1.53318e-80	-0.337649	0.0177658	0.728502	rs58656183	4	SLC2A9	0	intronic	1.729	NA	2	15	1	1	1
4:10002195:A:G	rs12507330	4	10002195	A	G	0.4662	3.69519e-18	-0.129131	0.0148634	0.819597	rs13124563	4	SLC2A9	0	intronic	0.562	5	2	15	1	1	1
4:10002425:C:T	rs7696895	4	10002425	C	T	0.2217	9.34385e-23	-0.179285	0.0182593	0.993927	rs4547795	4	SLC2A9	0	intronic	0.171	4	2	15	1	1	1
4:10002665:C:T	rs9991278	4	10002665	C	T	0.1998	3.17932e-73	-0.338133	0.0186813	0.711902	rs11723439	4	SLC2A9	0	intronic	1.055	2b	4	15	1	1	1
4:10002719:C:T	rs4591605	4	10002719	C	T	0.1998	3.37436e-73	-0.338074	0.0186814	0.711902	rs11723439	4	SLC2A9	0	intronic	5.698	4	4	15	1	1	1
4:10003395:C:G	rs4622999	4	10003395	G	C	0.4702	2.65881e-17	-0.125811	0.0148701	0.810621	rs13124563	4	SLC2A9	0	intronic	11.38	4	2	15	1	1	1
4:10004000:A:G	rs7657096	4	10004000	G	A	0.07157	6.89201e-06	0.154484	0.0343528	0.862469	rs3775949	4	SLC2A9	0	intronic	3.743	5	4	15	1	1	1
4:10004248:A:G	rs10461113	4	10004248	G	A	0.0666	1.96535e-05	0.153416	0.0359389	0.823003	rs3775949	4	SLC2A9	0	intronic	6.319	5	4	15	1	1	1
4:10004389:A:G	rs6814556	4	10004389	G	A	0.2813	8.13604e-05	-0.0657674	0.0166907	0.708218	rs4547795	4	SLC2A9	0	intronic	11.84	5	4	15	1	1	1
4:10004489:A:G	rs76138462	4	10004489	A	G	0.0666	NA	NA	NA	0.823003	rs3775949	4	SLC2A9	0	intronic	3.478	4	4	15	1	0	1
4:10004743:C:G	rs17247314	4	10004743	G	C	0.4702	3.65006e-17	-0.125241	0.0148678	0.803792	rs13124563	4	SLC2A9	0	intronic	4.799	5	4	15	1	1	1
4:10004797:C:T	rs10018663	4	10004797	T	C	0.162	2.33678e-50	-0.303488	0.020337	0.827258	rs6853437	4	SLC2A9	0	intronic	9.502	4	4	15	1	1	1
4:10004805:C:T	rs10018666	4	10004805	T	C	0.1879	2.17395e-50	-0.291714	0.0195417	0.980118	rs6853437	4	SLC2A9	0	intronic	1.89	4	4	15	1	1	1
4:10004832:A:G	rs10023068	4	10004832	G	A	0.1879	1.90265e-50	-0.291662	0.0195266	0.980118	rs6853437	4	SLC2A9	0	intronic	4.872	4	4	15	1	1	1
4:10004849:C:T	rs16892069	4	10004849	C	T	0.05865	1.39967e-10	0.233338	0.0363685	1	rs16892069	4	SLC2A9	0	intronic	8.44	4	4	15	1	1	1
4:10005435:A:G	rs6853437	4	10005435	A	G	0.1849	3.29058e-52	-0.29763	0.0195748	1	rs6853437	4	SLC2A9	0	intronic	1.357	2b	4	15	1	1	1
4:10005555:A:T	rs6833878	4	10005555	T	A	0.2813	9.10911e-05	-0.0652937	0.0166856	0.708218	rs4547795	4	SLC2A9	0	intronic	4.97	4	4	15	1	1	1
4:10005897:C:T	rs751092	4	10005897	T	C	0.162	2.8168e-50	-0.30295	0.0203179	0.827258	rs6853437	4	SLC2A9	0	intronic	6.235	NA	4	15	1	1	1
4:10006098:A:G	rs574038922	4	10006098	G	A	0.000994	NA	NA	NA	1	rs4993730	4	SLC2A9	0	intronic	0.973	NA	4	15	1	0	1
4:10006537:A:C	rs10022499	4	10006537	A	C	0.1879	2.67156e-50	-0.291234	0.0195275	0.980118	rs6853437	4	SLC2A9	0	intronic	0.224	4	4	15	1	1	1
4:10006663:G:T	rs10016075	4	10006663	T	G	0.1869	2.81297e-50	-0.291169	0.0195277	0.973364	rs6853437	4	SLC2A9	0	intronic	0.685	4	4	15	1	1	1
4:10007086:C:T	rs9291640	4	10007086	T	C	0.1879	3.57625e-50	-0.290894	0.0195302	0.980118	rs6853437	4	SLC2A9	0	intronic	1.633	5	5	15	1	1	1
4:10007259:C:T	rs9291641	4	10007259	T	C	0.1879	4.19323e-50	-0.291111	0.0195588	0.980118	rs6853437	4	SLC2A9	0	intronic	2.603	5	2	15	1	1	1
4:10007275:C:T	rs9291642	4	10007275	T	C	0.1213	6.40792e-45	-0.308047	0.0219047	1	rs9291642	4	SLC2A9	0	intronic	1.555	5	2	15	1	1	1
4:10007305:G:T	rs12507050	4	10007305	T	G	0.4712	5.6608e-17	-0.124539	0.0148755	0.800408	rs13124563	4	SLC2A9	0	intronic	1.682	5	2	15	1	1	1
4:10007451:C:G	rs35201034	4	10007451	C	G	0.0666	1.08629e-05	0.157247	0.035744	0.823003	rs3775949	4	SLC2A9	0	intronic	1.635	5	2	15	1	1	1
4:10007904:C:T	rs3796841	4	10007904	T	C	0.1471	7.77681e-45	-0.2924	0.0208124	0.797503	rs9291642	4	SLC2A9	0	intronic	4.312	NA	2	7	1	1	1
4:10008121:C:T	rs3796840	4	10008121	T	C	0.04076	3.84288e-05	0.188801	0.0458618	0.680071	rs16892069	4	SLC2A9:RP11-448G15.1	00:00:00	ncRNA_exonic	2.172	NA	2	7	1	1	1
4:10008242:C:G	rs13117275	4	10008242	C	G	0.04076	2.92591e-05	0.191023	0.0457085	0.680071	rs16892069	4	SLC2A9:RP11-448G15.1	00:00:00	ncRNA_exonic	0.056	5	1	7	1	1	1
4:10008305:A:G	rs4543113	4	10008305	A	G	0.4006	5.99451e-12	-0.10369	0.0150717	0.676838	rs62286568	4	SLC2A9:RP11-448G15.1	00:00:00	ncRNA_exonic	2.314	7	1	7	1	1	1
4:10008512:A:C	rs36058283	4	10008512	A	C	0.04076	2.13325e-05	0.192419	0.0452701	0.680071	rs16892069	4	SLC2A9:RP11-448G15.1	00:00:00	ncRNA_intronic	1.59	5	1	7	1	1	1
4:10008749:A:G	rs67968745	4	10008749	A	G	0.04076	2.17868e-05	0.192806	0.0454117	0.680071	rs16892069	4	SLC2A9:RP11-448G15.1	00:00:00	ncRNA_intronic	0.315	5	2	7	1	1	1
4:10009151:A:T	rs6449217	4	10009151	A	T	0.4036	2.73221e-11	-0.100364	0.0150689	0.678583	rs62286568	4	SLC2A9:RP11-448G15.1	00:00:00	ncRNA_intronic	6.293	5	2	7	1	1	1
4:10009917:A:G	rs3796839	4	10009917	A	G	0.4463	2.32525e-15	-0.118166	0.014915	0.726389	rs13124563	4	SLC2A9:RP11-448G15.1	00:00:00	ncRNA_intronic	2.035	NA	2	7	1	1	1
4:10010615:C:CG	4:10010615_CG_C	4	10010615	C	CG	0.0835	6.5518e-12	0.19392	0.028239	0.898472	rs6449268	4	SLC2A9:RP11-448G15.1	00:00:00	ncRNA_intronic	1.584	NA	2	15	1	1	1
4:10011030:C:T	rs3796838	4	10011030	T	C	0.163	4.69278e-49	-0.298812	0.0202977	0.820471	rs6853437	4	SLC2A9:RP11-448G15.1	00:00:00	ncRNA_intronic	0.502	NA	4	15	1	1	1
4:10011321:C:G	rs3796837	4	10011321	G	C	0.4185	7.68351e-12	-0.10275	0.0150124	0.73096	rs62286568	4	SLC2A9:RP11-448G15.1	00:00:00	ncRNA_exonic	0.241	6	4	15	1	1	1
4:10011345:A:G	rs3796836	4	10011345	G	A	0.4692	3.75303e-17	-0.125183	0.0148667	0.814722	rs13124563	4	SLC2A9:RP11-448G15.1	00:00:00	ncRNA_exonic	0.394	NA	4	15	1	1	1
4:10011530:C:T	rs3796835	4	10011530	T	C	0.162	1.48839e-49	-0.300662	0.0203165	0.827258	rs6853437	4	SLC2A9	0	intronic	3.099	NA	4	15	1	1	1
4:10011996:A:T	rs3775945	4	10011996	T	A	0.2147	1.58477e-17	-0.157358	0.0184676	0.749563	rs4547795	4	SLC2A9	0	intronic	0.758	5	4	15	1	1	1
4:10012210:A:C	rs6822988	4	10012210	A	C	0.04175	3.95792e-05	0.1847	0.04494	0.661963	rs16892069	4	SLC2A9	0	intronic	5.409	2b	4	15	1	1	1
4:10012235:A:T	rs12642431	4	10012235	T	A	0.04175	3.8948e-05	0.184731	0.0449069	0.661963	rs16892069	4	SLC2A9	0	intronic	1.792	4	4	15	1	1	1
4:10012372:C:T	rs7666545	4	10012372	T	C	0.163	4.28162e-49	-0.298888	0.0202943	0.820471	rs6853437	4	SLC2A9	0	intronic	0.46	4	4	15	1	1	1
4:10012846:C:T	rs3796834	4	10012846	T	C	0.2972	0.000429247	-0.0580452	0.0164835	0.66081	rs4547795	4	SLC2A9	0	intronic	9.587	NA	4	15	1	1	1
4:10012878:C:T	rs3796833	4	10012878	T	C	0.2972	0.000407527	-0.0582746	0.0164843	0.66081	rs4547795	4	SLC2A9	0	intronic	6.801	NA	4	15	1	1	1
4:10013173:G:T	rs6845554	4	10013173	G	T	0.4185	9.70456e-12	-0.102246	0.0150124	0.73096	rs62286568	4	SLC2A9	0	intronic	4.304	7	4	15	1	1	1
4:10013202:C:T	rs3756238	4	10013202	T	C	0.4722	2.2643e-16	-0.122027	0.0148683	0.80314	rs13124563	4	SLC2A9	0	intronic	0.86	NA	4	15	1	1	1
4:10013291:T:TAGAC	4:10013291_TAGAC_T	4	10013291	T	TAGAC	0.4722	1.17546e-16	-0.123283	0.0148793	0.80314	rs13124563	4	SLC2A9	0	intronic	1.434	NA	4	15	1	1	1
4:10013344:A:G	rs10939654	4	10013344	G	A	0.0825	3.17577e-12	0.197139	0.0282851	0.9102	rs6449268	4	SLC2A9	0	intronic	2.028	7	4	15	1	1	1
4:10013378:A:G	rs3756237	4	10013378	A	G	0.4722	2.03923e-16	-0.122215	0.0148685	0.80314	rs13124563	4	SLC2A9	0	intronic	0.278	NA	4	15	1	1	1
4:10013463:A:T	rs3756236	4	10013463	A	T	0.4722	2.17611e-16	-0.122094	0.0148679	0.80314	rs13124563	4	SLC2A9	0	intronic	2.422	4	4	15	1	1	1
4:10013861:C:T	rs4280729	4	10013861	T	C	0.4592	2.71638e-16	-0.12181	0.0148816	0.756472	rs13124563	4	SLC2A9	0	intronic	2.075	3a	4	15	1	1	1
4:10014221:A:G	rs55811736	4	10014221	A	G	0.2147	4.91886e-17	-0.154569	0.018426	0.749563	rs4547795	4	SLC2A9	0	intronic	0.22	5	4	15	1	1	1
4:10014441:A:G	rs59871456	4	10014441	A	G	0.2147	4.92064e-17	-0.154568	0.018426	0.749563	rs4547795	4	SLC2A9	0	intronic	0.164	4	4	15	1	1	1
4:10014476:A:G	rs1122966	4	10014476	A	G	0.2972	0.000578795	-0.0566577	0.0164637	0.66081	rs4547795	4	SLC2A9	0	intronic	2.706	NA	4	15	1	1	1
4:10014642:A:T	rs10939655	4	10014642	T	A	0.4722	2.05643e-16	-0.122204	0.0148689	0.80314	rs13124563	4	SLC2A9	0	intronic	6.915	5	4	15	1	1	1
4:10014646:A:C	rs10939656	4	10014646	C	A	0.4592	3.04733e-16	-0.121744	0.0148987	0.756472	rs13124563	4	SLC2A9	0	intronic	2.276	4	4	15	1	1	1
4:10015511:G:T	rs3756235	4	10015511	G	T	0.04076	1.81285e-05	0.193474	0.0451327	0.680071	rs16892069	4	SLC2A9	0	intronic	2.452	NA	4	15	1	1	1
4:10015865:C:T	rs3796832	4	10015865	T	C	0.4811	5.58597e-16	-0.120427	0.0148711	0.790299	rs13124563	4	SLC2A9	0	intronic	0.745	NA	4	15	1	1	1
4:10015952:C:G	rs3796831	4	10015952	G	C	0.04076	2.10239e-05	0.192802	0.0453255	0.680071	rs16892069	4	SLC2A9	0	intronic	1.562	4	4	15	1	1	1
4:10016322:C:T	rs4144	4	10016322	C	T	0.2038	5.69267e-58	-0.296699	0.0184856	0.752727	rs10009493	4	SLC2A9	0	intronic	0.654	5	4	15	1	1	1
4:10016426:A:T	rs12641340	4	10016426	T	A	0.04076	2.21852e-05	0.191008	0.0450311	0.680071	rs16892069	4	SLC2A9	0	intronic	1.646	4	4	15	1	1	1
4:10016815:C:T	rs4318649	4	10016815	C	T	0.4185	1.25231e-11	-0.101675	0.0150095	0.73096	rs62286568	4	SLC2A9	0	intronic	2.45	7	4	15	1	1	1
4:10016868:C:T	rs4318650	4	10016868	C	T	0.4185	1.25209e-11	-0.101676	0.0150095	0.73096	rs62286568	4	SLC2A9	0	intronic	1.217	7	4	15	1	1	1
4:10017241:A:G	rs11736410	4	10017241	A	G	0.4722	3.68777e-16	-0.121148	0.0148677	0.80314	rs13124563	4	SLC2A9	0	intronic	7.276	5	4	15	1	1	1
4:10017387:C:G	rs11736479	4	10017387	C	G	0.4722	3.3784e-16	-0.121308	0.0148681	0.80314	rs13124563	4	SLC2A9	0	intronic	6.77	4	4	15	1	1	1
4:10017628:C:T	rs13113730	4	10017628	T	C	0.4722	3.31988e-16	-0.12134	0.0148681	0.80314	rs13124563	4	SLC2A9	0	intronic	8.297	2b	4	15	1	1	1
4:10017639:A:G	rs34644460	4	10017639	A	G	0.04175	4.40266e-05	0.18403	0.0450472	0.661963	rs16892069	4	SLC2A9	0	intronic	7.033	4	4	15	1	1	1
4:10017838:A:G	rs35271694	4	10017838	A	G	0.04175	4.48611e-05	0.18383	0.0450464	0.661963	rs16892069	4	SLC2A9	0	intronic	26.2	4	4	15	1	1	1
4:10017979:C:T	rs12500805	4	10017979	T	C	0.4304	6.92456e-12	-0.102804	0.0149878	0.769097	rs62286568	4	SLC2A9	0	intronic	10.12	2b	4	15	1	1	1
4:10018080:A:G	rs6857001	4	10018080	A	G	0.2972	0.000482136	-0.0574455	0.0164577	0.66081	rs4547795	4	SLC2A9	0	intronic	8.943	2b	4	15	1	1	1
4:10018153:A:C	rs6827754	4	10018153	A	C	0.4185	1.30318e-11	-0.101592	0.01501	0.73096	rs62286568	4	SLC2A9	0	intronic	8.204	4	4	15	1	1	1
4:10018178:A:G	rs13151113	4	10018178	A	G	0.04076	3.68207e-05	0.188452	0.0456679	0.680071	rs16892069	4	SLC2A9	0	intronic	2.333	4	4	15	1	1	1
4:10018205:C:T	rs6827785	4	10018205	T	C	0.4185	9.71628e-12	-0.102253	0.0150137	0.73096	rs62286568	4	SLC2A9	0	intronic	1.163	4	4	15	1	1	1
4:10018435:A:G	rs6857693	4	10018435	A	G	0.4722	3.31298e-16	-0.121344	0.0148681	0.80314	rs13124563	4	SLC2A9	0	intronic	11.13	5	4	15	1	1	1
4:10018544:C:T	rs6844329	4	10018544	C	T	0.4722	3.2909e-16	-0.121357	0.0148683	0.80314	rs13124563	4	SLC2A9	0	intronic	4.584	5	4	15	1	1	1
4:10018604:A:C	rs35866697	4	10018604	A	C	0.4712	2.07352e-16	-0.122196	0.0148697	0.800408	rs13124563	4	SLC2A9	0	intronic	8.514	5	2	15	1	1	1
4:10018839:C:T	rs35099040	4	10018839	C	T	0.4712	2.07604e-16	-0.122192	0.0148695	0.800408	rs13124563	4	SLC2A9	0	intronic	2.971	4	2	15	1	1	1
4:10019135:C:G	rs3796830	4	10019135	C	G	0.2972	0.000343642	-0.0589986	0.0164802	0.66081	rs4547795	4	SLC2A9	0	intronic	1.348	4	4	15	1	1	1
4:10019138:C:G	rs3796829	4	10019138	G	C	0.4722	3.2868e-16	-0.121358	0.0148681	0.80314	rs13124563	4	SLC2A9	0	intronic	2.781	2b	4	15	1	1	1
4:10019390:A:G	rs13107466	4	10019390	A	G	0.4722	3.32277e-16	-0.121337	0.014868	0.80314	rs13124563	4	SLC2A9	0	intronic	0.295	4	4	15	1	1	1
4:10019536:C:T	rs13128214	4	10019536	T	C	0.4722	3.31946e-16	-0.121342	0.0148683	0.80314	rs13124563	4	SLC2A9	0	intronic	1.679	4	1	15	1	1	1
4:10019678:C:G	rs28449404	4	10019678	G	C	0.2972	0.000348391	-0.0589421	0.016481	0.66081	rs4547795	4	SLC2A9	0	intronic	4.596	5	1	15	1	1	1
4:10019732:C:T	rs13133766	4	10019732	T	C	0.4722	3.32192e-16	-0.12134	0.0148682	0.80314	rs13124563	4	SLC2A9	0	intronic	0.623	7	1	15	1	1	1
4:10019884:C:T	rs73229818	4	10019884	T	C	0.2147	1.55304e-17	-0.15775	0.0185084	0.749563	rs4547795	4	SLC2A9	0	intronic	28.2	5	1	15	1	1	1
4:10019974:G:T	rs3775944	4	10019974	T	G	0.175	2.82282e-48	-0.291441	0.0199622	0.894657	rs6853437	4	SLC2A9	0	intronic	0.865	NA	1	15	1	1	1
4:10019984:C:T	rs3775943	4	10019984	C	T	0.05368	0.000121423	0.154925	0.0403112	0.629881	rs3775949	4	SLC2A9	0	intronic	7.763	NA	1	15	1	1	1
4:10020307:A:G	rs3775942	4	10020307	A	G	0.05368	9.77161e-05	0.157096	0.0403203	0.629881	rs3775949	4	SLC2A9	0	intronic	4.732	NA	1	1	1	1	1
4:10020480:C:T	rs2240720	4	10020480	T	C	0.4722	3.51485e-16	-0.121258	0.0148706	0.80314	rs13124563	4	SLC2A9	0	intronic	2.785	5	1	1	1	1	1
4:10020564:A:G	rs2240721	4	10020564	A	G	0.4722	2.9755e-16	-0.121544	0.014869	0.80314	rs13124563	4	SLC2A9	0	intronic	6.993	5	1	1	1	1	1
4:10020757:A:G	rs2240722	4	10020757	G	A	0.4722	5.29988e-16	-0.120476	0.0148655	0.80314	rs13124563	4	SLC2A9	0	intronic	0.514	5	1	1	1	1	1
4:10021151:A:G	rs2240723	4	10021151	A	G	0.05368	9.24729e-05	0.157657	0.0403262	0.629881	rs3775949	4	SLC2A9	0	intronic	5.377	4	1	2	1	1	1
4:10021290:C:G	rs2240724	4	10021290	C	G	0.4692	6.62362e-17	-0.12418	0.0148655	0.814722	rs13124563	4	SLC2A9	0	intronic	0.594	7	1	2	1	1	1
4:10021404:A:G	rs13122112	4	10021404	A	G	0.05368	9.21953e-05	0.157698	0.0403293	0.629881	rs3775949	4	SLC2A9	0	intronic	6.665	3a	1	7	1	1	1
4:10021595:C:T	rs6849273	4	10021595	T	C	0.4185	1.27119e-11	-0.101623	0.0150066	0.73096	rs62286568	4	SLC2A9	0	intronic	0.75	NA	1	7	1	1	1
4:10021759:A:G	rs13106922	4	10021759	G	A	0.05368	9.75136e-05	0.157249	0.0403543	0.629881	rs3775949	4	SLC2A9	0	intronic	0.053	5	2	7	1	1	1
4:10022059:C:T	rs12647117	4	10022059	C	T	0.4722	3.94632e-16	-0.12102	0.014867	0.80314	rs13124563	4	SLC2A9	0	intronic	2.626	4	2	5	1	1	1
4:10022125:C:T	rs13114106	4	10022125	C	T	0.05368	9.25068e-05	0.157664	0.0403291	0.629881	rs3775949	4	SLC2A9	0	intronic	1.715	3a	2	5	1	1	1
4:10022474:C:T	rs3756234	4	10022474	T	C	0.05368	0.000104648	0.15653	0.0403475	0.629881	rs3775949	4	SLC2A9	0	intronic	1.263	NA	1	5	1	1	1
4:10022839:A:G	rs2276963	4	10022839	A	G	0.05368	9.24316e-05	0.157672	0.0403291	0.629881	rs3775949	4	SLC2A9	0	intronic	1.592	NA	1	7	1	1	1
4:10022880:C:T	rs2276962	4	10022880	C	T	0.04175	5.5074e-05	0.181761	0.0450686	0.661963	rs16892069	4	SLC2A9	0	intronic	0.769	NA	1	7	1	1	1
4:10022981:C:T	rs2276961	4	10022981	T	C	0.4722	3.68724e-16	-0.121152	0.0148682	0.80314	rs13124563	4	SLC2A9	0	exonic	0.549	NA	1	7	1	1	1
4:10023448:C:T	rs12506364	4	10023448	T	C	0.4722	3.69504e-16	-0.121137	0.0148667	0.80314	rs13124563	4	SLC2A9	0	intronic	1.327	5	1	7	1	1	1
4:10023939:C:G	rs7663044	4	10023939	G	C	0.1223	3.5876e-43	-0.301455	0.0218837	0.990671	rs9291642	4	SLC2A9	0	intronic	3.285	5	2	7	1	1	1
4:10024157:C:T	rs3756233	4	10024157	T	C	0.05368	0.00011714	0.155651	0.0404076	0.629881	rs3775949	4	SLC2A9	0	intronic	3.841	NA	2	7	1	1	1
4:10024303:C:T	rs12509955	4	10024303	C	T	0.2038	6.52576e-58	-0.296669	0.0184935	0.752727	rs10009493	4	SLC2A9	0	intronic	6.868	6	2	7	1	1	1
4:10025093:A:T	rs3775941	4	10025093	A	T	0.05368	9.95449e-05	0.156938	0.0403262	0.629881	rs3775949	4	SLC2A9	0	intronic	1.369	5	2	15	1	1	1
4:10025163:A:T	rs3775940	4	10025163	A	T	0.4185	1.44174e-11	-0.10133	0.0150038	0.73096	rs62286568	4	SLC2A9	0	intronic	5.856	5	2	15	1	1	1
4:10025296:C:G	rs3775939	4	10025296	G	C	0.05368	0.000101998	0.156716	0.0403306	0.629881	rs3775949	4	SLC2A9	0	intronic	4.067	4	2	15	1	1	1
4:10025320:A:C	rs7696092	4	10025320	A	C	0.2038	1.52007e-58	-0.297631	0.0184497	0.752727	rs10009493	4	SLC2A9	0	intronic	0.057	5	2	15	1	1	1
4:10025398:C:T	rs13148476	4	10025398	T	C	0.05368	0.000103843	0.156557	0.0403349	0.629881	rs3775949	4	SLC2A9	0	intronic	2.571	5	2	15	1	1	1
4:10025544:A:G	rs3756231	4	10025544	G	A	0.04175	5.03092e-05	0.18274	0.0450743	0.661963	rs16892069	4	SLC2A9	0	intronic	6.285	NA	2	15	1	1	1
4:10026580:A:G	rs55959894	4	10026580	A	G	0.4761	2.98089e-16	-0.121506	0.0148647	0.793796	rs13124563	4	SLC2A9	0	intronic	4.918	5	2	15	1	1	1
4:10026745:C:T	rs59234705	4	10026745	C	T	0.05567	8.83182e-05	0.157589	0.0401948	0.603564	rs3775949	4	SLC2A9	0	intronic	0.214	7	5	15	1	1	1
4:10026833:A:G	rs73229828	4	10026833	G	A	0.2147	4.96756e-17	-0.154437	0.0184129	0.749563	rs4547795	4	SLC2A9	0	intronic	6.097	5	5	15	1	1	1
4:10026864:A:T	rs4345181	4	10026864	T	A	0.04076	3.55435e-05	0.188789	0.0456598	0.680071	rs16892069	4	SLC2A9	0	intronic	0.48	4	5	15	1	1	1
4:10027160:G:T	rs10030570	4	10027160	T	G	0.2972	0.000410189	-0.0581487	0.0164567	0.66081	rs4547795	4	SLC2A9	0	intronic	1.849	4	5	15	1	1	1
4:10027354:C:G	rs6819833	4	10027354	G	C	0.2972	0.000412299	-0.0581253	0.0164564	0.66081	rs4547795	4	SLC2A9	0	intronic	6.594	4	5	15	1	1	1
4:10027509:G:GA	rs768738572	4	10027509	G	GA	0.2992	0.000472275	-0.0575327	0.0164567	0.654343	rs4547795	4	SLC2A9	0	intronic	1.409	NA	2	15	1	1	1
4:10027542:C:T	rs6820230	4	10027542	T	C	0.2972	0.000446255	-0.0577764	0.0164553	0.66081	rs4547795	4	SLC2A9	0	exonic	1.462	7	2	15	1	1	1
4:10027643:A:G	rs6449237	4	10027643	G	A	0.2932	0.000432459	-0.0579138	0.0164554	0.637853	rs4547795	4	SLC2A9	0	intronic	1.778	7	2	15	1	1	1
4:10027744:A:G	rs6449238	4	10027744	A	G	0.2972	0.000411587	-0.0581294	0.0164554	0.66081	rs4547795	4	SLC2A9	0	intronic	0.723	6	2	15	1	1	1
4:10027969:A:T	rs7683792	4	10027969	A	T	0.2038	2.48649e-43	-0.300574	0.0217779	1	rs7683792	4	SLC2A9	0	intronic	1.747	6	5	15	1	1	1
4:10028077:A:G	rs7697004	4	10028077	A	G	0.2962	0.000415534	-0.0580889	0.0164557	0.66407	rs4547795	4	SLC2A9	0	intronic	6.057	5	5	15	1	1	1
4:10028131:C:T	rs7669090	4	10028131	T	C	0.1769	4.38359e-48	-0.290308	0.0199256	0.881471	rs6853437	4	SLC2A9	0	intronic	2.971	5	5	15	1	1	1
4:10028287:A:G	rs7697416	4	10028287	A	G	0.2982	0.000212859	-0.0609257	0.016452	0.657568	rs4547795	4	SLC2A9	0	intronic	2.411	5	5	15	1	1	1
4:10028390:A:G	rs13149985	4	10028390	A	G	0.4742	2.63914e-16	-0.121726	0.014865	0.79504	rs13124563	4	SLC2A9	0	intronic	2.422	5	5	15	1	1	1
4:10028438:C:T	rs7669699	4	10028438	T	C	0.2972	0.000407627	-0.0581747	0.0164563	0.66081	rs4547795	4	SLC2A9	0	intronic	0.284	5	5	15	1	1	1
4:10028602:A:C	rs10002608	4	10028602	C	A	0.0825	6.98028e-12	0.193537	0.0282203	0.9102	rs6449268	4	SLC2A9	0	intronic	7.039	2b	5	15	1	1	1
4:10028678:A:C	rs36084205	4	10028678	C	A	0.4742	2.85368e-16	-0.121591	0.0148656	0.79504	rs13124563	4	SLC2A9	0	intronic	4.088	4	5	15	1	1	1
4:10028729:C:T	rs13141233	4	10028729	C	T	0.4742	3.08606e-16	-0.121453	0.0148659	0.79504	rs13124563	4	SLC2A9	0	intronic	0.285	3a	5	15	1	1	1
4:10028955:C:T	rs34709913	4	10028955	C	T	0.4742	2.72078e-16	-0.121675	0.0148655	0.79504	rs13124563	4	SLC2A9	0	intronic	2.344	5	5	15	1	1	1
4:10030076:A:G	rs6820616	4	10030076	A	G	0.05368	0.000105409	0.156493	0.0403563	0.629881	rs3775949	4	SLC2A9	0	intronic	1.548	4	5	15	1	1	1
4:10030184:C:CAAT	4:10030184_CAAT_C	4	10030184	C	CAAT	0.05368	0.000112606	0.155861	0.0403608	0.629881	rs3775949	4	SLC2A9	0	intronic	1.334	NA	5	15	1	1	1
4:10030794:C:G	rs6826764	4	10030794	C	G	0.174	6.16789e-47	-0.286749	0.0199299	0.861919	rs6853437	4	SLC2A9	0	intronic	0.215	4	5	15	1	1	1
4:10031066:A:G	rs6827401	4	10031066	A	G	0.1233	1.94509e-43	-0.301918	0.0218473	0.981478	rs9291642	4	SLC2A9	0	intronic	6.993	5	5	15	1	1	1
4:10031068:A:G	rs12500810	4	10031068	A	G	0.4742	5.00259e-16	-0.120567	0.0148638	0.79504	rs13124563	4	SLC2A9	0	intronic	8.724	5	5	15	1	1	1
4:10031133:C:G	rs6846692	4	10031133	G	C	0.1769	4.88058e-47	-0.286712	0.019905	0.881471	rs6853437	4	SLC2A9	0	intronic	0.364	3a	5	15	1	1	1
4:10031163:A:T	rs6856396	4	10031163	T	A	0.1243	2.93798e-43	-0.300855	0.0218173	0.972418	rs9291642	4	SLC2A9	0	intronic	4.216	7	5	15	1	1	1
4:10031569:A:T	rs12506455	4	10031569	A	T	0.4742	3.48038e-16	-0.121231	0.0148651	0.79504	rs13124563	4	SLC2A9	0	intronic	0.78	7	5	15	1	1	1
4:10032516:G:T	rs10939663	4	10032516	G	T	0.2763	2.54044e-17	-0.140355	0.0165788	0.754567	rs2241470	4	SLC2A9	0	intronic	0.602	7	2	15	1	1	1
4:10032561:C:T	rs13148371	4	10032561	T	C	0.4761	5.52594e-16	-0.120758	0.0149097	0.793796	rs13124563	4	SLC2A9	0	intronic	2.051	7	2	15	1	1	1
4:10032564:C:CTAAAACTAAGAAGT	rs758970394	4	10032564	C	CTAAAACTAAGAAGT	0.4751	2.26729e-16	-0.122365	0.0149097	0.784233	rs13124563	4	SLC2A9	0	intronic	0.541	NA	2	15	1	1	1
4:10033525:A:G	rs13135351	4	10033525	A	G	0.05368	0.000337224	0.144027	0.0401763	0.629881	rs3775949	4	SLC2A9	0	intronic	5.322	5	2	7	1	1	1
4:10033538:A:C	rs12506122	4	10033538	A	C	0.4215	6.26743e-12	-0.103124	0.0150033	0.740288	rs62286568	4	SLC2A9	0	intronic	3.078	5	2	7	1	1	1
4:10034933:C:T	rs13146686	4	10034933	C	T	0.4215	8.02383e-12	-0.10262	0.015007	0.740288	rs62286568	4	SLC2A9	0	intronic	0.458	5	2	7	1	1	1
4:10035454:A:G	rs11722930	4	10035454	A	G	0.4771	3.99664e-16	-0.121013	0.0148689	0.789787	rs13124563	4	SLC2A9	0	intronic	0.419	7	2	7	1	1	1
4:10035608:C:T	rs78507984	4	10035608	T	C	0.05865	2.75904e-20	0.299355	0.0324401	0.722941	rs79824251	4	SLC2A9	0	intronic	1.899	6	5	15	1	1	1
4:10035702:A:C	rs16892419	4	10035702	A	C	0.05567	0.000310514	0.144457	0.0400562	0.603564	rs3775949	4	SLC2A9	0	intronic	1.173	7	5	15	1	1	1
4:10035715:A:G	rs16892420	4	10035715	A	G	0.05567	0.000281425	0.145414	0.0400388	0.603564	rs3775949	4	SLC2A9	0	intronic	0.701	7	5	15	1	1	1
4:10036140:A:C	rs10006397	4	10036140	A	C	0.1799	8.96358e-48	-0.289001	0.0199027	0.862166	rs6853437	4	SLC2A9	0	intronic	0.481	5	5	15	1	1	1
4:10036190:C:T	rs11727199	4	10036190	T	C	0.4771	2.5299e-16	-0.121816	0.0148668	0.789787	rs13124563	4	SLC2A9	0	intronic	9.997	5	5	15	1	1	1
4:10036339:A:G	rs3733585	4	10036339	G	A	0.4771	2.55327e-16	-0.121799	0.0148667	0.789787	rs13124563	4	SLC2A9	0	intronic	0.329	NA	5	15	1	1	1
4:10036506:C:T	rs3733584	4	10036506	C	T	0.4771	2.5631e-16	-0.121793	0.0148668	0.789787	rs13124563	4	SLC2A9	0	intronic	1.779	NA	5	15	1	1	1
4:10036630:C:T	rs3822250	4	10036630	T	C	0.05567	0.000282797	0.145353	0.0400359	0.603564	rs3775949	4	SLC2A9	0	intronic	6.09	NA	5	15	1	1	1
4:10037261:A:C	rs13145442	4	10037261	A	C	0.4771	2.61128e-16	-0.121781	0.0148694	0.789787	rs13124563	4	SLC2A9	0	intronic	2.61	7	5	15	1	1	1
4:10037346:C:T	rs11731110	4	10037346	C	T	0.4771	2.61678e-16	-0.12178	0.0148698	0.789787	rs13124563	4	SLC2A9	0	intronic	5.019	6	5	15	1	1	1
4:10037390:C:T	rs4525975	4	10037390	C	T	0.1243	1.40975e-43	-0.303806	0.0219472	0.972418	rs9291642	4	SLC2A9	0	intronic	1.503	6	5	15	1	1	1
4:10037393:C:T	rs4485819	4	10037393	T	C	0.1799	3.0471e-47	-0.28729	0.0199002	0.862166	rs6853437	4	SLC2A9	0	intronic	0.098	6	5	15	1	1	1
4:10037621:A:G	rs12642537	4	10037621	A	G	0.05567	0.000248013	0.146706	0.0400367	0.603564	rs3775949	4	SLC2A9	0	intronic	5.588	7	5	15	1	1	1
4:10037628:C:T	rs10939665	4	10037628	C	T	0.4771	2.73157e-16	-0.121687	0.0148678	0.789787	rs13124563	4	SLC2A9	0	intronic	3.527	5	5	15	1	1	1
4:10038112:C:T	rs10012779	4	10038112	T	C	0.08549	7.30811e-12	0.193622	0.0282597	0.875765	rs6449268	4	SLC2A9	0	intronic	3.321	6	5	15	1	1	1
4:10038254:A:G	rs9291645	4	10038254	A	G	0.2972	0.000429209	-0.0579474	0.0164556	0.66081	rs4547795	4	SLC2A9	0	intronic	6.194	5	5	15	1	1	1
4:10038542:A:G	rs35249656	4	10038542	A	G	0.05368	0.000218688	0.148391	0.0401448	0.629881	rs3775949	4	SLC2A9	0	intronic	3.483	5	5	15	1	1	1
4:10038924:G:T	rs13139055	4	10038924	T	G	0.4215	9.99203e-12	-0.102136	0.0150055	0.740288	rs62286568	4	SLC2A9	0	intronic	4.563	5	5	15	1	1	1
4:10039219:T:TA	rs35451018	4	10039219	TA	T	0.4225	8.24162e-12	-0.102645	0.0150191	0.736672	rs62286568	4	SLC2A9	0	intronic	10.86	NA	5	15	1	1	1
4:10039331:A:G	rs146808983	4	10039331	A	G	0.2147	4.27792e-17	-0.154495	0.0183812	0.749563	rs4547795	4	SLC2A9	0	intronic	0.482	7	5	15	1	1	1
4:10039528:A:C	rs12506932	4	10039528	A	C	0.4781	3.0137e-16	-0.121509	0.0148676	0.786492	rs13124563	4	SLC2A9	0	intronic	0.182	7	5	15	1	1	1
4:10040162:G:T	rs55668232	4	10040162	G	T	0.05368	0.000165718	0.151433	0.0402079	0.629881	rs3775949	4	SLC2A9	0	intronic	3.714	5	5	15	1	1	1
4:10040189:C:G	rs13115776	4	10040189	G	C	0.4215	8.44176e-12	-0.102496	0.0150049	0.740288	rs62286568	4	SLC2A9	0	intronic	3.089	5	5	15	1	1	1
4:10040220:A:C	rs16892474	4	10040220	A	C	0.05368	0.000181126	0.150631	0.0402328	0.629881	rs3775949	4	SLC2A9	0	intronic	0.343	5	5	15	1	1	1
4:10040273:A:C	rs16892475	4	10040273	C	A	0.05368	0.000266322	0.146397	0.0401525	0.629881	rs3775949	4	SLC2A9	0	intronic	0.294	7	5	15	1	1	1
4:10040965:C:T	rs10516196	4	10040965	T	C	0.05368	0.000293254	0.145464	0.0401703	0.629881	rs3775949	4	SLC2A9	0	intronic	5.435	5	5	15	1	1	1
4:10041104:C:T	rs12508991	4	10041104	T	C	0.4751	3.11563e-16	-0.12147	0.0148701	0.791011	rs13124563	4	SLC2A9	0	intronic	5.406	5	5	15	1	1	1
4:10041134:C:T	rs10029311	4	10041134	C	T	0.0825	4.26675e-12	0.196227	0.0283236	0.9102	rs6449268	4	SLC2A9	0	intronic	3.741	5	5	15	1	1	1
4:10041499:A:C	rs11734786	4	10041499	C	A	0.4751	3.23787e-16	-0.121396	0.0148694	0.791011	rs13124563	4	SLC2A9	0	intronic	4.045	5	5	15	1	1	1
4:10041647:C:T	rs16892493	4	10041647	T	C	0.05368	0.000193467	0.149888	0.0402124	0.629881	rs3775949	4	SLC2A9	0	intronic	8.526	7	5	15	1	1	1
4:10042100:C:T	rs10516197	4	10042100	T	C	0.05368	0.00034665	0.143797	0.0401928	0.629881	rs3775949	4	SLC2A9	0	intronic	1.262	7	5	15	1	1	1
4:10042160:C:T	rs7679916	4	10042160	T	C	0.4751	3.34792e-16	-0.121337	0.0148695	0.791011	rs13124563	4	SLC2A9	0	intronic	7.726	7	5	15	1	1	1
4:10042200:A:C	rs564794644	4	10042200	C	A	0.000994	NA	NA	NA	1	rs4993730	4	SLC2A9	0	intronic	10.34	NA	5	15	1	0	1
4:10042562:A:T	rs7349721	4	10042562	T	A	0.1779	7.44813e-47	-0.286418	0.019925	0.874974	rs6853437	4	SLC2A9	0	intronic	9.791	6	5	15	1	1	1
4:10042842:C:T	rs13137074	4	10042842	T	C	0.4751	3.3341e-16	-0.121344	0.0148695	0.791011	rs13124563	4	SLC2A9	0	intronic	4.719	6	5	15	1	1	1
4:10042850:C:G	rs7685958	4	10042850	G	C	0.05368	0.000499489	0.140789	0.0404446	0.629881	rs3775949	4	SLC2A9	0	intronic	2.713	7	5	15	1	1	1
4:10042915:A:T	rs13101785	4	10042915	A	T	0.4751	3.15851e-16	-0.121439	0.0148693	0.791011	rs13124563	4	SLC2A9	0	intronic	2.909	5	5	15	1	1	1
4:10043028:A:C	rs13137343	4	10043028	A	C	0.4771	2.88655e-16	-0.1216	0.0148692	0.789787	rs13124563	4	SLC2A9	0	intronic	2.878	6	5	15	1	1	1
4:10043632:C:T	rs36036984	4	10043632	T	C	0.05368	0.000196392	0.149742	0.0402142	0.629881	rs3775949	4	SLC2A9	0	intronic	0.921	5	5	15	1	1	1
4:10043688:C:T	rs6850166	4	10043688	T	C	0.2972	0.000470293	-0.0575426	0.0164542	0.66081	rs4547795	4	SLC2A9	0	intronic	2.008	3a	5	15	1	1	1
4:10043886:A:C	rs62293415	4	10043886	C	A	0.4751	3.53846e-16	-0.121235	0.0148693	0.791011	rs13124563	4	SLC2A9	0	intronic	4.208	4	5	15	1	1	1
4:10043931:C:G	rs13124007	4	10043931	C	G	0.4215	7.92785e-12	-0.102657	0.0150087	0.740288	rs62286568	4	SLC2A9	0	intronic	0.206	6	5	15	1	1	1
4:10044182:C:T	rs13144709	4	10044182	T	C	0.4215	8.92625e-12	-0.102394	0.0150076	0.740288	rs62286568	4	SLC2A9	0	intronic	0.134	6	5	15	1	1	1
4:10044364:C:T	rs13110307	4	10044364	C	T	0.4215	8.93938e-12	-0.10239	0.0150075	0.740288	rs62286568	4	SLC2A9	0	intronic	4.648	7	5	15	1	1	1
4:10044513:T:TA	rs35169765	4	10044513	TA	T	0.05368	0.000264842	0.146039	0.0400386	0.629881	rs3775949	4	SLC2A9	0	intronic	0.885	NA	5	15	1	1	1
4:10044524:C:T	rs73229842	4	10044524	T	C	0.2147	4.68489e-17	-0.154515	0.018407	0.749563	rs4547795	4	SLC2A9	0	intronic	1.508	7	5	15	1	1	1
4:10044648:A:G	rs13122689	4	10044648	G	A	0.4215	8.93342e-12	-0.102391	0.0150074	0.740288	rs62286568	4	SLC2A9	0	intronic	6.319	4	5	15	1	1	1
4:10044784:C:T	rs13129453	4	10044784	C	T	0.4215	1.13939e-11	-0.101869	0.0150079	0.740288	rs62286568	4	SLC2A9	0	intronic	0.464	4	5	15	1	1	1
4:10045145:A:G	rs12504565	4	10045145	A	G	0.4215	9.37995e-12	-0.102287	0.0150076	0.740288	rs62286568	4	SLC2A9	0	intronic	3.216	6	5	15	1	1	1
4:10045344:T:TG	rs35482941	4	10045344	TG	T	0.04076	4.30234e-05	0.185949	0.0454575	0.680071	rs16892069	4	SLC2A9	0	intronic	0.449	NA	5	15	1	1	1
4:10045389:C:T	rs4529049	4	10045389	T	C	0.4215	8.74093e-12	-0.10244	0.0150077	0.740288	rs62286568	4	SLC2A9	0	intronic	1.906	7	5	15	1	1	1
4:10045430:C:T	rs4637402	4	10045430	T	C	0.2068	3.39622e-58	-0.296402	0.0184303	0.770984	rs10009493	4	SLC2A9	0	intronic	0.623	5	5	15	1	1	1
4:10045639:A:ATTT	rs71181013	4	10045639	ATTT	A	0.4215	1.86389e-11	-0.100999	0.015038	0.740288	rs62286568	4	SLC2A9	0	intronic	1.301	NA	2	15	1	1	1
4:10045783:A:G	rs7442336	4	10045783	A	G	0.4215	9.17949e-12	-0.102334	0.0150076	0.740288	rs62286568	4	SLC2A9	0	intronic	1.981	5	2	15	1	1	1
4:10045827:A:G	rs10939669	4	10045827	G	A	0.4751	3.56078e-16	-0.121226	0.0148695	0.791011	rs13124563	4	SLC2A9	0	intronic	0.824	6	2	15	1	1	1
4:10046095:A:C	rs35782952	4	10046095	A	C	0.05368	0.000201054	0.149543	0.0402246	0.629881	rs3775949	4	SLC2A9	0	intronic	0.413	5	2	15	1	1	1
4:10046171:C:T	rs35334203	4	10046171	T	C	0.05368	0.000180346	0.150575	0.0402061	0.629881	rs3775949	4	SLC2A9	0	intronic	0.508	4	2	15	1	1	1
4:10046298:A:G	rs11734375	4	10046298	G	A	0.4751	3.61078e-16	-0.121207	0.0148703	0.791011	rs13124563	4	SLC2A9	0	intronic	1.7	4	2	15	1	1	1
4:10046730:A:AT	4:10046730_AT_A	4	10046730	A	AT	0.4791	3.07348e-16	-0.121747	0.0149009	0.776497	rs13124563	4	SLC2A9	0	intronic	4.199	NA	5	15	1	1	1
4:10047673:T:TC	rs201693366	4	10047673	T	TC	0.4235	7.17703e-12	-0.104831	0.0152946	0.734048	rs62286568	4	SLC2A9	0	intronic	0.205	NA	5	15	1	1	1
4:10047925:A:G	rs12647168	4	10047925	A	G	0.4215	6.85334e-12	-0.102991	0.0150118	0.740288	rs62286568	4	SLC2A9	0	intronic	0.351	5	5	15	1	1	1
4:10048271:C:T	rs35250962	4	10048271	T	C	0.4771	2.42703e-16	-0.121943	0.0148732	0.789787	rs13124563	4	SLC2A9	0	intronic	0.437	5	4	15	1	1	1
4:10048867:C:T	rs28730480	4	10048867	T	C	0.166	8.08656e-48	-0.29417	0.0202489	0.800531	rs6853437	4	SLC2A9	0	intronic	5.645	7	4	15	1	1	1
4:10049049:C:T	rs35750364	4	10049049	C	T	0.4751	2.57853e-16	-0.121838	0.0148736	0.791011	rs13124563	4	SLC2A9	0	intronic	5.574	5	5	15	1	1	1
4:10049573:T:TA	rs36045949	4	10049573	TA	T	0.05368	0.000133612	0.153601	0.0402129	0.629881	rs3775949	4	SLC2A9	0	intronic	1.86	NA	5	15	1	1	1
4:10049675:A:C	rs4608811	4	10049675	C	A	0.1779	1.61812e-47	-0.288388	0.0199161	0.874974	rs6853437	4	SLC2A9	0	intronic	6.011	5	5	15	1	1	1
4:10049700:C:T	rs4391034	4	10049700	C	T	0.2972	0.00053317	-0.0569764	0.0164505	0.66081	rs4547795	4	SLC2A9	0	intronic	8.158	5	5	15	1	1	1
4:10050141:C:T	rs733175	4	10050141	T	C	0.1799	1.42431e-47	-0.288216	0.0198922	0.862166	rs6853437	4	SLC2A9	0	intronic	3.26	5	5	15	1	1	1
4:10050451:A:G	rs4484299	4	10050451	G	A	0.1243	2.63244e-43	-0.301442	0.0218473	0.972418	rs9291642	4	SLC2A9	0	intronic	1.513	6	5	15	1	1	1
4:10050581:G:T	rs148951726	4	10050581	T	G	0.03181	1.42183e-12	0.311163	0.0439378	1	rs148951726	4	SLC2A9	0	intronic	7.775	6	5	15	1	1	1
4:10050815:C:T	rs10939671	4	10050815	C	T	0.4215	1.1224e-11	-0.101931	0.0150122	0.740288	rs62286568	4	SLC2A9	0	intronic	4.501	7	4	15	1	1	1
4:10051246:A:G	rs148269664	4	10051246	A	G	0.01789	7.41834e-10	0.38442	0.0624373	1	rs148269664	4	SLC2A9	0	intronic	2.91	6	4	15	1	1	1
4:10051506:A:G	rs13137795	4	10051506	A	G	0.4771	3.36884e-16	-0.121349	0.0148725	0.789787	rs13124563	4	SLC2A9	0	intronic	0.351	6	4	15	1	1	1
4:10051655:C:T	rs6820188	4	10051655	T	C	0.4215	9.84905e-12	-0.102185	0.0150081	0.740288	rs62286568	4	SLC2A9	0	intronic	1.994	6	4	15	1	1	1
4:10051658:A:G	rs12511989	4	10051658	A	G	0.04076	8.22907e-05	0.179105	0.0454856	0.680071	rs16892069	4	SLC2A9	0	intronic	0.64	7	4	15	1	1	1
4:10051672:A:C	rs6829727	4	10051672	C	A	0.4215	1.04998e-11	-0.102044	0.0150076	0.740288	rs62286568	4	SLC2A9	0	intronic	0.76	6	4	15	1	1	1
4:10051761:C:T	rs12499734	4	10051761	T	C	0.05567	0.000157361	0.151757	0.0401563	0.603564	rs3775949	4	SLC2A9	0	intronic	2.273	7	4	15	1	1	1
4:10052136:A:G	rs10939672	4	10052136	G	A	0.4215	1.15263e-11	-0.101855	0.0150096	0.740288	rs62286568	4	SLC2A9	0	intronic	5.776	7	4	15	1	1	1
4:10052528:A:C	rs6821843	4	10052528	A	C	0.05368	0.000141117	0.153196	0.0402491	0.629881	rs3775949	4	SLC2A9	0	intronic	3.774	4	4	15	1	1	1
4:10052594:C:T	rs6822023	4	10052594	T	C	0.05567	0.000152655	0.151967	0.0401318	0.603564	rs3775949	4	SLC2A9	0	intronic	0.205	2b	4	15	1	1	1
4:10052610:C:T	rs6837659	4	10052610	C	T	0.05567	0.000170366	0.150937	0.0401499	0.603564	rs3775949	4	SLC2A9	0	intronic	6.783	4	4	15	1	1	1
4:10052961:G:T	rs13150928	4	10052961	T	G	0.4771	4.36609e-16	-0.12089	0.0148733	0.789787	rs13124563	4	SLC2A9	0	intronic	1.608	7	4	15	1	1	1
4:10053155:C:G	rs13120348	4	10053155	G	C	0.4215	1.31714e-11	-0.101571	0.0150104	0.740288	rs62286568	4	SLC2A9	0	intronic	5.971	6	4	15	1	1	1
4:10053281:A:G	rs57897925	4	10053281	A	G	0.05567	0.000156199	0.151759	0.0401373	0.603564	rs3775949	4	SLC2A9	0	intronic	4.939	5	5	15	1	1	1
4:10053431:C:T	rs35501905	4	10053431	T	C	0.4771	6.76847e-16	-0.120135	0.014878	0.789787	rs13124563	4	SLC2A9	0	intronic	1.607	7	5	15	1	1	1
4:10054787:C:T	rs7663448	4	10054787	C	T	0.335	1.7825e-10	-0.101962	0.015984	0.957315	rs2241470	4	SLC2A9	0	intronic	2.033	6	5	15	1	1	1
4:10055439:C:G	rs73212808	4	10055439	C	G	0.2475	8.87338e-15	-0.134184	0.0173041	0.7677	rs749766604	4	SLC2A9	0	intronic	7.453	7	5	15	1	1	1
4:10056376:C:T	rs7671266	4	10056376	C	T	0.2028	2.73779e-58	-0.297807	0.0185024	0.800608	rs10009493	4	SLC2A9	0	intronic	3.154	7	5	15	1	1	1
4:10057583:G:T	rs7678211	4	10057583	G	T	0.2107	1.79942e-36	-0.232383	0.0184247	0.863413	rs33968889	4	SLC2A9	1022	intergenic	2.509	6	5	15	1	1	1
4:10057712:A:G	rs10033088	4	10057712	A	G	0.2107	1.74514e-36	-0.232481	0.0184289	0.863413	rs33968889	4	SLC2A9	1151	intergenic	0.089	7	4	15	1	1	1
4:10057716:G:GGT	rs60753034	4	10057716	GGT	G	0.4006	9.8727e-34	-0.191131	0.0157887	1	rs60753034	4	SLC2A9	1155	intergenic	5.934	NA	4	15	1	1	1
4:10058313:T:TA	4:10058313_TA_T	4	10058313	T	TA	0.2425	2.19324e-32	-0.218347	0.0184284	0.657889	rs33968889	4	SLC2A9	1752	intergenic	1.032	NA	4	15	1	1	1
4:10058703:C:G	rs6812851	4	10058703	C	G	0.2097	2.76353e-36	-0.231935	0.0184386	0.858151	rs33968889	4	SLC2A9	2142	intergenic	1.097	4	4	15	1	1	1
4:10059342:T:TA	rs33968889	4	10059342	TA	T	0.2306	3.53915e-37	-0.238983	0.0187583	1	rs33968889	4	SLC2A9	2781	intergenic	2.631	NA	4	15	1	1	1
4:10059448:C:T	rs10516198	4	10059448	C	T	0.2197	3.69794e-18	-0.158444	0.0182377	0.719813	rs4547795	4	SLC2A9	2887	intergenic	0.268	5	4	15	1	1	1
4:10059618:A:G	rs714873	4	10059618	A	G	0.2097	3.28383e-36	-0.231694	0.0184394	0.858151	rs33968889	4	SLC2A9	3057	intergenic	2.179	4	4	15	1	1	1
4:10059631:A:G	rs714871	4	10059631	A	G	0.2097	2.88787e-36	-0.231684	0.0184237	0.858151	rs33968889	4	SLC2A9	3070	intergenic	0.755	4	4	15	1	1	1
4:10059685:C:CT	rs11461301	4	10059685	CT	C	0.2097	1.47409e-36	-0.232713	0.0184279	0.858151	rs33968889	4	SLC2A9	3124	intergenic	1.436	NA	4	15	1	1	1
4:10060423:A:G	rs7664225	4	10060423	A	G	0.2117	2.29126e-36	-0.231896	0.0184138	0.868708	rs33968889	4	SLC2A9	3862	intergenic	0.107	6	4	15	1	1	1
4:10061060:G:T	rs6813650	4	10061060	G	T	0.2097	2.68856e-36	-0.23188	0.0184311	0.858151	rs33968889	4	SLC2A9	4499	intergenic	0.784	NA	5	15	1	1	1
4:10061147:C:T	rs75341455	4	10061147	T	C	0.03181	4.84497e-12	0.299828	0.0433902	1	rs148951726	4	SLC2A9	4586	intergenic	3.612	7	5	15	1	1	1
4:10062326:A:G	rs6834555	4	10062326	A	G	0.2097	3.22806e-36	-0.231523	0.0184239	0.858151	rs33968889	4	SLC2A9	5765	intergenic	7.758	4	5	5	1	1	1
4:10062849:A:G	rs6820756	4	10062849	G	A	0.2097	2.86478e-36	-0.231757	0.0184287	0.858151	rs33968889	4	SLC2A9	6288	intergenic	0.515	6	4	5	1	1	1
4:10062965:A:G	rs10004571	4	10062965	A	G	0.2097	1.10081e-36	-0.232802	0.0184015	0.858151	rs33968889	4	SLC2A9	6404	intergenic	2.908	5	4	5	1	1	1
4:10063171:T:TG	4:10063171_TG_T	4	10063171	T	TG	0.1282	4.12458e-42	-0.295697	0.0217459	0.920695	rs9291642	4	RP11-448G15.3	6541	intergenic	1.667	NA	4	5	1	1	1
4:10064011:C:T	rs73212817	4	10064011	C	T	0.2316	1.94853e-11	-0.120637	0.0179792	0.690348	rs749766604	4	RP11-448G15.3	5701	intergenic	2.249	5	4	5	1	1	1
4:10064098:C:T	rs7661701	4	10064098	T	C	0.1282	4.12582e-42	-0.295737	0.0217488	0.920695	rs9291642	4	RP11-448G15.3	5614	intergenic	4.091	5	4	5	1	1	1
4:10065218:C:T	rs77882555	4	10065218	T	C	0.02584	4.7105e-08	0.253756	0.0464593	1	rs77882555	4	RP11-448G15.3	4494	intergenic	0.19	5	2	7	1	1	1
4:10065873:A:G	rs35150828	4	10065873	A	G	0.3161	5.90563e-08	-0.088569	0.0163362	0.895318	rs2241470	4	RP11-448G15.3	3839	intergenic	0.004	6	4	5	1	1	1
4:10065886:C:T	rs13102085	4	10065886	C	T	0.3181	7.15734e-08	-0.0880134	0.0163376	0.886339	rs2241470	4	RP11-448G15.3	3826	intergenic	0.083	7	4	5	1	1	1
4:10066870:A:G	rs12506004	4	10066870	G	A	0.3171	5.85133e-08	-0.0885862	0.0163344	0.890817	rs2241470	4	RP11-448G15.3	2842	intergenic	0.35	5	4	5	1	1	1
4:10067138:A:C	rs12504600	4	10067138	A	C	0.2316	1.14985e-11	-0.121865	0.0179574	0.690348	rs749766604	4	RP11-448G15.3	2574	intergenic	1.399	5	4	5	1	1	1
4:10067535:C:T	rs56143194	4	10067535	T	C	0.2167	1.11166e-18	-0.161168	0.0182662	0.721364	rs4547795	4	RP11-448G15.3	2177	intergenic	1.487	7	4	5	1	1	1
4:10067885:G:T	rs55731306	4	10067885	T	G	0.2157	1.10362e-18	-0.161405	0.0182915	0.72648	rs4547795	4	RP11-448G15.3	1827	intergenic	2.525	7	4	5	1	1	1
4:10068008:A:G	rs544013893	4	10068008	G	A	0.000994	NA	NA	NA	1	rs4993730	4	RP11-448G15.3	1704	intergenic	11.23	NA	4	5	1	0	1
4:10068064:C:T	rs16868313	4	10068064	T	C	0.3151	6.21996e-08	-0.0884658	0.0163451	0.899842	rs2241470	4	RP11-448G15.3	1648	intergenic	4.987	5	4	5	1	1	1
4:10068194:C:G	rs13152337	4	10068194	G	C	0.3191	3.88296e-08	-0.0898153	0.0163417	0.890254	rs2241470	4	RP11-448G15.3	1518	intergenic	0.827	7	4	5	1	1	1
4:10068835:A:G	rs10939690	4	10068835	A	G	0.3161	5.83808e-08	-0.0886974	0.0163537	0.895318	rs2241470	4	RP11-448G15.3	877	downstream	0.275	7	4	4	1	1	1
4:10069451:A:T	rs73212821	4	10069451	A	T	0.2157	2.71904e-18	-0.159201	0.0182516	0.72648	rs4547795	4	RP11-448G15.3	261	downstream	0.207	5	4	5	1	1	1
4:10069924:A:T	rs6449268	4	10069924	A	T	0.07753	1.52305e-12	0.201494	0.0284904	1	rs6449268	4	RP11-448G15.3	0	ncRNA_exonic	0.341	7	4	5	1	1	1
4:10071685:A:AC	4:10071685_AC_A	4	10071685	A	AC	0.2326	1.10019e-12	-0.128162	0.0180069	0.65836	rs749766604	4	RP11-448G15.3	0	ncRNA_intronic	8.029	NA	4	5	1	1	1
4:10072969:C:T	rs4320137	4	10072969	T	C	0.1421	1.82759e-41	-0.2872	0.0212922	0.815123	rs9291642	4	RP11-448G15.3	0	ncRNA_exonic	6.715	4	4	5	1	1	1
4:10074005:T:TAC	rs111494241	4	10074005	TAC	T	0.2336	1.80697e-14	-0.137423	0.0179317	0.654097	rs749766604	4	RP11-448G15.3	0	ncRNA_exonic	0.654	NA	4	4	1	1	1
4:10075485:C:T	rs11731597	4	10075485	T	C	0.3141	4.27786e-08	-0.0898585	0.0164006	0.921177	rs2241470	4	WDR1	477	upstream	0.409	3a	4	4	1	1	1
4:10076371:T:TA	rs5856030	4	10076371	TA	T	0.2058	3.33836e-14	-0.139013	0.0183286	0.683029	rs4547795	4	WDR1	0	UTR3	4.251	NA	4	4	1	1	1
4:10076658:C:T	rs9732	4	10076658	C	T	0.2445	1.14691e-10	-0.115098	0.0178552	0.651656	rs749766604	4	WDR1	0	UTR3	2.163	NA	4	4	1	1	1
4:10076860:A:G	rs9926	4	10076860	A	G	0.2326	3.54193e-11	-0.119668	0.0180711	0.717731	rs749766604	4	WDR1	0	UTR3	7.441	NA	4	4	1	1	1
4:10078756:C:T	rs73212828	4	10078756	T	C	0.2336	6.64085e-11	-0.118266	0.0181152	0.712847	rs749766604	4	WDR1	0	intronic	0.013	2b	4	4	1	1	1
4:10078759:A:T	rs73212830	4	10078759	T	A	0.2336	4.0655e-11	-0.119594	0.0181158	0.712847	rs749766604	4	WDR1	0	intronic	1.257	2b	4	4	1	1	1
4:10080807:C:T	rs78140483	4	10080807	C	T	0.1372	2.46939e-10	-0.141315	0.0223286	0.740614	rs75840634	4	WDR1	0	intronic	6.139	4	4	4	1	1	1
4:10081052:C:T	rs56146302	4	10081052	T	C	0.2346	1.04499e-11	-0.122208	0.0179714	0.710147	rs749766604	4	WDR1	0	intronic	2.952	4	4	4	1	1	1
4:10081117:A:C	rs55848383	4	10081117	A	C	0.2346	3.20519e-11	-0.119926	0.0180698	0.710147	rs749766604	4	WDR1	0	intronic	1.145	3a	4	4	1	1	1
4:10081201:A:G	rs7685806	4	10081201	A	G	0.3171	5.46555e-08	-0.0891245	0.0163969	0.933222	rs2241470	4	WDR1	0	intronic	0.017	3a	4	4	1	1	1
4:10081984:C:CTG	rs545493243	4	10081984	CTG	C	0.3181	6.36976e-08	-0.0887783	0.0164158	0.928665	rs2241470	4	WDR1	0	intronic	0.906	NA	4	4	1	1	1
4:10082120:C:T	rs115350389	4	10082120	C	T	0.01789	1.11447e-09	0.378328	0.0621014	1	rs148269664	4	WDR1	0	intronic	0.383	4	4	4	1	1	1
4:10082156:A:C	rs10516200	4	10082156	A	C	0.3171	5.11782e-08	-0.0893059	0.0163949	0.933222	rs2241470	4	WDR1	0	intronic	0.111	4	4	4	1	1	1
4:10082772:C:T	rs12503195	4	10082772	C	T	0.3181	5.72922e-08	-0.0889756	0.0163948	0.928665	rs2241470	4	WDR1	0	intronic	0.694	4	3	4	1	1	1
4:10083829:C:G	rs3756230	4	10083829	G	C	0.2346	1.18826e-11	-0.121841	0.0179664	0.710147	rs749766604	4	WDR1	0	intronic	15.9	2b	4	4	1	1	1
4:10084570:G:T	rs2241470	4	10084570	G	T	0.333	1.22646e-10	-0.103193	0.0160336	1	rs2241470	4	WDR1	0	intronic	1.871	4	4	4	1	1	1
4:10085902:C:G	rs2241472	4	10085902	G	C	0.2346	1.60459e-11	-0.121184	0.0179848	0.710147	rs749766604	4	WDR1	0	intronic	4.129	4	3	4	1	1	1
4:10085949:A:G	rs2241473	4	10085949	A	G	0.2465	5.60642e-11	-0.116489	0.0177741	0.65472	rs749766604	4	WDR1	0	intronic	0.028	2b	3	4	1	1	1
4:10086015:C:T	rs2241474	4	10086015	C	T	0.495	8.50156e-13	-0.105874	0.0148018	0.732574	rs11557743	4	WDR1	0	intronic	1.009	4	3	4	1	1	1
4:10086188:G:T	rs2241475	4	10086188	G	T	0.333	2.35898e-10	-0.101605	0.0160363	1	rs2241470	4	WDR1	0	intronic	1.079	4	3	4	1	1	1
4:10086473:A:T	rs56402960	4	10086473	A	T	0.2087	1.47379e-17	-0.156571	0.0183571	0.697926	rs4547795	4	WDR1	0	intronic	4.231	4	2	4	1	1	1
4:10086547:A:C	rs2241476	4	10086547	C	A	0.3201	9.15856e-08	-0.0876224	0.0164005	0.920059	rs2241470	4	WDR1	0	intronic	1.561	4	2	4	1	1	1
4:10086670:C:T	rs2241477	4	10086670	T	C	0.3171	8.64712e-08	-0.087785	0.016399	0.933222	rs2241470	4	WDR1	0	intronic	5.235	4	2	4	1	1	1
4:10086795:C:G	rs3822249	4	10086795	C	G	0.3171	1.05652e-07	-0.0872074	0.0164025	0.933222	rs2241470	4	WDR1	0	intronic	0.608	4	2	4	1	1	1
4:10087458:C:T	rs73212840	4	10087458	T	C	0.2097	1.08281e-17	-0.157276	0.0183631	0.692719	rs4547795	4	WDR1	0	intronic	3.698	5	4	4	1	1	1
4:10087464:C:T	rs62288518	4	10087464	C	T	0.1938	3.46449e-58	0.295976	0.0184053	0.810858	rs10009493	4	WDR1	0	intronic	1.24	5	4	4	1	1	1
4:10087685:C:T	rs12500400	4	10087685	T	C	0.3171	1.13309e-07	-0.0869977	0.0164024	0.933222	rs2241470	4	WDR1	0	intronic	3.05	2b	4	4	1	1	1
4:10087743:A:G	rs11737114	4	10087743	A	G	0.08748	1.2498e-17	0.228468	0.0267268	0.780033	rs79824251	4	WDR1	0	intronic	3.771	2b	4	4	1	1	1
4:10087915:A:G	rs3756229	4	10087915	A	G	0.3171	7.41044e-08	-0.0882475	0.0164001	0.933222	rs2241470	4	WDR1	0	intronic	1.221	NA	4	4	1	1	1
4:10087995:A:C	rs3756227	4	10087995	A	C	0.2465	3.89149e-11	-0.117429	0.0177703	0.65472	rs749766604	4	WDR1	0	intronic	0.189	NA	4	4	1	1	1
4:10088193:G:GAC	rs199932774	4	10088193	G	GAC	0.2346	1.60031e-11	-0.121336	0.0180064	0.710147	rs749766604	4	WDR1	0	intronic	2.07	NA	4	4	1	1	1
4:10088260:A:G	rs3822248	4	10088260	G	A	0.3171	8.74594e-08	-0.0877547	0.0163996	0.933222	rs2241470	4	WDR1	0	intronic	4.238	NA	4	4	1	1	1
4:10088893:C:T	rs2241478	4	10088893	C	T	0.332	2.45768e-10	-0.101485	0.0160333	0.995704	rs2241470	4	WDR1	0	intronic	5.377	3a	4	4	1	1	1
4:10089763:C:T	rs2241480	4	10089763	T	C	0.3161	8.13376e-08	-0.0879752	0.0164006	0.929227	rs2241470	4	WDR1	0	intronic	1.441	5	4	4	1	1	1
4:10089865:A:G	rs734122	4	10089865	A	G	0.3161	6.60529e-08	-0.088598	0.0164022	0.929227	rs2241470	4	WDR1	0	intronic	3.067	5	4	4	1	1	1
4:10090639:C:T	rs113063781	4	10090639	T	C	0.02783	5.4187e-08	0.25499	0.0468991	0.924678	rs77882555	4	WDR1	0	intronic	0.646	NA	3	4	1	1	1
4:10090763:C:G	rs12500653	4	10090763	C	G	0.3161	7.03369e-08	-0.0884117	0.016402	0.929227	rs2241470	4	WDR1	0	intronic	3.663	4	3	4	1	1	1
4:10090930:A:C	rs3775932	4	10090930	A	C	0.4742	1.93622e-32	-0.176187	0.014857	0.708185	rs6833292	4	WDR1	0	intronic	3.035	NA	4	4	1	1	1
4:10091098:A:G	rs3775930	4	10091098	G	A	0.3201	7.11885e-08	-0.0883604	0.016399	0.919876	rs2241470	4	WDR1	0	intronic	0.092	NA	4	4	1	1	1
4:10091124:A:AC	4:10091124_AC_A	4	10091124	A	AC	0.2068	1.52369e-17	-0.15704	0.0184204	0.687965	rs4547795	4	WDR1	0	intronic	4.145	NA	4	4	1	1	1
4:10091454:G:T	rs12646099	4	10091454	G	T	0.333	1.7777e-10	-0.102269	0.0160311	1	rs2241470	4	WDR1	0	intronic	2.991	4	2	4	1	1	1
4:10092728:A:G	rs3796826	4	10092728	A	G	0.2336	1.57699e-11	-0.121175	0.0179768	0.704979	rs749766604	4	WDR1	0	intronic	4.423	NA	4	4	1	1	1
4:10092879:A:T	rs3796825	4	10092879	A	T	0.2336	1.42439e-11	-0.121442	0.017977	0.704979	rs749766604	4	WDR1	0	intronic	1.52	5	4	4	1	1	1
4:10093299:C:T	rs73212848	4	10093299	C	T	0.4085	6.80949e-11	0.097801	0.0149891	0.786805	rs62286568	4	WDR1	0	intronic	0.682	4	3	4	1	1	1
4:10094133:C:G	rs3756225	4	10094133	C	G	0.4801	1.85042e-12	0.104215	0.0147921	0.809245	rs11557743	4	WDR1	0	intronic	0.527	4	2	6	1	1	1
4:10094671:A:G	rs3822247	4	10094671	A	G	0.3956	1.4992e-07	0.0792049	0.015079	0.747583	rs62286568	4	WDR1	0	intronic	0.48	NA	2	6	1	1	1
4:10094698:A:G	rs3822246	4	10094698	A	G	0.2326	1.87426e-11	-0.120658	0.0179671	0.707658	rs749766604	4	WDR1	0	intronic	0.852	NA	2	6	1	1	1
4:10094904:C:T	rs3822242	4	10094904	C	T	0.4801	2.18835e-12	0.103856	0.0147903	0.809245	rs11557743	4	WDR1	0	intronic	1.662	4	2	6	1	1	1
4:10094931:A:G	rs3822241	4	10094931	A	G	0.4095	1.00529e-10	0.0969156	0.0149881	0.789929	rs62286568	4	WDR1	0	intronic	0.605	NA	2	6	1	1	1
4:10095422:C:CAG	4:10095422_CAG_C	4	10095422	C	CAG	0.2326	1.11463e-11	-0.122232	0.0179994	0.707658	rs749766604	4	WDR1	0	intronic	6.103	NA	2	6	1	1	1
4:10095725:C:T	rs62288519	4	10095725	T	C	0.08748	1.74966e-17	0.227117	0.0266903	0.803185	rs79824251	4	WDR1	0	intronic	5.854	4	2	6	1	1	1
4:10096020:C:T	rs11727087	4	10096020	T	C	0.4095	8.81544e-11	0.0971859	0.014984	0.789102	rs62286568	4	WDR1	0	intronic	3.086	3a	2	6	1	1	1
4:10096134:A:G	rs2278121	4	10096134	A	G	0.4583	4.54237e-14	0.112101	0.0148588	0.720372	rs11557743	4	WDR1	0	intronic	0.737	4	2	6	1	1	1
4:10096230:C:T	rs73212853	4	10096230	T	C	0.2326	1.70018e-11	-0.120925	0.0179688	0.707658	rs749766604	4	WDR1	0	intronic	6.547	4	3	6	1	1	1
4:10096241:A:T	rs2278122	4	10096241	A	T	0.494	1.5878e-06	0.0711868	0.014831	0.652073	rs11557743	4	WDR1	0	intronic	0.885	4	3	6	1	1	1
4:10097745:A:G	rs735527	4	10097745	G	A	0.2316	1.0149e-11	-0.122257	0.0179674	0.702501	rs749766604	4	WDR1	0	intronic	1.101	NA	2	6	1	1	1
4:10097976:C:T	rs3796818	4	10097976	T	C	0.2316	1.30884e-11	-0.121604	0.0179685	0.702501	rs749766604	4	WDR1	0	intronic	0.009	NA	2	6	1	1	1
4:10098192:A:G	rs11726271	4	10098192	A	G	0.4662	6.20597e-09	0.0860985	0.0148162	0.766032	rs11557743	4	WDR1	0	intronic	4.888	4	2	6	1	1	1
4:10099277:A:G	rs41268389	4	10099277	A	G	0.2316	1.29185e-11	-0.121643	0.0179692	0.702501	rs749766604	4	WDR1	0	intronic	4.672	5	3	6	1	1	1
4:10099674:A:G	rs62288520	4	10099674	A	G	0.2316	1.39784e-11	-0.121438	0.0179692	0.702501	rs749766604	4	WDR1	0	intronic	3.466	5	3	6	1	1	1
4:10099772:A:G	rs62288521	4	10099772	A	G	0.2316	1.39866e-11	-0.121437	0.0179692	0.702501	rs749766604	4	WDR1	0	intronic	2.396	5	3	6	1	1	1
4:10099831:A:G	rs2241483	4	10099831	G	A	0.4761	1.49531e-11	0.0998626	0.0147981	0.791768	rs11557743	4	WDR1	0	intronic	4.953	5	3	6	1	1	1
4:10100341:A:G	rs55941493	4	10100341	A	G	0.4652	7.1714e-09	0.0857491	0.0148179	0.761606	rs11557743	4	WDR1	0	intronic	17.42	5	3	6	1	1	1
4:10101083:C:G	rs2241486	4	10101083	G	C	0.3141	6.22581e-08	-0.0887266	0.0163938	0.921233	rs2241470	4	WDR1	0	intronic	0.168	5	3	6	1	1	1
4:10101131:C:T	rs2241488	4	10101131	C	T	0.2316	1.21528e-11	-0.121805	0.0179697	0.702501	rs749766604	4	WDR1	0	intronic	3.632	5	3	6	1	1	1
4:10101443:C:T	rs6830786	4	10101443	T	C	0.3131	5.93036e-08	-0.0889047	0.0164004	0.917307	rs2241470	4	WDR1	0	intronic	4.244	5	3	6	1	1	1
4:10102593:A:T	rs16868326	4	10102593	A	T	0.329	1.70363e-10	-0.102455	0.0160438	0.982937	rs2241470	4	WDR1	0	intronic	1.426	5	2	6	1	1	1
4:10102736:A:C	rs56079809	4	10102736	A	C	0.2087	8.32714e-17	-0.152848	0.0183569	0.697926	rs4547795	4	WDR1	0	intronic	0.134	5	2	6	1	1	1
4:10104103:C:G	rs34893238	4	10104103	G	C	0.3141	6.92635e-08	-0.08849	0.0164081	0.921233	rs2241470	4	WDR1	0	intronic	4.638	5	2	6	1	1	1
4:10104173:C:T	rs73212863	4	10104173	T	C	0.2316	1.4756e-11	-0.121423	0.0179879	0.702501	rs749766604	4	WDR1	0	intronic	5.356	2b	2	6	1	1	1
4:10104191:A:G	rs73212864	4	10104191	A	G	0.2316	1.31101e-11	-0.121718	0.0179858	0.702501	rs749766604	4	WDR1	0	intronic	0.994	4	2	6	1	1	1
4:10104540:C:CAGTA	4:10104540_CAGTA_C	4	10104540	C	CAGTA	0.2316	8.49283e-12	-0.122896	0.0179936	0.702501	rs749766604	4	WDR1	0	intronic	0.346	NA	2	6	1	1	1
4:10104571:A:G	rs12648479	4	10104571	A	G	0.4761	3.80755e-11	0.097859	0.0148016	0.798131	rs11557743	4	WDR1	0	intronic	0.811	5	2	6	1	1	1
4:10104670:A:G	rs717615	4	10104670	G	A	0.4761	5.00778e-11	0.0972298	0.0147975	0.798131	rs11557743	4	WDR1	0	intronic	1.186	NA	2	6	1	1	1
4:10104788:C:G	rs717614	4	10104788	C	G	0.4553	5.45804e-36	-0.186447	0.0148862	0.737198	rs6833292	4	WDR1	0	intronic	4.753	5	2	6	1	1	1
4:10104911:C:G	rs77231916	4	10104911	G	C	0.4702	3.25036e-10	0.0948357	0.015086	0.727834	rs11557743	4	WDR1	0	intronic	14.9	5	4	6	1	1	1
4:10104913:C:G	rs28407589	4	10104913	C	G	0.4702	1.88516e-08	0.17057	0.0303385	0.727834	rs11557743	4	WDR1	0	intronic	12.57	4	4	6	1	1	1
4:10105797:C:T	rs3756223	4	10105797	C	T	0.4553	3.55728e-05	0.0617096	0.0149255	0.658016	rs11557743	4	WDR1	0	intronic	1.142	NA	2	6	1	1	1
4:10106954:G:T	rs12506562	4	10106954	T	G	0.4205	5.33713e-41	-0.200732	0.0149697	0.692259	rs6833292	4	WDR1	0	intronic	1.079	4	2	6	1	1	1
4:10107069:C:T	rs12509713	4	10107069	T	C	0.2893	1.82826e-12	-0.115968	0.0164564	0.610957	rs1558488	4	WDR1	0	intronic	1.745	4	2	6	1	1	1
4:10107091:C:G	rs12509714	4	10107091	G	C	0.4215	4.45423e-41	-0.200798	0.0149596	0.696059	rs6833292	4	WDR1	0	intronic	3.277	4	2	6	1	1	1
4:10107431:A:G	rs4697703	4	10107431	G	A	0.1968	1.72211e-55	0.289885	0.0184737	0.830918	rs10009493	4	WDR1	0	intronic	1.09	2b	2	7	1	1	1
4:10107439:C:T	rs35411989	4	10107439	T	C	0.4742	7.23575e-31	-0.171783	0.0148708	0.695258	rs6833292	4	WDR1	0	intronic	1.734	4	2	7	1	1	1
4:10108127:A:G	rs4697705	4	10108127	A	G	0.4712	6.03644e-10	0.091759	0.014825	0.77822	rs11557743	4	WDR1	0	intronic	3.524	3a	2	6	1	1	1
4:10111572:A:G	rs11723742	4	10111572	G	A	0.2097	4.27761e-53	0.280993	0.0183203	0.767353	rs10009493	4	WDR1	0	intronic	4.2	3a	2	6	1	1	1
4:10111798:C:G	rs73212870	4	10111798	G	C	0.2087	5.4621e-16	-0.147604	0.018221	0.687724	rs4547795	4	WDR1	0	intronic	5.64	4	3	6	1	1	1
4:10112448:A:T	rs4533774	4	10112448	T	A	0.4712	8.52597e-30	-0.168597	0.0148703	0.68217	rs6833292	4	WDR1	0	intronic	0.13	5	3	6	1	1	1
4:10112529:G:T	rs56403947	4	10112529	G	T	0.2346	2.20386e-11	-0.120201	0.0179623	0.707997	rs749766604	4	WDR1	0	intronic	3.221	4	3	6	1	1	1
4:10112602:C:T	rs4459989	4	10112602	T	C	0.2078	2.98656e-15	-0.144436	0.0183028	0.692931	rs4547795	4	WDR1	0	intronic	0.143	4	3	6	1	1	1
4:10112735:T:TCTC	4:10112735_TCTC_T	4	10112735	T	TCTC	0.2068	4.6441e-15	-0.143884	0.0183614	0.687965	rs4547795	4	WDR1	0	intronic	8.725	NA	3	6	1	1	1
4:10112862:C:T	rs35995899	4	10112862	C	T	0.4702	1.94942e-29	-0.167498	0.0148686	0.67883	rs6833292	4	WDR1	0	intronic	0.491	4	3	6	1	1	1
4:10113905:A:G	rs2241468	4	10113905	A	G	0.2316	2.43104e-11	-0.120035	0.0179761	0.692534	rs749766604	4	WDR1	0	intronic	1.368	NA	3	6	1	1	1
4:10114500:C:T	rs62288546	4	10114500	C	T	0.2435	9.61861e-11	-0.115003	0.0177671	0.629975	rs749766604	4	WDR1	0	intronic	3.791	4	3	6	1	1	1
4:10114812:A:G	rs12648610	4	10114812	A	G	0.2803	6.38094e-11	-0.10879	0.0166485	0.641845	rs1558488	4	WDR1	0	intronic	7.126	4	3	6	1	1	1
4:10115065:C:T	rs4604059	4	10115065	C	T	0.4642	2.83583e-27	-0.160944	0.0148777	0.669906	rs6833292	4	WDR1	0	intronic	0.963	4	3	6	1	1	1
4:10115363:C:T	rs4348091	4	10115363	C	T	0.2863	3.7087e-10	-0.103296	0.0164857	0.631178	rs1558488	4	WDR1	0	intronic	10.87	3a	3	6	1	1	1
4:10115523:A:G	rs12498927	4	10115523	G	A	0.4642	8.41705e-27	-0.159636	0.0148948	0.681631	rs6833292	4	WDR1	0	intronic	21.7	4	3	6	1	1	1
4:10115692:A:T	rs73212880	4	10115692	A	T	0.2356	1.29897e-10	-0.115315	0.0179415	0.715347	rs749766604	4	WDR1	0	intronic	15.64	3a	3	6	1	1	1
4:10115703:A:G	rs57757169	4	10115703	A	G	0.2127	1.35379e-14	-0.139229	0.0180801	0.669132	rs4547795	4	WDR1	0	intronic	2.729	4	3	6	1	1	1
4:10116801:C:T	rs10939710	4	10116801	C	T	0.2962	2.95557e-10	-0.103905	0.01649	0.687419	rs1558488	4	WDR1	0	intronic	6.344	2b	1	3	1	1	1
4:10116852:C:T	rs12501855	4	10116852	C	T	0.2296	3.48231e-10	-0.112519	0.0179295	0.720348	rs749766604	4	WDR1	0	intronic	8.494	3a	1	3	1	1	1
4:10117430:C:T	rs73212886	4	10117430	T	C	0.2296	3.18825e-10	-0.112782	0.0179322	0.720348	rs749766604	4	WDR1:RNA5SP155	00:00:00	ncRNA_exonic	0.889	2b	1	2	1	1	1
4:10117728:A:G	rs35782983	4	10117728	A	G	0.1779	1.7169e-56	0.308448	0.0194759	0.730848	rs10009493	4	WDR1	0	intronic	6.673	4	1	1	1	1	1
4:10118350:A:C	rs34768406	4	10118350	A	C	0.171	5.23584e-53	0.303424	0.0197998	0.807347	rs10009493	4	WDR1	0	UTR5	1.906	4	1	1	1	1	1
4:10118377:C:G	rs11557743	4	10118377	G	C	0.4463	9.31876e-18	0.127875	0.0149003	1	rs11557743	4	WDR1	0	UTR5	0.002	4	1	1	1	1	1
4:10118725:C:T	rs56158923	4	10118725	T	C	0.05865	1.49172e-09	-0.180964	0.0299349	1	rs56158923	4	WDR1	151	upstream	3.166	4	1	1	1	1	1
4:10118733:C:T	rs79835095	4	10118733	T	C	0.2376	6.44605e-10	-0.108934	0.0176294	0.713652	rs749766604	4	WDR1	159	upstream	0.003	2c	1	1	1	1	1
4:10118914:C:T	rs3806817	4	10118914	T	C	0.1928	2.47326e-10	-0.119526	0.0188865	0.620631	rs73224473	4	WDR1	340	upstream	2.276	NA	1	1	1	1	1
4:10119034:A:G	rs35289776	4	10119034	G	A	0.07654	1.08758e-23	0.291334	0.0290366	0.972887	rs79824251	4	WDR1	460	upstream	0.593	4	1	2	1	1	1
4:10119404:C:T	rs35758343	4	10119404	C	T	0.2366	5.3458e-10	-0.109693	0.0176678	0.718471	rs749766604	4	WDR1	830	upstream	3.637	4	1	2	1	1	1
4:10119454:A:G	rs73212889	4	10119454	G	A	0.2366	4.15302e-10	-0.110163	0.0176312	0.718471	rs749766604	4	WDR1	880	upstream	0.678	4	1	2	1	1	1
4:10119787:G:T	rs4697707	4	10119787	T	G	0.3767	5.39539e-16	0.123261	0.0152132	0.811167	rs62286568	4	WDR1	1213	intergenic	0.429	4	1	7	1	1	1
4:10119897:C:G	rs76411769	4	10119897	C	G	0.2366	3.61226e-10	-0.113522	0.0181058	0.718471	rs749766604	4	WDR1	1323	intergenic	0.113	4	1	7	1	1	1
4:10119911:A:G	rs73212890	4	10119911	G	A	0.2366	1.1007e-09	-0.108092	0.0177372	0.718471	rs749766604	4	WDR1	1337	intergenic	2.411	3a	1	7	1	1	1
4:10119942:A:G	rs73212891	4	10119942	A	G	0.2366	6.49116e-10	-0.109207	0.0176768	0.718471	rs749766604	4	WDR1	1368	intergenic	0.589	2b	1	7	1	1	1
4:10119961:G:T	rs3822236	4	10119961	G	T	0.3787	5.08931e-16	0.123324	0.0152076	0.81821	rs62286568	4	WDR1	1387	intergenic	0.005	NA	1	7	1	1	1
4:10120257:A:C	rs79876692	4	10120257	A	C	0.07654	1.02507e-23	0.29261	0.0291468	0.972887	rs79824251	4	WDR1	1683	intergenic	0.045	4	2	7	1	1	1
4:10120565:A:G	rs12374229	4	10120565	A	G	0.2366	4.22514e-10	-0.110208	0.017646	0.718471	rs749766604	4	WDR1	1991	intergenic	0.11	5	2	7	1	1	1
4:10120654:C:T	rs12374294	4	10120654	T	C	0.2366	3.9393e-10	-0.1104	0.0176459	0.718471	rs749766604	4	WDR1	2080	intergenic	0.687	5	2	5	1	1	1
4:10120662:A:AAC	4:10120662_AAC_A	4	10120662	A	AAC	0.1909	2.84445e-10	-0.118267	0.0187516	0.632898	rs73224473	4	WDR1	2088	intergenic	0.11	NA	2	5	1	1	1
4:10121025:C:T	rs73212895	4	10121025	T	C	0.1909	1.13897e-10	-0.121001	0.0187679	0.632898	rs73224473	4	WDR1	2451	intergenic	0.138	2b	5	5	1	1	1
4:10121097:C:T	rs7656624	4	10121097	C	T	0.3787	1.54919e-15	0.121229	0.015205	0.832877	rs62286568	4	WDR1	2523	intergenic	1.253	3a	5	5	1	1	1
4:10121189:C:T	rs4697708	4	10121189	C	T	0.3787	2.4097e-15	0.120482	0.0152158	0.825527	rs62286568	4	WDR1	2615	intergenic	0.171	2b	5	5	1	1	1
4:10121260:A:G	rs3756215	4	10121260	G	A	0.2366	7.03616e-10	-0.10866	0.0176245	0.718471	rs749766604	4	WDR1	2686	intergenic	0.241	NA	5	5	1	1	1
4:10121632:A:G	rs55973727	4	10121632	A	G	0.2366	7.68328e-10	-0.10841	0.0176238	0.718471	rs749766604	4	WDR1	3058	intergenic	1.2	4	5	5	1	1	1
4:10121656:T:TTGC	rs149811386	4	10121656	TTGC	T	0.3668	7.87056e-13	0.109825	0.0153314	0.794645	rs62286568	4	WDR1	3082	intergenic	2.491	NA	5	5	1	1	1
4:10121674:A:ACT	4:10121674_ACT_A	4	10121674	A	ACT	0.3082	1.23311e-07	-0.0866195	0.0163788	0.791449	rs2241470	4	WDR1	3100	intergenic	0.961	NA	5	5	1	1	1
4:10121747:G:T	rs56393964	4	10121747	G	T	0.2366	9.57657e-10	-0.107713	0.0176108	0.718471	rs749766604	4	WDR1	3173	intergenic	0.48	4	5	5	1	1	1
4:10121994:C:T	rs73212898	4	10121994	T	C	0.1899	9.48115e-11	-0.121524	0.0187681	0.623051	rs73224473	4	WDR1	3420	intergenic	0.561	2c	5	5	1	1	1
4:10122007:C:T	rs533708029	4	10122007	C	T	0.000994	NA	NA	NA	1	rs4993730	4	WDR1	3433	intergenic	0.384	NA	5	5	1	0	1
4:10122104:C:CTT	4:10122104_CTT_C	4	10122104	C	CTT	0.1909	4.91888e-11	-0.123671	0.0188139	0.632898	rs73224473	4	WDR1	3530	intergenic	1.883	NA	5	5	1	1	1
4:10122237:C:G	rs73212899	4	10122237	G	C	0.2495	1.76463e-09	-0.104818	0.0174171	0.663037	rs749766604	4	WDR1	3663	intergenic	4.879	4	5	5	1	1	1
4:10122480:T:TCAGA	rs750325062	4	10122480	T	TCAGA	0.171	2.35544e-53	0.303336	0.0197274	0.819844	rs10009493	4	WDR1	3906	intergenic	1.299	NA	2	5	1	1	1
4:10122649:C:T	rs4697710	4	10122649	C	T	0.3678	2.16789e-12	0.107511	0.0153078	0.798031	rs62286568	4	WDR1	4075	intergenic	1.399	5	2	5	1	1	1
4:10122734:C:T	rs6825888	4	10122734	C	T	0.2366	6.80141e-10	-0.108733	0.0176209	0.718471	rs749766604	4	WDR1	4160	intergenic	0.162	5	2	5	1	1	1
4:10122899:G:GCT	rs5856036	4	10122899	GCT	G	0.3678	1.03812e-12	0.110233	0.0154705	0.798031	rs62286568	4	WDR1	4325	intergenic	1.88	NA	2	5	1	1	1
4:10122934:C:T	rs4235353	4	10122934	T	C	0.3678	2.21555e-12	0.107476	0.0153096	0.798031	rs62286568	4	WDR1	4360	intergenic	0.634	4	2	5	1	1	1
4:10122942:A:C	rs4235354	4	10122942	A	C	0.3678	2.87217e-12	0.106954	0.0153145	0.798031	rs62286568	4	WDR1	4368	intergenic	0.082	4	2	5	1	1	1
4:10123078:A:C	rs4235355	4	10123078	A	C	0.3767	1.50548e-15	0.121422	0.0152225	0.833724	rs62286568	4	WDR1	4504	intergenic	0.213	3a	2	5	1	1	1
4:10123106:C:G	rs4235356	4	10123106	C	G	0.3777	1.53464e-15	0.121387	0.0152226	0.829862	rs62286568	4	WDR1	4532	intergenic	1.793	4	2	5	1	1	1
4:10123215:C:T	rs79824251	4	10123215	T	C	0.07455	3.89107e-24	0.293885	0.028999	1	rs79824251	4	WDR1	4641	intergenic	2.803	2b	2	5	1	1	1
4:10123581:C:T	rs56178126	4	10123581	T	C	0.3668	3.36562e-12	0.106755	0.0153349	0.802494	rs62286568	4	WDR1	5007	intergenic	2.28	4	2	5	1	1	1
4:10123665:C:T	rs12506893	4	10123665	T	C	0.2376	9.09303e-10	-0.107761	0.0175948	0.713652	rs749766604	4	WDR1	5091	intergenic	0.701	4	2	5	1	1	1
4:10123881:C:CTT	4:10123881_CTT_C	4	10123881	C	CTT	0.02087	2.24728e-13	0.333669	0.0455012	0.721055	rs114470224	4	WDR1	5307	intergenic	1.436	NA	2	5	1	0	1
4:10123941:C:T	rs10516201	4	10123941	C	T	0.2376	9.0872e-10	-0.107758	0.0175942	0.713652	rs749766604	4	WDR1	5367	intergenic	0.001	4	2	5	1	1	1
4:10124040:G:GGT	rs148691935	4	10124040	GGT	G	0.3837	1.51933e-09	0.092241	0.0152659	0.858028	rs62286568	4	WDR1	5466	intergenic	3.618	NA	2	5	1	1	1
4:10124168:C:T	rs113888816	4	10124168	T	C	0.2376	3.21144e-10	-0.111187	0.0176818	0.713652	rs749766604	4	WDR1	5594	intergenic	0.198	4	2	5	1	1	1
4:10124174:T:TTTCC	rs145344633	4	10124174	TTTCC	T	0.3907	6.04817e-05	0.0644325	0.0160643	0.89616	rs62286568	4	WDR1	5600	intergenic	0.374	NA	2	5	1	1	1
4:10124239:C:T	rs4697924	4	10124239	C	T	0.3827	8.59024e-10	0.0932358	0.0152008	0.861831	rs62286568	4	WDR1	5665	intergenic	1.17	4	2	5	1	1	1
4:10124330:C:G	rs4697925	4	10124330	C	G	0.3827	7.73403e-10	0.0934829	0.0151998	0.868829	rs62286568	4	WDR1	5756	intergenic	2.173	4	2	5	1	1	1
4:10124426:A:AT	rs140381825	4	10124426	AT	A	0.2087	1.63611e-12	-0.128935	0.0182564	0.672632	rs10489074	4	WDR1	5852	intergenic	0.489	NA	5	5	1	1	1
4:10124567:A:C	rs4697926	4	10124567	C	A	0.3837	1.0219e-09	0.0927956	0.0151976	0.864954	rs62286568	4	WDR1	5993	intergenic	0.45	5	5	5	1	1	1
4:10124819:C:T	rs4444830	4	10124819	C	T	0.4602	2.08262e-14	0.113589	0.0148571	0.852361	rs11557743	4	WDR1	6245	intergenic	1.536	5	2	7	1	1	1
4:10124838:C:G	rs4456954	4	10124838	C	G	0.173	4.06586e-10	-0.12265	0.0196193	1	rs4456954	4	WDR1	6264	intergenic	1.728	5	2	7	1	1	1
4:10124889:C:T	rs62286568	4	10124889	T	C	0.4145	1.46461e-11	0.101853	0.0150863	1	rs62286568	4	WDR1	6315	intergenic	1.618	5	2	7	1	1	1
4:10125151:C:T	rs4383618	4	10125151	C	T	0.4612	2.43693e-14	0.113285	0.0148567	0.856072	rs11557743	4	WDR1	6577	intergenic	2.359	4	2	7	1	1	1
4:10125242:C:G	rs715979	4	10125242	G	C	0.2366	1.05862e-09	-0.107517	0.0176249	0.7084	rs749766604	4	WDR1	6668	intergenic	2.223	4	2	7	1	1	1
4:10125255:C:T	rs3886038	4	10125255	T	C	0.2346	1.43678e-09	-0.107003	0.0176827	0.697997	rs749766604	4	WDR1	6681	intergenic	3.59	NA	2	7	1	1	1
4:10125782:C:T	rs7668175	4	10125782	C	T	0.4612	4.22896e-14	0.112696	0.0149192	0.856072	rs11557743	4	WDR1	7208	intergenic	1.195	4	2	7	1	1	1
4:10125808:C:T	rs7699512	4	10125808	T	C	0.4612	2.37836e-14	0.113336	0.0148573	0.856072	rs11557743	4	WDR1	7234	intergenic	0.337	3a	2	7	1	1	1
4:10125874:C:T	rs7699671	4	10125874	T	C	0.3917	4.34781e-12	0.104794	0.0151319	0.899479	rs62286568	4	WDR1	7300	intergenic	1.796	5	2	7	1	1	1
4:10125990:A:G	rs11722946	4	10125990	G	A	0.4612	1.28274e-13	0.10999	0.0148475	0.856072	rs11557743	4	WDR1	7416	intergenic	1.524	5	2	7	1	1	1
4:10126139:A:G	rs11722989	4	10126139	G	A	0.4622	1.34222e-13	0.109912	0.0148491	0.85292	rs11557743	4	WDR1	7565	intergenic	6.102	4	5	15	1	1	1
4:10126189:A:G	rs11723016	4	10126189	G	A	0.4622	7.56048e-14	0.111248	0.0148772	0.85292	rs11557743	4	WDR1	7615	intergenic	1.402	4	5	15	1	1	1
4:10126317:C:G	rs73215003	4	10126317	G	C	0.3936	2.7136e-12	0.105893	0.0151453	0.891837	rs62286568	4	WDR1	7743	intergenic	2.075	5	5	15	1	1	1
4:10126699:A:T	rs6449286	4	10126699	A	T	0.3668	4.86495e-10	-0.0975129	0.0156687	0.782371	rs2241470	4	WDR1	8125	intergenic	0.036	7	5	15	1	1	1
4:10126978:A:C	rs4619888	4	10126978	C	A	0.2525	1.38174e-11	-0.115669	0.0171113	0.777017	rs749766604	4	WDR1	8404	intergenic	0.666	6	5	15	1	1	1
4:10127141:A:G	rs4467562	4	10127141	A	G	0.3598	6.95536e-10	-0.0966727	0.0156755	0.802868	rs2241470	4	WDR1	8567	intergenic	0.251	7	5	15	1	1	1
4:10127441:C:T	rs10001106	4	10127441	C	T	0.3598	7.28265e-10	-0.0965148	0.0156684	0.810427	rs2241470	4	WDR1	8867	intergenic	1.227	7	5	15	1	1	1
4:10127743:T:TGG	rs149355944	4	10127743	TGG	T	0.2078	5.81412e-13	-0.131567	0.018261	0.624326	rs10489074	4	WDR1	9169	intergenic	1.018	NA	5	15	1	1	1
4:10127978:C:G	rs17250843	4	10127978	G	C	0.2078	1.42725e-12	-0.129135	0.0182358	0.633274	rs10489074	4	WDR1	9404	intergenic	0.568	7	5	15	1	1	1
4:10127993:A:AAGG	rs779490593	4	10127993	A	AAGG	0.1571	2.33473e-48	0.302895	0.0207283	0.773077	rs10009493	4	WDR1	9419	intergenic	1.844	NA	5	15	1	1	1
4:10128146:C:G	rs715260	4	10128146	G	C	0.2724	8.13645e-11	-0.109887	0.0169107	0.717703	rs77217278	4	WDR1	9572	intergenic	0.072	5	5	15	1	1	1
4:10128536:C:T	rs7667775	4	10128536	T	C	0.2724	5.01747e-11	-0.111222	0.0169276	0.717703	rs77217278	4	WDR1	9962	intergenic	0.206	7	5	15	1	1	1
4:10128714:A:G	rs78516139	4	10128714	G	A	0.1083	2.03259e-27	0.267416	0.0246506	0.626351	rs9291642	4	WDR1	10140	intergenic	0.158	7	5	15	0	1	1
4:10129216:G:GGA	rs142495196	4	10129216	GGA	G	0.168	7.51282e-51	0.304503	0.0203023	0.826471	rs10009493	4	WDR1	10642	intergenic	2.133	NA	5	15	0	1	1
4:10129537:A:G	rs148282921	4	10129537	A	G	0.2068	1.29737e-12	-0.130185	0.0183499	0.665859	rs10489074	4	WDR1	10963	intergenic	0.044	4	5	15	0	1	1
4:10129743:C:T	rs112958262	4	10129743	T	C	0.2515	5.5271e-13	-0.124556	0.0172714	0.802167	rs749766604	4	WDR1	11169	intergenic	0.853	3a	5	15	0	1	1
4:10130505:C:G	rs12502556	4	10130505	G	C	0.2565	7.72259e-13	-0.124319	0.0173484	0.809892	rs749766604	4	WDR1	11931	intergenic	1.084	5	5	15	0	1	1
4:10130537:A:AT	4:10130537_AT_A	4	10130537	A	AT	0.2565	8.38641e-13	-0.124091	0.017344	0.809892	rs749766604	4	WDR1	11963	intergenic	1.497	NA	5	15	0	1	1
4:10130546:C:CTCCA	4:10130546_CTCCA_C	4	10130546	C	CTCCA	0.2555	1.88823e-12	-0.123301	0.0175081	0.814545	rs749766604	4	WDR1	11972	intergenic	2.469	NA	5	15	0	1	1
4:10130752:C:T	rs62286600	4	10130752	T	C	0.2565	6.03335e-13	-0.12448	0.0172896	0.809892	rs749766604	4	WDR1	12178	intergenic	0.079	5	5	15	0	1	1
4:10130793:C:G	rs61335146	4	10130793	C	G	0.2684	1.80149e-12	-0.120699	0.0171228	0.748449	rs749766604	4	WDR1	12219	intergenic	0.458	5	5	15	0	1	1
4:10131161:A:G	rs62286604	4	10131161	G	A	0.2555	3.15122e-13	-0.125761	0.0172564	0.814545	rs749766604	4	WDR1	12587	intergenic	0.648	4	5	15	0	1	1
4:10131251:A:AC	rs532246572	4	10131251	AC	A	0.2545	2.40633e-12	-0.121578	0.0173468	0.819227	rs749766604	4	WDR1	12677	intergenic	1.214	NA	5	15	0	1	1
4:10131280:C:CAT	4:10131280_CAT_C	4	10131280	C	CAT	0.09543	1.52081e-23	0.254604	0.0254599	0.672346	rs73089942	4	WDR1	12706	intergenic	1.627	NA	5	15	0	1	1
4:10131468:C:T	rs56154234	4	10131468	C	T	0.2714	1.75483e-12	-0.120486	0.0170837	0.738328	rs77217278	4	WDR1	12894	intergenic	1.159	5	5	15	0	1	1
4:10132047:C:G	rs10009493	4	10132047	G	C	0.1869	2.44206e-43	0.264104	0.0191337	1	rs10009493	4	RP11-480G3.1	12943	intergenic	0.282	2b	2	15	0	1	1
4:10132137:G:T	rs12501597	4	10132137	T	G	0.2714	1.16757e-12	-0.121529	0.0170948	0.738328	rs77217278	4	RP11-480G3.1	12853	intergenic	0.747	4	2	15	0	1	1
4:10132543:C:T	rs6449289	4	10132543	T	C	0.2714	1.67391e-12	-0.120629	0.0170881	0.738328	rs77217278	4	RP11-480G3.1	12447	intergenic	0.386	5	2	15	0	1	1
4:10132982:C:G	rs543095823	4	10132982	G	C	0.000994	NA	NA	NA	1	rs4993730	4	RP11-480G3.1	12008	intergenic	0.361	NA	5	15	0	0	1
4:10133013:G:T	rs7681250	4	10133013	T	G	0.2545	6.97182e-13	-0.124845	0.0173879	0.819227	rs749766604	4	RP11-480G3.1	11977	intergenic	0.83	7	5	15	0	1	1
4:10133014:A:T	rs7662229	4	10133014	T	A	0.2545	6.37943e-13	-0.125052	0.0173874	0.819227	rs749766604	4	RP11-480G3.1	11976	intergenic	0.802	7	5	15	0	1	1
4:10133496:A:C	rs1076017	4	10133496	A	C	0.2753	7.70738e-13	-0.122305	0.0170667	0.726108	rs77217278	4	RP11-480G3.1	11494	intergenic	0.446	NA	5	15	0	1	1
4:10133747:A:G	rs881641	4	10133747	A	G	0.2525	5.03114e-13	-0.125029	0.0173064	0.818216	rs749766604	4	RP11-480G3.1	11243	intergenic	0.386	5	5	15	0	1	1
4:10133765:T:TGG	rs201242411	4	10133765	TGG	T	0.2724	6.28849e-13	-0.123155	0.017119	0.744834	rs77217278	4	RP11-480G3.1	11225	intergenic	0.877	NA	5	15	0	1	1
4:10133803:A:C	rs55919137	4	10133803	A	C	0.2097	4.00188e-12	-0.126092	0.0181764	0.668214	rs10489074	4	RP11-480G3.1	11187	intergenic	0.068	5	9	15	0	1	1
4:10133873:C:T	rs881642	4	10133873	T	C	0.2724	9.0643e-13	-0.121988	0.0170756	0.744834	rs77217278	4	RP11-480G3.1	11117	intergenic	0.072	5	9	15	0	1	1
4:10134117:A:G	rs881643	4	10134117	A	G	0.2863	1.79631e-14	-0.128459	0.0167604	0.748038	4:10204300_GT_G	4	RP11-480G3.1	10873	intergenic	1.101	7	9	15	0	1	1
4:10134136:G:GTC	rs202014586	4	10134136	G	GTC	0.2903	6.73457e-15	-0.13086	0.0167998	0.734714	4:10204300_GT_G	4	RP11-480G3.1	10854	intergenic	2.199	NA	9	15	0	1	1
4:10134336:C:T	rs17197769	4	10134336	T	C	0.2525	5.59725e-13	-0.124791	0.0173082	0.818216	rs749766604	4	RP11-480G3.1	10654	intergenic	0.034	7	9	15	0	1	1
4:10134369:C:T	rs7675494	4	10134369	C	T	0.2903	1.13691e-14	-0.129263	0.0167376	0.734714	4:10204300_GT_G	4	RP11-480G3.1	10621	intergenic	2.356	7	9	15	0	1	1
4:10134370:C:T	rs56267284	4	10134370	C	T	0.2018	1.32782e-11	-0.123029	0.0181845	0.617597	rs10489074	4	RP11-480G3.1	10620	intergenic	0.215	7	9	15	0	1	1
4:10134448:C:G	rs1109472	4	10134448	C	G	0.2584	3.64581e-13	-0.12554	0.0172728	0.804658	rs749766604	4	RP11-480G3.1	10542	intergenic	0.077	7	9	15	0	1	1
4:10135370:T:TACTGTG	4:10135370_TACTGTG_T	4	10135370	T	TACTGTG	0.338	1.47474e-17	-0.144365	0.0169262	1	4:10135370_TACTGTG_T	4	RP11-480G3.1	9620	intergenic	1.563	NA	9	15	0	1	1
4:10135849:C:T	rs11938608	4	10135849	C	T	0.2893	1.15561e-14	-0.129422	0.0167627	0.767001	4:10204300_GT_G	4	RP11-480G3.1	9141	intergenic	1.401	4	9	15	0	1	1
4:10135908:C:G	rs56019980	4	10135908	C	G	0.2893	9.8473e-15	-0.129774	0.0167641	0.767001	4:10204300_GT_G	4	RP11-480G3.1	9082	intergenic	0.185	4	9	15	0	1	1
4:10136093:A:G	rs62287519	4	10136093	G	A	0.2893	1.02249e-13	-0.128536	0.0172811	0.758149	4:10204300_GT_G	4	RP11-480G3.1	8897	intergenic	2.977	5	9	15	0	1	1
4:10136115:G:T	rs77691548	4	10136115	G	T	0.2624	1.51058e-12	-0.122471	0.0173141	0.808549	rs749766604	4	RP11-480G3.1	8875	intergenic	2.678	5	9	15	0	1	1
4:10136121:G:T	rs73808713	4	10136121	T	G	0.2793	6.98949e-12	-0.118555	0.0172874	0.712521	rs749766604	4	RP11-480G3.1	8869	intergenic	0.559	5	9	15	0	1	1
4:10136124:A:C	rs548255756	4	10136124	C	A	0.2614	1.60632e-12	-0.123424	0.0174698	0.795684	rs749766604	4	RP11-480G3.1	8866	intergenic	2.96	NA	9	15	0	1	1
4:10136141:A:C	rs558863298	4	10136141	C	A	0.2744	1.48388e-10	-0.110951	0.0173171	0.766861	rs749766604	4	RP11-480G3.1	8849	intergenic	8.286	NA	9	15	0	1	1
4:10136149:G:T	rs534851153	4	10136149	G	T	0.2813	1.5578e-10	-0.110817	0.0173163	0.759935	rs749766604	4	RP11-480G3.1	8841	intergenic	10.41	NA	9	15	0	1	1
4:10136155:G:T	rs113824552	4	10136155	T	G	0.3181	1.89031e-08	-0.0960687	0.0170887	0.680649	rs749766604	4	RP11-480G3.1	8835	intergenic	7.22	5	9	15	0	1	1
4:10136158:A:C	rs572546474	4	10136158	C	A	0.3002	7.29516e-09	-0.0997331	0.017243	0.74706	rs749766604	4	RP11-480G3.1	8832	intergenic	4.305	NA	9	15	0	1	1
4:10136166:G:T	rs554554213	4	10136166	G	T	0.3101	9.84504e-10	-0.105378	0.0172414	0.745834	rs749766604	4	RP11-480G3.1	8824	intergenic	4.417	NA	9	15	0	1	1
4:10136172:G:T	rs113416212	4	10136172	G	T	0.333	NA	NA	NA	0.689489	rs749766604	4	RP11-480G3.1	8818	intergenic	5.622	5	9	15	0	1	1
4:10136175:A:C	rs543731028	4	10136175	C	A	0.3151	1.56237e-09	-0.103558	0.0171516	0.750836	rs749766604	4	RP11-480G3.1	8815	intergenic	5.733	NA	9	15	0	1	1
4:10136183:G:T	rs565207229	4	10136183	G	T	0.3231	2.89669e-09	-0.101754	0.0171379	0.742891	rs749766604	4	RP11-480G3.1	8807	intergenic	2.619	NA	9	15	0	1	1
4:10136189:G:T	rs113803686	4	10136189	T	G	0.3449	2.31186e-09	-0.101166	0.0169338	0.690316	rs749766604	4	RP11-480G3.1	8801	intergenic	3.932	5	9	15	0	1	1
4:10136192:A:C	rs559690086	4	10136192	C	A	0.326	1.17718e-09	-0.103829	0.0170678	0.748215	rs749766604	4	RP11-480G3.1	8798	intergenic	1.278	NA	9	15	0	1	1
4:10136200:G:T	rs529839364	4	10136200	G	T	0.326	1.18311e-09	-0.103788	0.0170633	0.748215	rs749766604	4	RP11-480G3.1	8790	intergenic	7.084	NA	9	15	0	1	1
4:10136217:G:T	rs74883551	4	10136217	G	T	0.2505	3.06453e-14	-0.131884	0.0173633	0.838259	rs749766604	4	RP11-480G3.1	8773	intergenic	1.258	5	9	15	0	1	1
4:10136682:G:T	rs77217278	4	10136682	T	G	0.2157	2.43992e-09	-0.117193	0.0196454	1	rs77217278	4	RP11-480G3.1	8308	intergenic	1.778	6	9	15	0	1	1
4:10136685:A:C	rs77507223	4	10136685	C	A	0.1998	7.40749e-10	-0.123208	0.0200107	0.921827	rs77217278	4	RP11-480G3.1	8305	intergenic	0.165	6	9	15	0	1	1
4:10136693:G:T	rs77805925	4	10136693	G	T	0.2097	1.03933e-10	-0.127176	0.0196833	0.871048	rs77217278	4	RP11-480G3.1	8297	intergenic	0.989	7	9	15	0	1	1
4:10136702:A:C	rs74712941	4	10136702	C	A	0.2157	2.24907e-10	-0.121399	0.0191381	0.842353	rs77217278	4	RP11-480G3.1	8288	intergenic	0.412	6	9	15	0	1	1
4:10136710:G:T	rs76019009	4	10136710	G	T	0.2356	4.24228e-14	-0.13732	0.0181801	0.778426	rs749766604	4	RP11-480G3.1	8280	intergenic	7.539	7	9	15	0	1	1
4:10136716:G:T	rs73104582	4	10136716	T	G	0.2515	1.5652e-13	-0.132372	0.0179329	0.838788	rs77217278	4	RP11-480G3.1	8274	intergenic	1.171	7	9	15	0	1	1
4:10136807:A:T	rs4358401	4	10136807	A	T	0.4543	1.26169e-06	0.0720857	0.0148762	0.722682	rs10017852	4	RP11-480G3.1	8183	intergenic	0.354	5	7	15	0	1	1
4:10137125:C:G	rs873984	4	10137125	G	C	0.4493	3.54963e-06	0.0690182	0.014887	0.716453	rs10017852	4	RP11-480G3.1	7865	intergenic	0.896	5	7	15	0	1	1
4:10137201:C:T	rs10008628	4	10137201	C	T	0.000994	NA	NA	NA	1	rs4993730	4	RP11-480G3.1	7789	intergenic	1.007	5	7	15	0	0	1
4:10137326:C:G	rs73215081	4	10137326	G	C	0.2087	9.59117e-13	-0.129571	0.0181567	0.664345	rs10489074	4	RP11-480G3.1	7664	intergenic	2.069	6	7	15	0	1	1
4:10137351:A:G	rs12501336	4	10137351	A	G	0.2515	3.00357e-13	-0.126272	0.0173112	0.844017	rs749766604	4	RP11-480G3.1	7639	intergenic	2.35	7	7	15	0	1	1
4:10137388:A:G	rs4399989	4	10137388	A	G	0.4523	1.22031e-06	0.0721832	0.0148761	0.730734	rs10017852	4	RP11-480G3.1	7602	intergenic	0.21	5	7	15	0	1	1
4:10137607:A:C	rs4315785	4	10137607	C	A	0.4523	1.17264e-06	0.0722984	0.0148756	0.730734	rs10017852	4	RP11-480G3.1	7383	intergenic	3.831	5	7	15	0	1	1
4:10137756:C:T	rs4235357	4	10137756	C	T	0.4523	1.22926e-06	0.0721578	0.0148752	0.730734	rs10017852	4	RP11-480G3.1	7234	intergenic	2.296	5	7	15	0	1	1
4:10137790:A:T	rs12507725	4	10137790	A	T	0.2495	3.15235e-13	-0.126215	0.0173188	0.832538	rs749766604	4	RP11-480G3.1	7200	intergenic	1.058	5	7	15	0	1	1
4:10138320:A:C	rs560867256	4	10138320	A	C	0.000994	NA	NA	NA	1	rs4993730	4	RP11-480G3.1	6670	intergenic	1.006	NA	9	15	0	0	1
4:10138456:A:AT	4:10138456_AT_A	4	10138456	A	AT	0.4513	4.4518e-06	0.0683822	0.014901	0.726642	rs10017852	4	RP11-480G3.1	6534	intergenic	0.172	NA	9	15	0	1	1
4:10138470:C:T	rs17198113	4	10138470	T	C	0.2664	8.53321e-13	-0.122415	0.0171155	0.763387	rs77217278	4	RP11-480G3.1	6520	intergenic	0.904	7	9	15	0	1	1
4:10138510:C:CT	4:10138510_CT_C	4	10138510	C	CT	0.2644	2.48524e-13	-0.125608	0.0171602	0.760064	rs749766604	4	RP11-480G3.1	6480	intergenic	1.882	NA	9	15	0	1	1
4:10138746:C:T	rs11732828	4	10138746	C	T	0.4513	1.79442e-06	0.0710601	0.0148808	0.726642	rs10017852	4	RP11-480G3.1	6244	intergenic	0.236	6	9	15	0	1	1
4:10138848:C:G	rs11726982	4	10138848	C	G	0.4513	2.02377e-06	0.0706929	0.0148795	0.726642	rs10017852	4	RP11-480G3.1	6142	intergenic	0.156	7	13	15	0	1	1
4:10138894:C:G	rs62287521	4	10138894	C	G	0.2495	1.84297e-13	-0.127487	0.0173223	0.832538	rs749766604	4	RP11-480G3.1	6096	intergenic	0.003	5	13	15	0	1	1
4:10138920:A:G	rs62287522	4	10138920	A	G	0.2505	2.50126e-13	-0.126777	0.017322	0.838259	rs749766604	4	RP11-480G3.1	6070	intergenic	1.434	5	13	15	0	1	1
4:10139047:G:T	rs10939722	4	10139047	T	G	0.4513	2.48688e-06	0.0700484	0.0148748	0.726642	rs10017852	4	RP11-480G3.1	5943	intergenic	0.08	6	13	15	0	1	1
4:10139105:G:T	rs10939723	4	10139105	T	G	0.1849	2.65802e-42	0.260981	0.0191476	0.921917	rs10009493	4	RP11-480G3.1	5885	intergenic	0.08	7	13	15	0	1	1
4:10139157:A:G	rs17198197	4	10139157	A	G	0.2137	8.26119e-13	-0.129691	0.0181214	0.630468	rs10489074	4	RP11-480G3.1	5833	intergenic	0.316	6	13	15	0	1	1
4:10139189:A:G	rs55851451	4	10139189	A	G	0.2097	1.02464e-12	-0.129443	0.018162	0.649911	rs10489074	4	RP11-480G3.1	5801	intergenic	1.091	7	13	15	0	1	1
4:10139191:A:G	rs4697711	4	10139191	A	G	0.4513	2.01223e-06	0.0706863	0.0148745	0.726642	rs10017852	4	RP11-480G3.1	5799	intergenic	2.164	7	13	15	0	1	1
4:10139289:G:GCT	4:10139289_GCT_G	4	10139289	G	GCT	0.4503	3.34382e-06	0.0694159	0.014933	0.724572	rs10017852	4	RP11-480G3.1	5701	intergenic	0.745	NA	13	15	0	1	1
4:10139316:C:G	rs4697712	4	10139316	C	G	0.4503	2.08805e-06	0.0705759	0.0148746	0.724572	rs10017852	4	RP11-480G3.1	5674	intergenic	0.051	5	13	15	0	1	1
4:10139355:C:T	rs4697927	4	10139355	T	C	0.4503	2.09539e-06	0.0705656	0.0148747	0.724572	rs10017852	4	RP11-480G3.1	5635	intergenic	5.718	5	13	15	0	1	1
4:10139551:C:T	rs6449300	4	10139551	T	C	0.2525	2.75196e-13	-0.126476	0.0173113	0.828682	rs749766604	4	RP11-480G3.1	5439	intergenic	0.002	7	13	15	0	1	1
4:10139906:C:G	rs10017852	4	10139906	G	C	0.4712	2.04125e-10	-0.0943185	0.0148341	1	rs10017852	4	RP11-480G3.1	5084	intergenic	0.295	5	13	15	0	1	1
4:10139913:C:T	rs10805354	4	10139913	C	T	0.4612	7.64875e-09	0.0856869	0.0148349	0.754147	rs10017852	4	RP11-480G3.1	5077	intergenic	0.574	5	13	15	0	1	1
4:10139978:C:G	rs6850516	4	10139978	C	G	0.4513	9.28687e-07	0.072931	0.0148651	0.727647	rs10017852	4	RP11-480G3.1	5012	intergenic	0.023	7	13	15	0	1	1
4:10140259:C:T	rs10025456	4	10140259	C	T	0.4791	5.41905e-08	-0.0806243	0.0148289	0.959243	rs10017852	4	RP11-480G3.1	4731	intergenic	4.829	6	13	15	0	1	1
4:10140551:A:G	rs10022911	4	10140551	G	A	0.1869	2.40133e-43	0.263127	0.0190613	0.934799	rs10009493	4	RP11-480G3.1	4439	intergenic	0.07	5	13	15	0	1	1
4:10140724:C:T	rs10020804	4	10140724	T	C	0.4523	1.09287e-06	0.0724471	0.0148636	0.730734	rs10017852	4	RP11-480G3.1	4266	intergenic	0.881	7	13	15	0	1	1
4:10140751:C:G	rs10020887	4	10140751	G	C	0.1859	2.37197e-43	0.26311	0.0190588	0.941179	rs10009493	4	RP11-480G3.1	4239	intergenic	0.177	7	13	15	0	1	1
4:10140824:G:GTC	4:10140824_GTC_G	4	10140824	G	GTC	0.1859	1.21777e-43	0.264893	0.0191215	0.941179	rs10009493	4	RP11-480G3.1	4166	intergenic	0.054	NA	13	15	0	1	1
4:10140953:A:G	rs10012288	4	10140953	A	G	0.4523	1.1148e-06	0.0723858	0.014863	0.730734	rs10017852	4	RP11-480G3.1	4037	intergenic	0.308	7	13	15	0	1	1
4:10141003:A:G	rs10025550	4	10141003	G	A	0.4751	0.000174397	0.0556987	0.0148392	0.634812	rs10017852	4	RP11-480G3.1	3987	intergenic	0.956	6	13	15	0	1	1
4:10141260:G:GC	4:10141260_GC_G	4	10141260	G	GC	0.4523	2.17473e-06	0.0705654	0.0148983	0.730734	rs10017852	4	RP11-480G3.1	3730	intergenic	0.323	NA	9	15	0	1	1
4:10141290:A:G	rs10805355	4	10141290	A	G	0.4523	1.08737e-06	0.0724567	0.0148625	0.730734	rs10017852	4	RP11-480G3.1	3700	intergenic	1.212	5	9	15	0	1	1
4:10141404:C:G	rs4533775	4	10141404	C	G	0.2087	8.08387e-13	-0.130123	0.0181743	0.664345	rs10489074	4	RP11-480G3.1	3586	intergenic	0.12	4	9	15	0	1	1
4:10141419:C:T	rs17198547	4	10141419	T	C	0.1859	4.85538e-43	0.261968	0.0190474	0.941179	rs10009493	4	RP11-480G3.1	3571	intergenic	4.579	4	9	15	0	1	1
4:10141558:A:C	rs10939726	4	10141558	A	C	0.2495	1.92906e-12	-0.123264	0.0175102	0.832538	rs749766604	4	RP11-480G3.1	3432	intergenic	1.727	5	9	15	0	1	1
4:10141559:A:G	rs10939727	4	10141559	G	A	0.2485	1.62835e-12	-0.123782	0.0175252	0.825004	rs749766604	4	RP11-480G3.1	3431	intergenic	0.759	5	9	15	0	1	1
4:10141602:G:T	rs10805356	4	10141602	G	T	0.4513	1.25089e-06	0.0720436	0.0148623	0.728671	rs10017852	4	RP11-480G3.1	3388	intergenic	4.401	5	9	15	0	1	1
4:10141617:C:G	rs4473652	4	10141617	C	G	0.2097	8.59812e-13	-0.130043	0.0181846	0.660089	rs10489074	4	RP11-480G3.1	3373	intergenic	2.198	5	9	15	0	1	1
4:10141636:A:G	rs10939728	4	10141636	G	A	0.4513	1.16389e-06	0.0722704	0.0148653	0.728671	rs10017852	4	RP11-480G3.1	3354	intergenic	0.789	5	9	15	0	1	1
4:10141819:A:G	rs10028421	4	10141819	G	A	0.4503	8.95047e-07	0.0729969	0.0148567	0.724572	rs10017852	4	RP11-480G3.1	3171	intergenic	6.122	5	13	15	0	1	1
4:10141903:A:G	rs10015403	4	10141903	A	G	0.4503	9.13452e-07	0.0729335	0.0148558	0.724572	rs10017852	4	RP11-480G3.1	3087	intergenic	2.991	7	13	15	0	1	1
4:10141927:A:G	rs10028503	4	10141927	G	A	0.4503	9.19962e-07	0.0729105	0.0148554	0.724572	rs10017852	4	RP11-480G3.1	3063	intergenic	5.319	7	13	15	0	1	1
4:10141990:A:G	rs10015494	4	10141990	A	G	0.4503	8.85023e-07	0.0730156	0.0148538	0.724572	rs10017852	4	RP11-480G3.1	3000	intergenic	6.414	7	13	15	0	1	1
4:10142366:A:G	rs10028937	4	10142366	G	A	0.4503	1.0332e-06	0.0725728	0.0148556	0.724572	rs10017852	4	RP11-480G3.1	2624	intergenic	3.036	7	13	15	0	1	1
4:10142410:A:G	rs10015872	4	10142410	A	G	0.4503	8.97517e-07	0.0729717	0.0148532	0.724572	rs10017852	4	RP11-480G3.1	2580	intergenic	2.563	7	7	15	0	1	1
4:10142561:C:T	rs17251963	4	10142561	C	T	0.1759	8.30928e-50	0.289289	0.0194964	0.786905	rs10009493	4	RP11-480G3.1	2429	intergenic	3.136	4	7	15	0	1	1
4:10142659:A:G	rs10031453	4	10142659	G	A	0.4503	8.95337e-07	0.072975	0.0148524	0.724572	rs10017852	4	RP11-480G3.1	2331	intergenic	1.088	4	7	15	0	1	1
4:10142711:A:AG	rs147526602	4	10142711	AG	A	0.2406	2.54827e-13	-0.127774	0.0174642	0.790916	rs749766604	4	RP11-480G3.1	2279	intergenic	1.76	NA	7	15	0	1	1
4:10142784:C:T	rs10034208	4	10142784	C	T	0.4513	1.05974e-06	0.0724865	0.0148531	0.72049	rs10017852	4	RP11-480G3.1	2206	intergenic	3.8	2b	7	15	0	1	1
4:10142882:C:CCT	rs78660728	4	10142882	CCT	C	0.4503	3.11371e-06	0.0717256	0.0153813	0.724572	rs10017852	4	RP11-480G3.1	2108	intergenic	1.993	NA	2	15	0	1	1
4:10142910:C:CCT	rs74843379	4	10142910	CCT	C	0.4483	1.0083e-06	0.0726651	0.0148599	0.71846	rs10017852	4	RP11-480G3.1	2080	intergenic	2.148	NA	2	15	0	1	1
4:10143400:C:T	rs4697928	4	10143400	C	T	0.4503	1.075e-06	0.0724409	0.0148524	0.724572	rs10017852	4	RP11-480G3.1	1590	intergenic	4.312	3a	5	15	0	1	1
4:10143440:C:T	rs4697929	4	10143440	C	T	0.4503	1.0912e-06	0.0724055	0.0148541	0.724572	rs10017852	4	RP11-480G3.1	1550	intergenic	0.699	4	5	15	0	1	1
4:10143582:C:T	rs4697713	4	10143582	C	T	0.4503	1.04619e-06	0.0725223	0.0148528	0.724572	rs10017852	4	RP11-480G3.1	1408	intergenic	0.489	5	5	15	0	1	1
4:10143594:C:G	rs4697930	4	10143594	G	C	0.4503	1.03386e-06	0.0725554	0.0148524	0.724572	rs10017852	4	RP11-480G3.1	1396	intergenic	0.462	5	5	15	0	1	1
4:10143666:A:G	rs80278615	4	10143666	A	G	0.2097	1.06608e-12	-0.12935	0.0181629	0.668214	rs10489074	4	RP11-480G3.1	1324	intergenic	2.64	5	5	15	0	1	1
4:10143786:A:T	rs4697714	4	10143786	A	T	0.1859	1.66829e-42	0.260019	0.0190297	0.941179	rs10009493	4	RP11-480G3.1	1204	intergenic	3.697	5	5	15	0	1	1
4:10144459:C:G	rs4292329	4	10144459	G	C	0.2097	1.53854e-12	-0.128289	0.018143	0.668214	rs10489074	4	RP11-480G3.1	531	downstream	0.628	6	5	15	0	1	1
4:10144760:A:C	rs1109775	4	10144760	A	C	0.4732	5.28191e-10	-0.0921439	0.0148368	0.958546	rs10017852	4	RP11-480G3.1	230	downstream	0.888	6	5	15	0	1	1
4:10144929:T:TTGAA	4:10144929_TTGAA_T	4	10144929	T	TTGAA	0.4533	1.26026e-06	0.072085	0.0148754	0.711399	rs10017852	4	RP11-480G3.1	61	downstream	0.643	NA	5	15	0	1	1
4:10145180:G:T	rs62287523	4	10145180	G	T	0.2346	3.15648e-13	-0.127736	0.017528	0.766979	rs749766604	4	RP11-480G3.1	0	ncRNA_exonic	0.008	5	5	15	0	1	1
4:10145296:C:T	rs4697931	4	10145296	T	C	0.4533	1.14639e-06	0.0722286	0.0148475	0.711399	rs10017852	4	RP11-480G3.1	16	upstream	0.099	5	5	15	0	1	1
4:10145568:A:G	rs4574408	4	10145568	A	G	0.4533	1.24011e-06	0.0719926	0.0148465	0.711399	rs10017852	4	RP11-480G3.1	288	upstream	0.051	5	5	15	0	1	1
4:10145733:A:G	rs4640669	4	10145733	A	G	0.1958	1.35427e-41	0.253685	0.0187768	0.881866	rs10009493	4	RP11-480G3.1	453	upstream	0.752	7	5	15	0	1	1
4:10145794:A:G	rs4484300	4	10145794	A	G	0.4533	1.25848e-06	0.0719442	0.0148455	0.711399	rs10017852	4	RP11-480G3.1	514	upstream	3.118	6	5	15	0	1	1
4:10145950:A:ATGT	4:10145950_ATGT_A	4	10145950	A	ATGT	0.4533	1.21996e-06	0.0720828	0.0148552	0.711399	rs10017852	4	RP11-480G3.1	670	upstream	1.818	NA	5	15	0	1	1
4:10145998:C:T	rs4401449	4	10145998	T	C	0.4533	1.47144e-06	0.0714993	0.0148491	0.711399	rs10017852	4	RP11-480G3.1	718	upstream	3.239	7	5	15	0	1	1
4:10146049:C:G	rs10939730	4	10146049	C	G	0.4543	1.53658e-06	0.0713638	0.0148476	0.714517	rs10017852	4	RP11-480G3.1	769	upstream	0.4	7	5	15	0	1	1
4:10146086:G:T	rs62287538	4	10146086	T	G	0.2396	2.75326e-13	-0.12734	0.0174296	0.785492	rs749766604	4	RP11-480G3.1	806	upstream	2.851	7	5	15	0	1	1
4:10146220:A:C	rs58467850	4	10146220	A	C	0.4533	4.37882e-06	0.0686836	0.0149555	0.711399	rs10017852	4	RP11-480G3.1	940	upstream	0.771	4	5	15	0	1	1
4:10146372:G:GT	rs34128257	4	10146372	GT	G	0.4533	2.50481e-06	0.0699943	0.0148679	0.711399	rs10017852	4	RP11-480G3.1	1092	intergenic	1.468	NA	5	15	0	1	1
4:10146454:C:T	rs4697932	4	10146454	C	T	0.4533	1.4722e-06	0.0715204	0.0148537	0.711399	rs10017852	4	RP11-480G3.1	1174	intergenic	1.192	6	5	15	0	1	1
4:10146493:A:G	rs4697933	4	10146493	A	G	0.1958	2.68862e-41	0.252468	0.0187569	0.881866	rs10009493	4	RP11-480G3.1	1213	intergenic	2.226	7	5	15	0	1	1
4:10146516:C:CGA	rs200684549	4	10146516	C	CGA	0.4533	2.18819e-06	0.0704029	0.0148679	0.711399	rs10017852	4	RP11-480G3.1	1236	intergenic	1.426	NA	5	15	0	1	1
4:10146654:A:G	rs4697715	4	10146654	G	A	0.4771	0.000199069	0.0551323	0.0148197	0.612498	rs10017852	4	RP11-480G3.1	1374	intergenic	0.715	5	5	15	0	1	1
4:10146861:T:TGGAG	rs776819336	4	10146861	T	TGGAG	0.4543	1.87733e-06	0.0709356	0.0148831	0.706355	rs10017852	4	RP11-480G3.1	1581	intergenic	10.21	NA	5	15	0	1	1
4:10146964:A:G	rs56169830	4	10146964	G	A	0.4533	1.29518e-06	0.0718985	0.0148535	0.711399	rs10017852	4	RP11-480G3.1	1684	intergenic	0.605	7	5	15	0	1	1
4:10147005:G:GT	4:10147005_GT_G	4	10147005	G	GT	0.4533	2.04832e-06	0.0706605	0.0148803	0.711399	rs10017852	4	RP11-480G3.1	1725	intergenic	1.323	NA	5	15	0	1	1
4:10147096:A:G	rs62287542	4	10147096	G	A	0.4543	1.70823e-06	-0.0710789	0.0148539	0.706355	rs10017852	4	RP11-480G3.1	1816	intergenic	2.367	7	5	15	0	1	1
4:10147119:A:G	rs62287543	4	10147119	A	G	0.4583	1.45633e-06	0.0715508	0.0148534	0.690952	rs10017852	4	RP11-480G3.1	1839	intergenic	1.338	7	5	15	0	1	1
4:10147142:A:G	rs79827556	4	10147142	A	G	0.4583	9.87903e-07	0.0728745	0.0148905	0.690952	rs10017852	4	RP11-480G3.1	1862	intergenic	1.657	7	5	15	0	1	1
4:10147280:A:G	rs112707712	4	10147280	A	G	0.4394	1.08582e-06	0.0729545	0.0149638	0.689647	rs10017852	4	RP11-480G3.1	2000	intergenic	2.678	7	5	15	0	1	1
4:10147303:A:G	rs80023318	4	10147303	A	G	0.4493	6.54114e-07	0.0743129	0.0149387	0.696475	rs10017852	4	RP11-480G3.1	2023	intergenic	2.956	7	5	15	0	1	1
4:10147326:A:G	rs73808744	4	10147326	A	G	0.4533	1.42407e-06	0.0716189	0.0148538	0.703236	rs10017852	4	RP11-480G3.1	2046	intergenic	2.56	7	5	15	0	1	1
4:10147551:A:ACTT	4:10147551_ACTT_A	4	10147551	A	ACTT	0.1968	1.47711e-40	0.250295	0.0187718	0.877225	rs10009493	4	RP11-480G3.1	2271	intergenic	1.649	NA	5	15	0	1	1
4:10147654:C:T	rs73216820	4	10147654	T	C	0.2396	2.89581e-13	-0.127233	0.0174312	0.795807	rs749766604	4	RP11-480G3.1	2374	intergenic	1.836	6	5	15	0	1	1
4:10148148:C:T	rs6855657	4	10148148	C	T	0.4523	1.54752e-06	0.0714103	0.0148617	0.708293	rs10017852	4	RP11-480G3.1	2868	intergenic	1.968	5	5	15	0	1	1
4:10148376:A:G	rs11731464	4	10148376	A	G	0.169	1.19578e-49	0.29266	0.0197561	0.831943	rs10009493	4	RP11-480G3.1	3096	intergenic	0.87	6	5	15	0	1	1
4:10148390:A:G	rs10939732	4	10148390	A	G	0.4523	1.49953e-06	0.0715096	0.0148628	0.708293	rs10017852	4	RP11-480G3.1	3110	intergenic	0.7	7	5	15	0	1	1
4:10148451:G:GGT	rs77605611	4	10148451	GGT	G	0.4523	2.27857e-06	0.0705313	0.0149209	0.70122	rs10017852	4	RP11-480G3.1	3171	intergenic	1.497	NA	5	15	0	1	1
4:10148575:A:G	rs12507586	4	10148575	A	G	0.2396	1.90932e-13	-0.128215	0.0174323	0.795807	rs749766604	4	RP11-480G3.1	3295	intergenic	2.526	3a	5	15	0	1	1
4:10148609:A:C	rs4168	4	10148609	A	C	0.4513	1.17536e-06	0.0722444	0.0148659	0.697036	rs10017852	4	RP11-480G3.1	3329	intergenic	1.369	4	5	15	0	1	1
4:10148655:C:G	rs11735668	4	10148655	G	C	0.1938	7.11347e-40	0.250152	0.0189283	0.867988	rs10009493	4	RP11-480G3.1	3375	intergenic	1.613	5	5	15	0	1	1
4:10148671:A:G	rs12508413	4	10148671	A	G	0.2396	1.99877e-13	-0.128135	0.0174359	0.795807	rs749766604	4	RP11-480G3.1	3391	intergenic	2.722	5	5	15	0	1	1
4:10148753:G:T	rs6813334	4	10148753	G	T	0.2396	2.10569e-13	-0.128007	0.0174351	0.795807	rs749766604	4	RP11-480G3.1	3473	intergenic	3.186	4	5	15	0	1	1
4:10148828:C:T	rs6813385	4	10148828	C	T	0.4294	5.55576e-07	-0.0747764	0.0149372	0.731126	rs10017852	4	RP11-480G3.1	3548	intergenic	0.727	5	5	15	0	1	1
4:10148881:C:T	rs6846402	4	10148881	T	C	0.4523	1.5567e-06	0.0713888	0.0148609	0.708293	rs10017852	4	RP11-480G3.1	3601	intergenic	0.453	7	5	15	0	1	1
4:10148964:C:T	rs6846580	4	10148964	T	C	0.4533	1.63561e-06	0.0712644	0.0148656	0.703236	rs10017852	4	RP11-480G3.1	3684	intergenic	0.62	6	5	15	0	1	1
4:10149064:C:T	rs4697934	4	10149064	T	C	0.4523	1.49353e-06	0.0715205	0.0148626	0.708293	rs10017852	4	RP11-480G3.1	3784	intergenic	2.251	7	5	15	0	1	1
4:10149130:T:TG	rs11463941	4	10149130	TG	T	0.4533	2.03963e-06	0.0706334	0.0148719	0.703236	rs10017852	4	RP11-480G3.1	3850	intergenic	2.034	NA	5	15	0	1	1
4:10149442:C:CTTGT	rs766753575	4	10149442	C	CTTGT	0.4523	2.1585e-06	0.0704344	0.0148659	0.708293	rs10017852	4	RP11-480G3.1	4162	intergenic	1.168	NA	5	15	0	1	1
4:10149593:C:T	rs4697935	4	10149593	T	C	0.1938	3.04278e-41	0.252362	0.0187617	0.867988	rs10009493	4	RP11-480G3.1	4313	intergenic	0.322	7	5	15	0	1	1
4:10149595:G:T	rs4697936	4	10149595	G	T	0.4533	1.71651e-06	0.0711032	0.014862	0.703236	rs10017852	4	RP11-480G3.1	4315	intergenic	0.403	7	5	15	0	1	1
4:10149669:G:T	rs4697937	4	10149669	G	T	0.4523	1.53536e-06	0.0714524	0.0148655	0.708293	rs10017852	4	RP11-480G3.1	4389	intergenic	0.004	6	5	15	0	1	1
4:10149732:A:T	rs4697716	4	10149732	A	T	0.1869	5.22031e-39	0.25012	0.0191443	0.824122	rs10009493	4	RP11-480G3.1	4452	intergenic	2.991	7	5	15	0	1	1
4:10149740:C:G	rs75907964	4	10149740	G	C	0.4443	1.39847e-05	0.0650709	0.0149791	0.666767	rs10017852	4	RP11-480G3.1	4460	intergenic	0.305	6	5	15	0	1	1
4:10149741:A:T	rs75981636	4	10149741	A	T	0.4443	1.43884e-05	0.0649761	0.0149789	0.666767	rs10017852	4	RP11-480G3.1	4461	intergenic	3.226	6	5	15	0	1	1
4:10149742:G:T	rs76827275	4	10149742	T	G	0.4443	1.39847e-05	0.0650709	0.0149791	0.666767	rs10017852	4	RP11-480G3.1	4462	intergenic	1.94	6	5	15	0	1	1
4:10149782:C:T	rs4697938	4	10149782	C	T	0.4523	2.07404e-06	0.0706718	0.0148906	0.708293	rs10017852	4	RP11-480G3.1	4502	intergenic	0.403	7	5	15	0	1	1
4:10149784:C:G	rs4697717	4	10149784	G	C	0.1938	4.20757e-41	0.251875	0.018759	0.867988	rs10009493	4	RP11-480G3.1	4504	intergenic	0.323	7	5	15	0	1	1
4:10150174:A:G	rs6834645	4	10150174	A	G	0.1869	4.56406e-42	0.257947	0.0189801	0.908686	rs10009493	4	RP11-480G3.1	4894	intergenic	0.483	7	5	15	0	1	1
4:10150321:A:G	rs62287550	4	10150321	A	G	0.4533	1.57684e-06	0.071347	0.0148601	0.704328	rs10017852	4	RP11-480G3.1	5041	intergenic	1.961	7	5	15	0	1	1
4:10150412:A:G	rs78030862	4	10150412	A	G	0.1869	5.1761e-42	0.257716	0.0189759	0.908686	rs10009493	4	RP11-480G3.1	5132	intergenic	1.707	5	5	15	0	1	1
4:10150735:C:T	rs6811283	4	10150735	T	C	0.4533	1.69001e-06	0.0711604	0.0148643	0.704328	rs10017852	4	RP11-480G3.1	5455	intergenic	1.28	7	5	15	0	1	1
4:10150739:C:T	rs6826693	4	10150739	C	T	0.4533	1.62676e-06	0.0712941	0.0148684	0.704328	rs10017852	4	RP11-480G3.1	5459	intergenic	2.236	7	5	15	0	1	1
4:10150864:A:G	rs6840883	4	10150864	A	G	0.4543	1.70368e-06	0.0711518	0.0148675	0.700414	rs10017852	4	RP11-480G3.1	5584	intergenic	1.481	7	5	15	0	1	1
4:10150902:C:T	rs6827105	4	10150902	C	T	0.4553	1.75023e-06	0.0710794	0.0148692	0.703547	rs10017852	4	RP11-480G3.1	5622	intergenic	1.206	7	5	15	0	1	1
4:10150903:C:G	rs73218753	4	10150903	C	G	0.2416	1.91571e-13	-0.128359	0.0174529	0.788062	rs749766604	4	RP11-480G3.1	5623	intergenic	0.049	7	5	15	0	1	1
4:10151106:C:CTT	4:10151106_CTT_C	4	10151106	C	CTT	0.4642	6.94081e-05	0.0591048	0.0148568	0.734987	rs10017852	4	RP11-480G3.1	5826	intergenic	1.858	NA	5	15	0	1	1
4:10151147:C:T	rs11721682	4	10151147	T	C	0.1889	6.72666e-40	0.247247	0.0187025	0.713454	rs10009493	4	RP11-480G3.1	5867	intergenic	2.316	5	5	15	0	1	1
4:10151335:C:T	rs6827946	4	10151335	C	T	0.2058	8.11211e-34	0.219924	0.0181431	0.804708	rs10009493	4	RP11-480G3.1	6055	intergenic	0.481	5	5	15	0	1	1
4:10151656:A:G	rs6827496	4	10151656	G	A	0.2485	4.2573e-13	-0.125416	0.0173057	0.835569	rs749766604	4	RP11-480G3.1	6376	intergenic	1.158	4	5	15	0	1	1
4:10151704:G:T	rs6847379	4	10151704	T	G	0.4523	1.31967e-06	0.0719108	0.0148675	0.694182	rs10017852	4	RP11-480G3.1	6424	intergenic	0.317	3a	5	15	0	1	1
4:10152204:A:G	rs552714432	4	10152204	A	G	0.000994	NA	NA	NA	1	rs4993730	4	RP11-480G3.1	6924	intergenic	0.785	NA	5	15	0	0	1
4:10152329:C:G	rs4697940	4	10152329	C	G	0.4622	6.56235e-05	0.0592568	0.0148453	0.728528	rs10017852	4	RP11-480G3.1	7049	intergenic	1.507	5	5	15	0	1	1
4:10152431:A:C	rs731069	4	10152431	C	A	0.4642	7.3158e-05	0.0588394	0.0148368	0.734987	rs10017852	4	RP11-480G3.1	7151	intergenic	0.754	6	5	15	0	1	1
4:10152582:C:T	rs731070	4	10152582	T	C	0.4622	5.43467e-05	0.0599212	0.0148463	0.728528	rs10017852	4	RP11-480G3.1	7302	intergenic	2.45	5	5	15	0	1	1
4:10152793:A:AC	rs386671604	4	10152793	AC	A	0.4652	7.45716e-05	0.0589122	0.0148723	0.730059	rs10017852	4	RP11-480G3.1	7513	intergenic	0.507	NA	2	15	0	1	1
4:10152878:C:G	rs747357	4	10152878	G	C	0.4632	5.8219e-05	0.0596901	0.0148486	0.723575	rs10017852	4	RP11-480G3.1	7598	intergenic	0.365	4	5	15	0	1	1
4:10153051:G:T	rs747356	4	10153051	T	G	0.4652	9.31076e-05	0.0579845	0.0148378	0.730059	rs10017852	4	RP11-480G3.1	7771	intergenic	1.317	NA	5	15	0	1	1
4:10153113:C:G	rs55692720	4	10153113	C	G	0.2475	1.61e-13	-0.12786	0.0173305	0.838702	rs749766604	4	RP11-480G3.1	7833	intergenic	1.651	4	5	15	0	1	1
4:10153197:C:T	rs62287552	4	10153197	T	C	0.2485	1.03032e-13	-0.129067	0.0173548	0.84447	rs749766604	4	RP11-480G3.1	7917	intergenic	0.923	5	5	15	0	1	1
4:10153203:A:G	rs737600	4	10153203	G	A	0.4662	8.36351e-05	0.0584398	0.0148561	0.73332	rs10017852	4	RP11-480G3.1	7923	intergenic	0.721	NA	5	15	0	1	1
4:10153470:A:G	rs4565076	4	10153470	A	G	0.4662	0.000103745	0.0576516	0.0148523	0.73332	rs10017852	4	RP11-480G3.1	8190	intergenic	0.591	5	5	15	0	1	1
4:10153869:A:AC	rs58418343	4	10153869	AC	A	0.000994	NA	NA	NA	1	rs4993730	4	RP11-480G3.1	8589	intergenic	0.613	NA	5	15	0	0	1
4:10154383:A:G	rs73106550	4	10154383	A	G	0.000994	NA	NA	NA	1	rs4993730	4	RP11-480G3.1	9103	intergenic	0.742	5	5	15	0	0	1
4:10155041:A:C	rs6851524	4	10155041	A	C	0.2068	1.58621e-12	-0.129031	0.0182589	0.682717	rs10489074	4	RP11-480G3.1	9761	intergenic	0.977	4	5	15	0	1	1
4:10155509:A:T	rs75840634	4	10155509	A	T	0.159	1.67918e-11	-0.13807	0.020511	1	rs75840634	4	RP11-480G3.1	10229	intergenic	3.98	5	5	15	0	1	1
4:10155729:C:G	rs55683032	4	10155729	C	G	0.2416	1.58736e-13	-0.128813	0.0174552	0.806758	rs749766604	4	RP11-480G3.1	10449	intergenic	0.04	7	5	15	0	1	1
4:10156222:C:T	rs12513376	4	10156222	T	C	0.2406	7.18236e-14	-0.130668	0.0174586	0.811682	rs749766604	4	RP11-480G3.1	10942	intergenic	0.029	6	5	15	0	1	1
4:10156252:C:G	rs12498152	4	10156252	G	C	0.2406	7.35599e-14	-0.130619	0.0174592	0.811682	rs749766604	4	RP11-480G3.1	10972	intergenic	1.263	6	5	15	0	1	1
4:10156321:A:C	rs11929718	4	10156321	A	C	0.3479	1.12374e-13	0.117099	0.0157699	0.775137	rs2241470	4	RP11-480G3.1	11041	intergenic	0.045	5	5	15	0	1	1
4:10156544:C:T	rs12498256	4	10156544	T	C	0.2535	3.67053e-13	-0.125792	0.0173095	0.744516	rs749766604	4	RP11-480G3.1	11264	intergenic	0.295	5	5	15	0	1	1
4:10156547:A:G	rs12499772	4	10156547	G	A	0.2406	7.18943e-14	-0.130848	0.0174829	0.811682	rs749766604	4	RP11-480G3.1	11267	intergenic	2.36	5	5	15	0	1	1
4:10156641:A:G	rs12499782	4	10156641	G	A	0.2406	8.33603e-14	-0.130288	0.0174534	0.811682	rs749766604	4	RP11-480G3.1	11361	intergenic	0.158	5	5	15	0	1	1
4:10157164:C:G	rs57985219	4	10157164	G	C	0.4503	0.000161281	-0.0562959	0.0149206	0.831638	rs10017852	4	AC006499.7	11618	intergenic	1.304	6	5	15	0	1	1
4:10157280:A:G	rs73218769	4	10157280	G	A	0.2078	1.74065e-11	-0.122608	0.0182283	0.678065	rs10489074	4	AC006499.7	11502	intergenic	1.72	7	5	15	0	1	1
4:10158163:C:T	rs6823778	4	10158163	T	C	0.4553	9.93088e-05	-0.0580862	0.0149235	0.827831	rs10017852	4	AC006499.7	10619	intergenic	0.826	5	5	15	0	1	1
4:10158511:A:T	rs6834055	4	10158511	T	A	0.2058	1.43792e-41	0.254026	0.0188081	0.819402	rs10009493	4	AC006499.7	10271	intergenic	0.373	7	5	15	0	1	1
4:10158961:A:G	rs2241464	4	10158961	A	G	0.2406	2.81212e-14	-0.130914	0.0172104	0.804736	rs10489074	4	AC006499.7	9821	intergenic	1.822	6	5	15	0	1	1
4:10159020:C:T	rs2241465	4	10159020	T	C	0.3052	2.06924e-14	0.123747	0.016184	0.683959	rs11943393	4	AC006499.7	9762	intergenic	0.151	7	5	15	0	1	1
4:10159414:G:GAT	4:10159414_GAT_G	4	10159414	G	GAT	0.2048	7.30631e-42	0.256441	0.0189172	0.823038	rs10009493	4	AC006499.7	9368	intergenic	2.921	NA	2	15	0	1	1
4:10159457:C:T	rs10007416	4	10159457	C	T	0.2068	5.4163e-41	0.252374	0.0188224	0.814254	rs10009493	4	AC006499.7	9325	intergenic	0.139	4	2	15	0	1	1
4:10159554:A:G	rs2241467	4	10159554	A	G	0.2406	1.14624e-13	-0.12957	0.0174555	0.811682	rs749766604	4	AC006499.7	9228	intergenic	2.666	2b	2	15	0	1	1
4:10159736:C:G	rs10002562	4	10159736	G	C	0.2068	2.92153e-40	0.248443	0.0187045	0.814254	rs10009493	4	AC006499.7	9046	intergenic	0.72	4	2	7	0	1	1
4:10160596:T:TTGTGGGTCCCCTCAGATTC	rs749766604	4	10160596	T	TTGTGGGTCCCCTCAGATTC	0.2286	2.75072e-16	-0.149596	0.0182796	1	rs749766604	4	AC006499.7	8186	intergenic	1.346	NA	5	15	0	1	1
4:10160862:A:C	rs4697941	4	10160862	A	C	0.328	7.49682e-14	0.119503	0.0159787	0.794784	rs11943393	4	AC006499.7	7920	intergenic	0.08	5	5	15	0	1	1
4:10161175:C:T	rs73218771	4	10161175	T	C	0.2386	2.73445e-13	-0.127561	0.0174577	0.811146	rs749766604	4	AC006499.7	7607	intergenic	0.44	5	5	15	0	1	1
4:10162622:A:C	rs60536447	4	10162622	A	C	0.2386	0.0221452	0.0393037	0.0171792	0.667798	rs16894270	4	AC006499.7	6160	intergenic	0.992	7	5	15	0	1	1
4:10163423:T:TC	rs150086783	4	10163423	TC	T	0.2336	3.93029e-13	-0.127147	0.0175183	0.790657	rs749766604	4	AC006499.7	5359	intergenic	2.347	NA	2	15	0	1	1
4:10163789:A:T	rs17450260	4	10163789	T	A	0.2545	7.73758e-13	-0.123754	0.0172703	0.737837	rs749766604	4	AC006499.7	4993	intergenic	2.749	5	2	15	0	1	1
4:10164027:C:T	rs6816215	4	10164027	T	C	0.3012	5.74376e-13	0.11511	0.0159733	0.89012	rs16894270	4	AC006499.7	4755	intergenic	1.783	4	5	15	0	1	1
4:10164344:C:T	rs17450372	4	10164344	C	T	0.2555	1.37071e-12	-0.122343	0.017263	0.725817	rs749766604	4	AC006499.7	4438	intergenic	3.019	2b	5	15	0	1	1
4:10164653:C:T	rs6850167	4	10164653	C	T	0.03877	4.94545e-05	-0.185631	0.0457423	0.611064	rs16892069	4	AC006499.7	4129	intergenic	0.3	5	5	15	0	1	1
4:10164931:G:T	rs1009144	4	10164931	T	G	0.2386	4.00475e-13	-0.126952	0.0174975	0.809272	rs749766604	4	AC006499.7	3851	intergenic	0.565	NA	5	15	0	1	1
4:10164961:C:T	rs17450434	4	10164961	T	C	0.2386	4.28296e-13	-0.126775	0.0174952	0.809272	rs749766604	4	AC006499.7	3821	intergenic	2.168	6	5	15	0	1	1
4:10165361:A:G	rs4697943	4	10165361	A	G	0.03877	7.81309e-05	-0.180997	0.0458214	0.611064	rs16892069	4	AC006499.7	3421	intergenic	2.313	5	5	15	0	1	1
4:10165779:G:T	rs16894270	4	10165779	T	G	0.3032	3.45515e-14	0.120712	0.0159251	1	rs16894270	4	AC006499.7	3003	intergenic	0.214	5	5	15	0	1	1
4:10165957:A:T	rs11729371	4	10165957	A	T	0.07058	6.66258e-22	0.278203	0.0289229	0.943205	rs79824251	4	AC006499.7	2825	intergenic	0.166	6	5	15	0	1	1
4:10166994:A:G	rs11724641	4	10166994	A	G	0.3131	1.16455e-09	0.0993826	0.0163323	0.733819	rs11943393	4	AC006499.7	1788	intergenic	1.512	7	5	15	0	1	1
4:10167217:C:T	rs7659717	4	10167217	C	T	0.2565	5.26915e-15	-0.133033	0.0170113	0.745559	rs749766604	4	AC006499.7	1565	intergenic	3.3	5	5	15	0	1	1
4:10167532:G:T	rs17385112	4	10167532	G	T	0.1083	7.81993e-24	0.239996	0.0238426	0.730294	rs73089942	4	AC006499.7	1250	intergenic	1.621	5	5	15	0	1	1
4:10168366:C:CTG	4:10168366_CTG_C	4	10168366	C	CTG	0.1143	5.36713e-10	-0.140168	0.0225787	0.675212	rs75840634	4	AC006499.7	416	downstream	9.315	NA	5	15	0	1	1
4:10168447:A:G	rs17385294	4	10168447	A	G	0.2386	3.43352e-13	-0.126988	0.0174526	0.809272	rs749766604	4	AC006499.7	335	downstream	0.478	5	5	15	0	1	1
4:10168593:A:AAC	4:10168593_AAC_A	4	10168593	A	AAC	0.336	5.30865e-13	0.11506	0.0159426	0.821049	rs11943393	4	AC006499.7	189	downstream	1.425	NA	5	15	0	1	1
4:10168849:A:G	rs1001216	4	10168849	G	A	0.1203	4.46213e-23	0.233087	0.0235607	0.704226	rs73089942	4	AC006499.7	0	ncRNA_exonic	4.044	6	5	15	0	1	1
4:10169744:A:G	rs4697946	4	10169744	G	A	0.3191	6.97044e-14	0.120358	0.0160725	0.748526	rs11943393	4	AC006499.7	354	upstream	0.077	5	5	15	0	1	1
4:10169775:T:TGA	rs79238763	4	10169775	TGA	T	0.2465	7.10903e-15	-0.133432	0.0171451	0.772401	rs749766604	4	AC006499.7	385	upstream	1.147	NA	5	15	0	1	1
4:10169936:G:T	rs6850146	4	10169936	T	G	0.2465	1.08539e-14	-0.132388	0.0171291	0.772401	rs749766604	4	AC006499.7	546	upstream	0.551	5	5	15	0	1	1
4:10170045:A:G	rs7692419	4	10170045	A	G	0.338	4.50157e-13	0.115398	0.0159399	0.828524	rs11943393	4	AC006499.7	655	upstream	0.818	5	5	15	0	1	1
4:10170105:G:T	rs7679297	4	10170105	G	T	0.336	3.12058e-13	0.116236	0.0159466	0.821049	rs11943393	4	AC006499.7	715	upstream	2.514	5	5	15	0	1	1
4:10170174:A:C	rs7673788	4	10170174	C	A	0.336	2.25574e-13	0.116879	0.0159394	0.821049	rs11943393	4	AC006499.7	784	upstream	0.108	5	5	15	0	1	1
4:10170371:A:T	rs11734209	4	10170371	A	T	0.2396	1.3713e-14	-0.132069	0.0171541	0.838153	rs10489074	4	AC006499.7	981	upstream	10.86	5	5	15	0	1	1
4:10170612:A:G	rs62288889	4	10170612	G	A	0.2465	1.53515e-14	-0.131421	0.017102	0.772401	rs749766604	4	AC006499.7	1222	intergenic	4.717	5	5	15	0	1	1
4:10171863:A:G	rs73089928	4	10171863	G	A	0.08151	1.19797e-13	0.194545	0.0262296	0.70457	rs79824251	4	AC006499.7	2473	intergenic	1.48	4	2	15	0	1	1
4:10173696:A:G	rs10034405	4	10173696	G	A	0.1014	7.36117e-10	0.14837	0.0240933	0.682033	rs6449268	4	AC006499.7	4306	intergenic	2.154	5	2	15	0	1	1
4:10173889:C:T	rs55760253	4	10173889	T	C	0.2366	9.08599e-12	-0.119192	0.0174761	0.787956	rs749766604	4	AC006499.7	4499	intergenic	1.337	4	2	15	0	1	1
4:10173951:A:G	rs76903922	4	10173951	A	G	0.1074	9.0854e-24	0.240385	0.0239163	0.738526	rs73089942	4	AC006499.7	4561	intergenic	1.677	4	2	15	0	1	1
4:10174139:C:T	rs4697718	4	10174139	C	T	0.3161	1.78145e-10	0.103599	0.0162404	0.767992	rs11943393	4	AC006499.7	4749	intergenic	4.249	2c	2	15	0	1	1
4:10174158:A:G	rs4697719	4	10174158	A	G	0.334	3.21605e-12	0.111349	0.0159801	0.8377	rs11943393	4	AC006499.7	4768	intergenic	2.004	4	2	15	0	1	1
4:10174190:C:G	rs4697720	4	10174190	G	C	0.334	3.41765e-12	0.111217	0.0159809	0.8377	rs11943393	4	AC006499.7	4800	intergenic	1.335	3a	2	15	0	1	1
4:10174217:C:G	rs4697721	4	10174217	C	G	0.334	3.80746e-12	0.11097	0.0159803	0.8377	rs11943393	4	AC006499.7	4827	intergenic	1.309	3a	2	15	0	1	1
4:10174232:GC:GCC	rs560313435	4	10174232	GC	GCC	0.2376	NA	NA	NA	0.783012	rs749766604	4	AC006499.7	4842	NA	NA	NA	2	15	0	1	1
4:10174232:G:GC	rs143166144	4	10174232	GC	G	0.3429	NA	NA	NA	0.783012	rs749766604	4	AC006499.7	4842	intergenic	0.791	NA	2	15	0	1	1
4:10174261:A:AT	4:10174261_AT_A	4	10174261	A	AT	0.4453	1.22271e-07	0.0791958	0.0149707	0.640193	rs11557743	4	AC006499.7	4871	intergenic	1.427	NA	2	15	0	1	1
4:10174402:C:CCT	4:10174402_CCT_C	4	10174402	C	CCT	0.2396	0.0481429	0.033955	0.0171828	0.679965	rs16894270	4	AC006499.7	5012	intergenic	2.629	NA	2	7	0	1	1
4:10174529:A:G	rs4697954	4	10174529	G	A	0.3241	1.16785e-11	0.108645	0.0160146	0.794341	rs11943393	4	AC006499.7	5139	intergenic	4.518	5	2	7	0	1	1
4:10174781:G:T	rs6449338	4	10174781	T	G	0.3449	1.5234e-11	0.106532	0.0157927	0.79401	rs11943393	4	AC006499.7	5391	intergenic	2.157	4	2	7	0	1	1
4:10174917:A:G	rs62288891	4	10174917	A	G	0.2445	4.10085e-13	-0.124356	0.0171473	0.751438	rs749766604	4	AC006499.7	5527	intergenic	1.314	2b	2	15	0	1	1
4:10175508:A:C	rs12508854	4	10175508	C	A	0.2485	2.30661e-14	-0.130351	0.017079	0.765126	rs749766604	4	AC006499.7	6118	intergenic	9.522	4	2	15	0	1	1
4:10175536:A:C	rs10017447	4	10175536	A	C	0.3151	1.1569e-09	0.0992735	0.0163115	0.73306	rs11943393	4	AC006499.7	6146	intergenic	2.135	4	2	15	0	1	1
4:10175689:A:T	rs10024152	4	10175689	T	A	0.338	3.09341e-13	0.116033	0.0159162	0.820749	rs11943393	4	AC006499.7	6299	intergenic	0.238	5	2	7	0	1	1
4:10175777:A:C	rs76038859	4	10175777	A	C	0.07058	1.43477e-23	0.292271	0.0292096	0.885943	rs79824251	4	AC006499.7	6387	intergenic	0.392	4	2	7	0	1	1
4:10175872:C:G	rs2903827	4	10175872	G	C	0.1839	3.03124e-49	0.285698	0.019368	0.742885	rs10009493	4	AC006499.7	6482	intergenic	1.446	3a	2	15	0	1	1
4:10176731:A:AAC	4:10176731_AAC_A	4	10176731	A	AAC	0.3429	7.93473e-12	0.108965	0.0159312	0.879338	rs11943393	4	AC006499.7	7341	intergenic	1.577	NA	5	15	0	1	1
4:10177120:C:G	rs2868414	4	10177120	C	G	0.3429	6.98185e-12	0.109046	0.0159004	0.879338	rs11943393	4	AC006499.7	7730	intergenic	0.86	7	5	15	0	1	1
4:10177777:C:CTGTG	rs10666902	4	10177777	CTGTG	C	0.3429	8.09146e-12	0.10871	0.0159004	0.879338	rs11943393	4	AC006499.7	8387	intergenic	1.435	NA	5	15	0	1	1
4:10177818:C:T	rs4697724	4	10177818	T	C	0.3429	6.42313e-12	0.109233	0.0159001	0.879338	rs11943393	4	AC006499.7	8428	intergenic	2.455	7	5	15	0	1	1
4:10177880:T:TC	4:10177880_TC_T	4	10177880	T	TC	0.3429	7.64818e-12	0.108829	0.015899	0.879338	rs11943393	4	AC006499.7	8490	intergenic	0.782	NA	5	15	0	1	1
4:10178168:A:C	rs17385872	4	10178168	A	C	0.2495	1.56682e-13	-0.125656	0.0170234	0.736163	rs749766604	4	AC006499.7	8778	intergenic	0.772	5	5	15	0	1	1
4:10178217:C:T	rs16894579	4	10178217	T	C	0.3429	7.41956e-12	0.108909	0.0159006	0.879338	rs11943393	4	AC006499.7	8827	intergenic	1.796	5	5	15	0	1	1
4:10178235:G:T	rs73089942	4	10178235	T	G	0.1193	9.13849e-28	0.252658	0.0231348	1	rs73089942	4	AC006499.7	8845	intergenic	1.441	5	5	15	0	1	1
4:10178556:A:T	rs10033955	4	10178556	A	T	0.3429	6.30848e-12	0.109299	0.0159038	0.879338	rs11943393	4	AC006499.7	9166	intergenic	0.222	7	5	15	0	1	1
4:10178622:A:C	rs9291661	4	10178622	C	A	0.3439	9.69298e-12	0.108367	0.0159105	0.867064	rs11943393	4	AC006499.7	9232	intergenic	2.75	NA	5	15	0	1	1
4:10178922:A:T	rs11737347	4	10178922	T	A	0.3429	4.87259e-12	0.109917	0.0159087	0.879338	rs11943393	4	AC006499.7	9532	intergenic	2.59	6	5	15	0	1	1
4:10179009:A:T	rs16894599	4	10179009	A	T	0.3429	4.39101e-12	0.110159	0.0159098	0.879338	rs11943393	4	AC006499.7	9619	intergenic	1.104	7	5	15	0	1	1
4:10179084:A:G	rs7670376	4	10179084	A	G	0.3429	4.08738e-12	0.110284	0.0159046	0.879338	rs11943393	4	AC006499.7	9694	intergenic	0.05	7	5	15	0	1	1
4:10179309:C:T	rs7657551	4	10179309	C	T	0.3419	4.62705e-12	0.110037	0.0159092	0.875755	rs11943393	4	AC006499.7	9919	intergenic	0.558	6	5	15	0	1	1
4:10179379:C:G	rs56099802	4	10179379	G	C	0.2326	3.63549e-13	-0.127491	0.0175402	0.795732	rs10489074	4	AC006499.7	9989	intergenic	0.253	6	5	15	0	1	1
4:10179769:A:G	rs6449342	4	10179769	G	A	0.3419	4.38911e-12	0.11015	0.0159084	0.875755	rs11943393	4	AC006499.7	10379	intergenic	1.537	6	5	15	0	1	1
4:10180622:C:T	rs4273473	4	10180622	C	T	0.3429	3.78873e-12	0.110485	0.0159089	0.879338	rs11943393	4	AC006499.7	11232	intergenic	2.108	5	5	15	0	1	1
4:10180823:C:T	rs6811287	4	10180823	T	C	0.4225	3.26908e-36	0.187227	0.0149001	0.891004	rs6833292	4	AC006499.7	11433	intergenic	0.997	5	5	15	0	1	1
4:10181206:C:T	rs714815	4	10181206	T	C	0.2276	1.03702e-14	-0.137661	0.0177981	0.781713	rs10489074	4	AC006499.7	11816	intergenic	2.916	NA	2	15	0	1	1
4:10181317:C:G	rs723664	4	10181317	C	G	0.3419	3.51929e-12	0.110663	0.0159107	0.875755	rs11943393	4	AC006499.7	11927	intergenic	0.613	5	2	15	0	1	1
4:10181374:A:G	rs723663	4	10181374	G	A	0.3419	4.30999e-12	0.110187	0.0159078	0.875755	rs11943393	4	AC006499.7	11984	intergenic	0.97	NA	2	15	0	1	1
4:10181387:A:T	rs12500891	4	10181387	A	T	0.2525	3.71417e-13	-0.123902	0.0170533	0.787217	rs749766604	4	AC006499.7	11997	intergenic	1.897	5	2	15	0	1	1
4:10181672:C:T	rs4697956	4	10181672	T	C	0.3449	4.80058e-12	0.109886	0.0158993	0.878608	rs11943393	4	AC006499.7	12282	intergenic	2.409	5	2	15	0	1	1
4:10181917:A:G	rs62285983	4	10181917	A	G	0.2525	2.70369e-13	-0.124711	0.017064	0.797484	rs749766604	4	AC006499.7	12527	intergenic	0.343	4	2	15	0	1	1
4:10181921:C:G	rs2068466	4	10181921	G	C	0.3449	4.04781e-12	0.110269	0.0158992	0.878608	rs11943393	4	AC006499.7	12531	intergenic	1.838	4	2	15	0	1	1
4:10182254:A:G	rs4697957	4	10182254	G	A	0.1899	4.02636e-43	0.256106	0.0186029	0.709737	rs10009493	4	AC006499.7	12864	intergenic	9.153	4	2	15	0	1	1
4:10182556:C:T	rs4697958	4	10182556	C	T	0.3449	5.77175e-12	0.109464	0.0158985	0.878608	rs11943393	4	AC006499.7	13166	intergenic	5.662	3a	2	15	0	1	1
4:10182845:C:T	rs887735	4	10182845	C	T	0.2535	3.23163e-13	-0.12429	0.0170626	0.79283	rs749766604	4	AC006499.7	13455	intergenic	5.833	NA	2	15	0	1	1
4:10182913:C:T	rs887734	4	10182913	C	T	0.3429	4.76163e-12	0.109957	0.0159069	0.879338	rs11943393	4	AC006499.7	13523	intergenic	2.252	NA	2	15	0	1	1
4:10183108:C:T	rs887733	4	10183108	C	T	0.4245	1.4171e-06	0.0720121	0.0149323	0.668796	rs62286568	4	AC006499.7	13718	intergenic	1.694	2a	2	15	0	1	1
4:10183117:C:G	rs887732	4	10183117	C	G	0.1889	2.65567e-43	0.257449	0.0186597	0.713454	rs10009493	4	AC006499.7	13727	intergenic	2.44	4	2	15	0	1	1
4:10183186:A:C	rs887731	4	10183186	C	A	0.3429	5.90908e-12	0.109462	0.015906	0.879338	rs11943393	4	AC006499.7	13796	intergenic	5.26	NA	2	15	0	1	1
4:10183314:G:GGAGA	4:10183314_GGAGA_G	4	10183314	G	GGAGA	0.3429	4.33541e-12	0.110257	0.0159197	0.879338	rs11943393	4	AC006499.7	13924	intergenic	3.462	NA	2	15	0	1	1
4:10183611:C:G	rs887729	4	10183611	G	C	0.2555	3.80986e-13	-0.123812	0.0170489	0.783612	rs749766604	4	AC006499.7	14221	intergenic	0.2	4	2	15	0	1	1
4:10183798:A:G	rs887728	4	10183798	G	A	0.3429	4.44575e-12	0.110117	0.0159078	0.879338	rs11943393	4	AC006499.7	14408	intergenic	0.63	NA	2	15	0	1	1
4:10183819:A:G	rs887727	4	10183819	A	G	0.33	2.14865e-12	0.112366	0.0159963	0.817297	rs11943393	4	AC006499.7	14429	intergenic	2.016	NA	2	15	0	1	1
4:10183895:C:T	rs887725	4	10183895	T	C	0.4801	5.78388e-05	-0.0596864	0.014842	0.645583	rs10017852	4	AC006499.7	14505	intergenic	0.335	NA	2	15	0	1	1
4:10184235:A:AATAC	rs766184954	4	10184235	A	AATAC	0.3449	8.72266e-12	0.108525	0.0158984	0.878608	rs11943393	4	AC006499.7	14845	intergenic	1.726	NA	3	15	0	1	1
4:10184956:C:T	rs10031694	4	10184956	T	C	0.3539	2.52363e-13	0.115763	0.0158197	0.835311	rs11943393	4	AC006499.7	15566	intergenic	2.45	4	2	15	0	1	1
4:10185050:C:CAG	rs778803364	4	10185050	C	CAG	0.3429	5.88792e-12	0.109617	0.0159273	0.879338	rs11943393	4	AC006499.7	15660	intergenic	1.223	NA	2	15	0	1	1
4:10185422:A:AT	4:10185422_AT_A	4	10185422	A	AT	0.3429	4.09378e-12	0.110661	0.0159594	0.878836	rs11943393	4	AC006499.6	16024	intergenic	1.012	NA	3	15	0	1	1
4:10185777:A:T	rs73220606	4	10185777	A	T	0.2525	2.8715e-13	-0.124518	0.0170566	0.797484	rs749766604	4	AC006499.6	15669	intergenic	4.084	5	3	15	0	1	1
4:10185799:A:G	rs10025980	4	10185799	A	G	0.3439	6.22053e-12	0.109316	0.0159017	0.882951	rs11943393	4	AC006499.6	15647	intergenic	0.792	2b	3	15	0	1	1
4:10185854:G:T	rs9997234	4	10185854	G	T	0.325	2.66719e-12	0.112065	0.0160224	0.799745	rs11943393	4	AC006499.6	15592	intergenic	2.25	2b	3	15	0	1	1
4:10186251:C:T	rs11723976	4	10186251	C	T	0.3439	5.84114e-12	0.109478	0.0159045	0.882951	rs11943393	4	AC006499.6	15195	intergenic	6.937	5	3	15	0	1	1
4:10186604:C:T	rs11724092	4	10186604	C	T	0.3439	5.80622e-12	0.10947	0.0159014	0.882951	rs11943393	4	AC006499.6	14842	intergenic	0.739	5	3	15	0	1	1
4:10186799:A:C	rs11722345	4	10186799	A	C	0.3449	6.98864e-12	0.109026	0.0158979	0.878608	rs11943393	4	AC006499.6	14647	intergenic	2.227	5	3	15	0	1	1
4:10187114:C:G	rs62285984	4	10187114	G	C	0.2694	6.19036e-08	-0.0906515	0.0167463	0.733752	rs749766604	4	AC006499.6	14332	intergenic	0.556	5	2	15	0	1	1
4:10187263:C:G	rs4697960	4	10187263	C	G	0.329	2.68321e-12	0.111877	0.0159976	0.814054	rs11943393	4	AC006499.6	14183	intergenic	0.01	5	2	15	0	1	1
4:10187373:A:G	rs4697961	4	10187373	A	G	0.3429	5.94313e-12	0.109445	0.0159054	0.878836	rs11943393	4	AC006499.6	14073	intergenic	0.867	4	2	15	0	1	1
4:10187395:C:T	rs4697726	4	10187395	C	T	0.3429	6.93307e-12	0.109093	0.015905	0.878836	rs11943393	4	AC006499.6	14051	intergenic	5.285	4	2	15	0	1	1
4:10187578:C:T	rs62285985	4	10187578	T	C	0.2376	7.87467e-13	-0.126024	0.0175929	0.732654	4:10204300_GT_G	4	AC006499.6	13868	intergenic	3.794	4	2	15	0	1	1
4:10187580:A:G	rs56391253	4	10187580	A	G	0.3449	9.65778e-12	0.108435	0.0159194	0.878608	rs11943393	4	AC006499.6	13866	intergenic	5.281	4	2	15	0	1	1
4:10187922:C:T	rs4697727	4	10187922	C	T	0.3439	5.45686e-12	0.109631	0.0159043	0.882951	rs11943393	4	AC006499.6	13524	intergenic	1.746	4	2	15	0	1	1
4:10188326:A:G	rs956312	4	10188326	A	G	0.3449	6.24123e-12	0.109301	0.0159006	0.878608	rs11943393	4	AC006499.6	13120	intergenic	1.189	NA	2	15	0	1	1
4:10188381:A:C	rs956311	4	10188381	A	C	0.3449	6.82743e-12	0.109107	0.015902	0.878608	rs11943393	4	AC006499.6	13065	intergenic	1.886	NA	2	15	0	1	1
4:10188545:A:ACCTTGGATTGT	rs772067973	4	10188545	A	ACCTTGGATTGT	0.1909	2.60071e-55	0.300603	0.0191887	0.798906	rs10489070	4	AC006499.6	12901	intergenic	1.469	NA	5	15	0	1	1
4:10188832:A:G	rs4697962	4	10188832	A	G	0.3439	5.73043e-12	0.109543	0.0159076	0.882951	rs11943393	4	AC006499.6	12614	intergenic	1.219	6	5	15	0	1	1
4:10188976:C:CTG	rs34546744	4	10188976	CTG	C	0.3439	4.7379e-12	0.110123	0.0159293	0.882951	rs11943393	4	AC006499.6	12470	intergenic	1.804	NA	5	15	0	1	1
4:10189135:A:G	rs11721501	4	10189135	A	G	0.1799	1.18014e-55	0.303221	0.0192941	0.8212	rs10489070	4	AC006499.6	12311	intergenic	2.448	7	5	15	0	1	1
4:10189146:A:T	rs11727398	4	10189146	A	T	0.3449	6.4385e-12	0.109261	0.015905	0.878608	rs11943393	4	AC006499.6	12300	intergenic	3.682	7	5	15	0	1	1
4:10189162:A:G	rs11721530	4	10189162	A	G	0.3439	5.5311e-12	0.109634	0.0159091	0.882951	rs11943393	4	AC006499.6	12284	intergenic	0.317	7	5	15	0	1	1
4:10189213:A:G	rs62285986	4	10189213	G	A	0.3439	5.50823e-12	0.10964	0.0159087	0.882951	rs11943393	4	AC006499.6	12233	intergenic	1.325	5	5	15	0	1	1
4:10189391:G:GT	rs141719834	4	10189391	G	GT	0.000994	NA	NA	NA	1	rs4993730	4	AC006499.6	12055	intergenic	0.371	NA	5	15	0	0	1
4:10189483:C:T	rs4697963	4	10189483	C	T	0.3439	5.84372e-12	0.109496	0.0159072	0.882951	rs11943393	4	AC006499.6	11963	intergenic	1.802	7	5	15	0	1	1
4:10189812:A:G	rs4697964	4	10189812	G	A	0.3439	3.9537e-12	0.110388	0.0159088	0.882951	rs11943393	4	AC006499.6	11634	intergenic	0.971	7	5	15	0	1	1
4:10190058:A:G	rs4697965	4	10190058	G	A	0.3449	4.70713e-12	0.10999	0.015908	0.878608	rs11943393	4	AC006499.6	11388	intergenic	1.477	4	5	15	0	1	1
4:10190074:A:G	rs4697966	4	10190074	A	G	0.337	6.46253e-12	0.109358	0.0159203	0.849186	rs11943393	4	AC006499.6	11372	intergenic	0.937	3a	5	15	0	1	1
4:10190318:C:T	rs28496435	4	10190318	C	T	0.3449	4.58445e-12	0.110048	0.0159077	0.878608	rs11943393	4	AC006499.6	11128	intergenic	3.775	5	5	15	0	1	1
4:10190420:A:G	rs62285987	4	10190420	A	G	0.2525	9.76625e-14	-0.127001	0.0170609	0.797484	rs749766604	4	AC006499.6	11026	intergenic	4.403	5	5	15	0	1	1
4:10190454:A:G	rs28414564	4	10190454	G	A	0.329	6.49997e-13	0.115065	0.0160045	0.814054	rs11943393	4	AC006499.6	10992	intergenic	0.111	5	5	15	0	1	1
4:10190535:C:T	rs28528791	4	10190535	C	T	0.329	1.09898e-12	0.113885	0.0160007	0.814054	rs11943393	4	AC006499.6	10911	intergenic	4.543	5	5	15	0	1	1
4:10190792:C:T	rs11726987	4	10190792	T	C	0.3449	2.88721e-12	0.111036	0.0159006	0.878608	rs11943393	4	AC006499.6	10654	intergenic	2.682	7	5	15	0	1	1
4:10191049:C:G	rs6844061	4	10191049	G	C	0.333	3.63863e-12	0.110959	0.015964	0.841015	rs11943393	4	AC006499.6	10397	intergenic	3.372	6	5	15	0	1	1
4:10191766:A:G	rs10000104	4	10191766	A	G	0.332	5.24745e-12	0.110094	0.0159586	0.837598	rs11943393	4	AC006499.6	9680	intergenic	0.716	5	5	15	0	1	1
4:10192108:C:T	rs2215691	4	10192108	T	C	0.332	5.1056e-12	0.1102	0.015965	0.837598	rs11943393	4	AC006499.6	9338	intergenic	0.333	NA	5	15	0	1	1
4:10192340:C:G	4:10192340:C:G	4	10192340	C	G	0.000994	NA	NA	NA	1	rs4993730	4	AC006499.6	9106	intergenic	0.068	NA	5	15	0	0	1
4:10192542:A:C	rs576385315	4	10192542	A	C	0.000994	NA	NA	NA	1	rs4993730	4	AC006499.6	8904	intergenic	2.463	NA	5	15	0	0	1
4:10192744:C:T	rs6449351	4	10192744	C	T	0.331	7.31566e-12	0.109675	0.0160078	0.834208	rs11943393	4	AC006499.6	8702	intergenic	1.604	3a	5	15	0	1	1
4:10192820:C:G	rs6449352	4	10192820	C	G	0.331	5.6706e-12	0.110259	0.0160081	0.834208	rs11943393	4	AC006499.6	8626	intergenic	1.812	5	5	15	0	1	1
4:10193287:G:T	rs2159865	4	10193287	T	G	0.3231	5.37198e-12	0.111391	0.0161544	0.797536	rs11943393	4	AC006499.6	8159	intergenic	0.009	NA	5	15	0	1	1
4:10193427:C:G	rs10489080	4	10193427	G	C	0.2535	6.02338e-14	-0.128089	0.0170613	0.794842	rs749766604	4	AC006499.6	8019	intergenic	0.919	3a	5	15	0	1	1
4:10193604:A:G	rs2159864	4	10193604	G	A	0.331	6.79223e-12	0.109584	0.0159697	0.834208	rs11943393	4	AC006499.6	7842	intergenic	3.04	NA	5	15	0	1	1
4:10194270:C:T	rs6832085	4	10194270	C	T	0.332	2.47848e-13	0.116747	0.015949	0.821253	rs11943393	4	AC006499.6	7176	intergenic	1.232	4	5	15	0	1	1
4:10194504:A:G	rs6826383	4	10194504	G	A	0.33	5.8479e-12	0.11016	0.0160039	0.830258	rs11943393	4	AC006499.6	6942	intergenic	0.005	6	5	15	0	1	1
4:10194628:A:T	rs11732380	4	10194628	T	A	0.333	7.29043e-12	0.109555	0.0159891	0.833108	rs11943393	4	AC006499.6	6818	intergenic	0.984	5	5	15	0	1	1
4:10195214:A:G	rs73220628	4	10195214	A	G	0.2535	1.0295e-13	-0.126875	0.0170598	0.794842	rs749766604	4	AC006499.6	6232	intergenic	1.069	5	5	15	0	1	1
4:10195238:C:T	rs62286282	4	10195238	C	T	0.2535	8.28443e-14	-0.127364	0.0170598	0.794842	rs749766604	4	AC006499.6	6208	intergenic	7.464	5	5	15	0	1	1
4:10195802:A:G	rs11723388	4	10195802	A	G	0.1769	3.11581e-56	0.307439	0.0194583	0.755247	rs10489070	4	AC006499.6	5644	intergenic	0.961	5	5	15	0	1	1
4:10196615:A:T	rs4697967	4	10196615	A	T	0.3419	2.53078e-12	0.111659	0.0159477	0.866758	rs11943393	4	AC006499.6	4831	intergenic	3.045	7	5	15	0	1	1
4:10196638:C:T	rs4697728	4	10196638	C	T	0.3419	2.90112e-12	0.111368	0.0159497	0.866758	rs11943393	4	AC006499.6	4808	intergenic	4.247	7	5	15	0	1	1
4:10196761:A:T	rs917825	4	10196761	T	A	0.3429	2.73613e-12	0.111381	0.0159329	0.870865	rs11943393	4	AC006499.6	4685	intergenic	4.119	6	5	15	0	1	1
4:10196853:A:G	rs1860903	4	10196853	A	G	0.2535	8.48287e-14	-0.127321	0.0170612	0.794842	rs749766604	4	AC006499.6	4593	intergenic	3.096	7	5	15	0	1	1
4:10196886:C:G	rs929575	4	10196886	G	C	0.1759	6.74999e-57	0.308313	0.0193956	0.761141	rs10489070	4	AC006499.6	4560	intergenic	0.626	7	5	15	0	1	1
4:10196894:A:T	rs917824	4	10196894	A	T	0.3419	2.53825e-12	0.111615	0.0159423	0.866758	rs11943393	4	AC006499.6	4552	intergenic	1.305	7	5	15	0	1	1
4:10196971:G:GT	rs5856043	4	10196971	GT	G	0.2545	1.48615e-13	-0.12596	0.0170484	0.790236	rs749766604	4	AC006499.6	4475	intergenic	1.175	NA	5	15	0	1	1
4:10197225:C:T	rs917823	4	10197225	T	C	0.3419	2.46725e-12	0.111665	0.0159405	0.866758	rs11943393	4	AC006499.6	4221	intergenic	0.632	NA	5	15	0	1	1
4:10197663:G:T	rs66769576	4	10197663	T	G	0.3429	2.33482e-12	0.111763	0.0159368	0.870865	rs11943393	4	AC006499.6	3783	intergenic	0.583	7	5	15	0	1	1
4:10198049:A:G	rs11725857	4	10198049	A	G	0.3429	3.30199e-12	0.110964	0.0159333	0.870865	rs11943393	4	AC006499.6	3397	intergenic	1.204	5	5	15	0	1	1
4:10198050:G:T	rs11725858	4	10198050	T	G	0.3429	2.83694e-12	0.111348	0.0159397	0.870865	rs11943393	4	AC006499.6	3396	intergenic	0.771	5	5	15	0	1	1
4:10198052:A:ATCT	4:10198052_ATCT_A	4	10198052	A	ATCT	0.2545	1.10341e-13	-0.126694	0.0170566	0.792289	rs749766604	4	AC006499.6	3394	intergenic	0.744	NA	5	15	0	1	1
4:10198086:A:G	rs6836606	4	10198086	A	G	0.333	5.78369e-12	0.110126	0.0159953	0.833108	rs11943393	4	AC006499.6	3360	intergenic	1.799	5	5	15	0	1	1
4:10198468:C:T	rs2192088	4	10198468	T	C	0.3429	2.39826e-12	0.111742	0.0159424	0.870865	rs11943393	4	AC006499.6	2978	intergenic	0.021	NA	5	15	0	1	1
4:10198628:C:T	rs4697968	4	10198628	T	C	0.3439	2.1239e-12	0.112003	0.015941	0.874474	rs11943393	4	AC006499.6	2818	intergenic	0.821	6	5	15	0	1	1
4:10198950:C:T	rs62286284	4	10198950	C	T	0.2545	6.33954e-14	-0.127932	0.0170556	0.792289	rs749766604	4	AC006499.6	2496	intergenic	2.938	6	5	15	0	1	1
4:10198981:C:G	rs4697969	4	10198981	C	G	0.3439	2.488e-12	0.111599	0.0159337	0.874989	rs11943393	4	AC006499.6	2465	intergenic	0.312	7	5	15	0	1	1
4:10199127:G:GT	4:10199127_GT_G	4	10199127	G	GT	0.3171	1.74175e-12	0.113892	0.0161464	0.765069	rs11943393	4	AC006499.6	2319	intergenic	0.585	NA	5	15	0	1	1
4:10199139:G:T	rs11726996	4	10199139	T	G	0.3429	1.94073e-12	0.112198	0.0159402	0.870865	rs11943393	4	AC006499.6	2307	intergenic	0.336	7	5	15	0	1	1
4:10199240:A:G	rs2098232	4	10199240	A	G	0.34	9.33249e-13	0.114419	0.0160251	0.86021	rs11943393	4	AC006499.6	2206	intergenic	0.005	NA	5	15	0	1	1
4:10199448:C:T	rs2080075	4	10199448	C	T	0.3429	2.13439e-12	0.112001	0.0159422	0.879338	rs11943393	4	AC006499.6	1998	intergenic	2.562	NA	5	15	0	1	1
4:10199523:C:T	rs74696468	4	10199523	T	C	0.07058	2.14867e-09	-0.165644	0.0276712	0.921806	rs76835013	4	AC006499.6	1923	intergenic	0.063	5	5	15	0	1	1
4:10199780:A:C	rs6829883	4	10199780	C	A	0.3171	2.02582e-12	0.113208	0.0160973	0.765069	rs11943393	4	AC006499.6	1666	intergenic	3.211	4	2	15	0	1	1
4:10199948:C:T	rs55878266	4	10199948	T	C	0.3429	2.05546e-12	0.112083	0.015942	0.870865	rs11943393	4	AC006499.6	1498	intergenic	1.532	4	2	15	0	1	1
4:10200137:T:TGTG	4:10200137_TGTG_T	4	10200137	T	TGTG	0.2545	7.85341e-14	-0.12767	0.0170848	0.792289	rs749766604	4	AC006499.6	1309	intergenic	1.678	NA	2	15	0	1	1
4:10200204:G:T	rs55775442	4	10200204	G	T	0.3429	2.05481e-12	0.112083	0.015942	0.870865	rs11943393	4	AC006499.6	1242	intergenic	6.931	2c	5	15	0	1	1
4:10200401:G:T	rs4697729	4	10200401	T	G	0.3429	1.91777e-12	0.112243	0.0159428	0.870865	rs11943393	4	AC006499.6	1045	intergenic	1.058	5	5	15	0	1	1
4:10200496:C:T	rs4697730	4	10200496	C	T	0.3429	1.93856e-12	0.112206	0.015941	0.870865	rs11943393	4	AC006499.6	950	downstream	2.899	5	5	15	0	1	1
4:10200718:A:G	rs4697731	4	10200718	A	G	0.3429	1.9105e-12	0.11224	0.0159412	0.870865	rs11943393	4	AC006499.6	728	downstream	0.212	3a	5	15	0	1	1
4:10200860:A:T	rs4697971	4	10200860	A	T	0.3439	2.72321e-12	0.111449	0.0159411	0.874989	rs11943393	4	AC006499.6	586	downstream	2.432	6	5	15	0	1	1
4:10201503:A:C	rs4697972	4	10201503	A	C	0.3429	1.96349e-12	0.112159	0.0159383	0.870865	rs11943393	4	AC006499.6	0	ncRNA_exonic	1.671	6	5	15	0	1	1
4:10201649:A:T	rs1990470	4	10201649	A	T	0.3419	1.76822e-12	0.112483	0.0159513	0.867285	rs11943393	4	AC006499.6	0	ncRNA_exonic	2.994	5	5	15	0	1	1
4:10201652:G:T	rs1990469	4	10201652	T	G	0.3419	1.82423e-12	0.11241	0.0159508	0.867285	rs11943393	4	AC006499.6	0	ncRNA_exonic	0.32	NA	5	15	0	1	1
4:10201712:C:T	rs545252836	4	10201712	C	T	0.000994	NA	NA	NA	1	rs4993730	4	AC006499.6	0	ncRNA_exonic	1.076	NA	5	15	0	0	1
4:10201873:G:T	rs4697732	4	10201873	T	G	0.3429	2.36203e-12	0.111718	0.0159342	0.870865	rs11943393	4	AC006499.6	0	ncRNA_exonic	1.604	7	5	15	0	1	1
4:10201960:C:T	rs17388888	4	10201960	T	C	0.2545	5.77632e-14	-0.12809	0.017049	0.792289	rs749766604	4	AC006499.6	0	ncRNA_exonic	0.822	6	5	15	0	1	1
4:10202574:C:T	rs2868416	4	10202574	T	C	0.3429	1.85003e-12	0.112293	0.0159386	0.870865	rs11943393	4	AC006499.6	277	upstream	0.355	4	2	15	0	1	1
4:10202697:A:C	rs2868418	4	10202697	C	A	0.3429	1.77913e-12	0.112342	0.0159333	0.870865	rs11943393	4	AC006499.6	400	upstream	2.684	4	5	15	0	1	1
4:10202997:A:G	rs2868420	4	10202997	A	G	0.3429	1.97088e-12	0.112157	0.0159393	0.870865	rs11943393	4	AC006499.6	700	upstream	3.261	5	2	15	0	1	1
4:10203152:A:G	rs4697973	4	10203152	A	G	0.3419	1.77607e-12	0.112388	0.0159393	0.867285	rs11943393	4	AC006499.6	855	upstream	0.329	5	5	15	0	1	1
4:10203217:A:AGCAGGT	rs113167329	4	10203217	AGCAGGT	A	0.3549	1.76739e-12	0.112591	0.0159665	0.837527	rs11943393	4	AC006499.6	920	upstream	2.007	NA	5	15	0	1	1
4:10203525:C:T	rs759021	4	10203525	T	C	0.2545	5.98112e-14	-0.128001	0.0170475	0.792289	rs749766604	4	AC006499.6	1228	intergenic	0.613	NA	2	15	0	1	1
4:10203917:A:G	rs73222526	4	10203917	A	G	0.2386	5.94039e-15	-0.134043	0.0171736	0.844202	rs10489074	4	AC006499.6	1620	intergenic	2.413	7	5	15	0	1	1
4:10203963:C:G	rs10489079	4	10203963	C	G	0.2545	5.44579e-14	-0.128248	0.0170525	0.792289	rs749766604	4	AC006499.6	1666	intergenic	9.861	7	5	15	0	1	1
4:10204157:A:G	rs6858209	4	10204157	G	A	0.3429	1.7696e-12	0.112332	0.0159301	0.878836	rs11943393	4	AC006499.6	1860	intergenic	0.565	7	5	15	0	1	1
4:10204189:C:T	rs9283699	4	10204189	T	C	0.3429	2.08655e-12	0.111975	0.0159315	0.878836	rs11943393	4	AC006499.6	1892	intergenic	6.304	7	5	15	0	1	1
4:10204300:G:GT	4:10204300_GT_G	4	10204300	G	GT	0.2684	6.6986e-12	-0.121606	0.0177167	1	4:10204300_GT_G	4	AC006499.6	2003	intergenic	1.083	NA	5	15	0	1	1
[truncated: 2,076 more rows]
