# Supplementary material for: Genetic variants associated with gout identified through a genome-wide study in the UK biobank (N = 150 542)
Source: Hum Mol Genet. 2025 Oct 11;34(23):1951–63. doi: 10.1093/hmg/ddaf151 (PMC12627942; doi:10.1093/hmg/ddaf151)
Supplement: Supplementary_Table_4_ddaf151 [file supplementary_table_4_ddaf151.xlsx]

## Sheet: eqtl5
uniqID	db	tissue	gene	testedAllele	p	signed_stats	FDR	RiskIncAllele	alignedDirection	chr	pos	symbol	eqtlMapFilt
2:27661114:A:AG	GTEx/v8	Muscle_Skeletal	ENSG00000115234	A	1.47569e-88	-0.482126	2.15166e-75	AG	+	2	27661114	SNX17	1
2:27604279:A:G	GTEx/v8	Muscle_Skeletal	ENSG00000115234	G	4.6965e-88	-0.483974	2.15166e-75	A	+	2	27604279	SNX17	1
2:27627366:A:G	GTEx/v8	Muscle_Skeletal	ENSG00000115234	A	4.77075e-88	-0.483943	2.15166e-75	G	+	2	27627366	SNX17	1
2:27599875:G:T	GTEx/v8	Muscle_Skeletal	ENSG00000115234	G	6.8581e-88	-0.48257	2.15166e-75	T	+	2	27599875	SNX17	1
2:27608115:C:T	GTEx/v8	Muscle_Skeletal	ENSG00000115234	T	6.8581e-88	-0.48257	2.15166e-75	C	+	2	27608115	SNX17	1
2:27610917:A:G	GTEx/v8	Muscle_Skeletal	ENSG00000115234	G	6.8581e-88	-0.48257	2.15166e-75	A	+	2	27610917	SNX17	1
2:27611469:A:G	GTEx/v8	Muscle_Skeletal	ENSG00000115234	G	6.8581e-88	-0.48257	2.15166e-75	A	+	2	27611469	SNX17	1
2:27612937:A:G	GTEx/v8	Muscle_Skeletal	ENSG00000115234	G	6.8581e-88	-0.48257	2.15166e-75	A	+	2	27612937	SNX17	1
2:27612938:C:G	GTEx/v8	Muscle_Skeletal	ENSG00000115234	C	6.8581e-88	-0.48257	2.15166e-75	G	+	2	27612938	SNX17	1
2:27615294:C:T	GTEx/v8	Muscle_Skeletal	ENSG00000115234	T	6.8581e-88	-0.48257	2.15166e-75	C	+	2	27615294	SNX17	1
2:27616790:C:T	GTEx/v8	Muscle_Skeletal	ENSG00000115234	C	6.8581e-88	-0.48257	2.15166e-75	T	+	2	27616790	SNX17	1
2:27618012:C:CACT	GTEx/v8	Muscle_Skeletal	ENSG00000115234	C	6.8581e-88	-0.48257	2.15166e-75	CACT	+	2	27618012	SNX17	1
2:27620179:A:AAAG	GTEx/v8	Muscle_Skeletal	ENSG00000115234	A	6.8581e-88	-0.48257	2.15166e-75	AAAG	+	2	27620179	SNX17	1
2:27620827:A:G	GTEx/v8	Muscle_Skeletal	ENSG00000115234	G	6.8581e-88	-0.48257	2.15166e-75	A	+	2	27620827	SNX17	1
2:27631191:C:T	GTEx/v8	Muscle_Skeletal	ENSG00000115234	T	6.8581e-88	-0.48257	2.15166e-75	C	+	2	27631191	SNX17	1
2:27635582:A:G	GTEx/v8	Muscle_Skeletal	ENSG00000115234	G	6.8581e-88	-0.48257	2.15166e-75	A	+	2	27635582	SNX17	1
2:27646770:C:T	GTEx/v8	Muscle_Skeletal	ENSG00000115234	T	6.8581e-88	-0.48257	2.15166e-75	C	+	2	27646770	SNX17	1
2:27647152:A:G	GTEx/v8	Muscle_Skeletal	ENSG00000115234	G	6.8581e-88	-0.48257	2.15166e-75	A	+	2	27647152	SNX17	1
2:27647576:C:T	GTEx/v8	Muscle_Skeletal	ENSG00000115234	T	6.8581e-88	-0.48257	2.15166e-75	C	+	2	27647576	SNX17	1
2:27648590:A:G	GTEx/v8	Muscle_Skeletal	ENSG00000115234	G	6.8581e-88	-0.48257	2.15166e-75	A	+	2	27648590	SNX17	1
2:27596395:A:C	GTEx/v8	Muscle_Skeletal	ENSG00000115234	A	8.10679e-88	-0.481943	2.15166e-75	C	+	2	27596395	SNX17	1
2:27628635:A:G	GTEx/v8	Muscle_Skeletal	ENSG00000115234	G	1.24345e-87	-0.483941	2.15166e-75	A	+	2	27628635	SNX17	1
2:27696737:C:T	GTEx/v8	Muscle_Skeletal	ENSG00000115234	T	2.12779e-87	-0.48043	2.15166e-75	C	+	2	27696737	SNX17	1
2:27685014:C:T	GTEx/v8	Muscle_Skeletal	ENSG00000115234	T	2.18692e-87	-0.480138	2.15166e-75	C	+	2	27685014	SNX17	1
2:27657167:C:T	GTEx/v8	Muscle_Skeletal	ENSG00000115234	C	3.9964e-87	-0.479132	2.15166e-75	T	+	2	27657167	SNX17	1
2:27659491:C:T	GTEx/v8	Muscle_Skeletal	ENSG00000115234	C	3.9964e-87	-0.479132	2.15166e-75	T	+	2	27659491	SNX17	1
2:27663215:A:T	GTEx/v8	Muscle_Skeletal	ENSG00000115234	A	3.9964e-87	-0.479132	2.15166e-75	T	+	2	27663215	SNX17	1
2:27663416:G:T	GTEx/v8	Muscle_Skeletal	ENSG00000115234	T	3.9964e-87	-0.479132	2.15166e-75	G	+	2	27663416	SNX17	1
2:27667297:A:G	GTEx/v8	Muscle_Skeletal	ENSG00000115234	G	3.9964e-87	-0.479132	2.15166e-75	A	+	2	27667297	SNX17	1
2:27669341:A:AT	GTEx/v8	Muscle_Skeletal	ENSG00000115234	A	3.9964e-87	-0.479132	2.15166e-75	AT	+	2	27669341	SNX17	1
2:27671255:C:T	GTEx/v8	Muscle_Skeletal	ENSG00000115234	C	3.9964e-87	-0.479132	2.15166e-75	T	+	2	27671255	SNX17	1
2:27671257:C:T	GTEx/v8	Muscle_Skeletal	ENSG00000115234	T	3.9964e-87	-0.479132	2.15166e-75	C	+	2	27671257	SNX17	1
2:27677691:A:G	GTEx/v8	Muscle_Skeletal	ENSG00000115234	A	3.9964e-87	-0.479132	2.15166e-75	G	+	2	27677691	SNX17	1
2:27681598:A:C	GTEx/v8	Muscle_Skeletal	ENSG00000115234	C	3.9964e-87	-0.479132	2.15166e-75	A	+	2	27681598	SNX17	1
2:27684734:A:G	GTEx/v8	Muscle_Skeletal	ENSG00000115234	G	3.9964e-87	-0.479132	2.15166e-75	A	+	2	27684734	SNX17	1
2:27688601:C:T	GTEx/v8	Muscle_Skeletal	ENSG00000115234	T	3.9964e-87	-0.479132	2.15166e-75	C	+	2	27688601	SNX17	1
2:27692214:C:T	GTEx/v8	Muscle_Skeletal	ENSG00000115234	C	3.9964e-87	-0.479132	2.15166e-75	T	+	2	27692214	SNX17	1
2:27693485:C:T	GTEx/v8	Muscle_Skeletal	ENSG00000115234	C	3.9964e-87	-0.479132	2.15166e-75	T	+	2	27693485	SNX17	1
2:27698343:C:G	GTEx/v8	Muscle_Skeletal	ENSG00000115234	G	3.9964e-87	-0.479132	2.15166e-75	C	+	2	27698343	SNX17	1
2:27640980:A:G	GTEx/v8	Muscle_Skeletal	ENSG00000115234	A	4.61785e-87	-0.482383	2.15166e-75	G	+	2	27640980	SNX17	1
2:27673798:C:T	GTEx/v8	Muscle_Skeletal	ENSG00000115234	C	4.82374e-87	-0.479132	2.15166e-75	T	+	2	27673798	SNX17	1
2:27725572:A:C	GTEx/v8	Muscle_Skeletal	ENSG00000115234	A	7.10889e-87	-0.479991	2.15166e-75	C	+	2	27725572	SNX17	1
2:27656036:A:G	GTEx/v8	Muscle_Skeletal	ENSG00000115234	G	7.53355e-87	-0.477574	2.15166e-75	A	+	2	27656036	SNX17	1
2:27665361:C:G	GTEx/v8	Muscle_Skeletal	ENSG00000115234	G	1.02603e-86	-0.480713	2.15166e-75	C	+	2	27665361	SNX17	1
2:27661020:C:T	GTEx/v8	Muscle_Skeletal	ENSG00000115234	C	1.14832e-86	-0.481694	2.15166e-75	T	+	2	27661020	SNX17	1
2:27697953:C:CAGA	GTEx/v8	Muscle_Skeletal	ENSG00000115234	CAGA	1.26466e-86	-0.47782	2.15166e-75	C	+	2	27697953	SNX17	1
2:27669723:C:T	GTEx/v8	Muscle_Skeletal	ENSG00000115234	C	2.18568e-86	-0.479893	2.15166e-75	T	+	2	27669723	SNX17	1
2:27640325:A:G	GTEx/v8	Muscle_Skeletal	ENSG00000115234	G	2.52367e-86	-0.481247	2.15166e-75	A	+	2	27640325	SNX17	1
2:27626945:A:T	GTEx/v8	Muscle_Skeletal	ENSG00000115234	T	2.81477e-86	-0.477884	2.15166e-75	A	+	2	27626945	SNX17	1
2:27725761:C:T	GTEx/v8	Muscle_Skeletal	ENSG00000115234	T	4.23183e-86	-0.480108	2.15166e-75	C	+	2	27725761	SNX17	1
2:27689700:A:G	GTEx/v8	Muscle_Skeletal	ENSG00000115234	G	6.06809e-86	-0.478227	2.15166e-75	A	+	2	27689700	SNX17	1
2:27714511:A:C	GTEx/v8	Muscle_Skeletal	ENSG00000115234	C	9.90045e-86	-0.475952	2.15166e-75	A	+	2	27714511	SNX17	1
2:27714517:A:T	GTEx/v8	Muscle_Skeletal	ENSG00000115234	T	9.90045e-86	-0.475952	2.15166e-75	A	+	2	27714517	SNX17	1
2:27696207:A:C	GTEx/v8	Muscle_Skeletal	ENSG00000115234	C	1.10056e-85	-0.478014	2.15166e-75	A	+	2	27696207	SNX17	1
2:27716494:A:G	GTEx/v8	Muscle_Skeletal	ENSG00000115234	A	1.19681e-85	-0.477123	2.15166e-75	G	+	2	27716494	SNX17	1
2:27721971:C:T	GTEx/v8	Muscle_Skeletal	ENSG00000115234	C	1.85481e-85	-0.47597	2.15166e-75	T	+	2	27721971	SNX17	1
2:27597805:C:CTT	GTEx/v8	Muscle_Skeletal	ENSG00000115234	C	1.95949e-85	-0.477397	2.15166e-75	CTT	+	2	27597805	SNX17	1
2:27649375:A:G	GTEx/v8	Muscle_Skeletal	ENSG00000115234	G	2.56179e-85	-0.479618	2.15166e-75	A	+	2	27649375	SNX17	1
2:27727314:C:T	GTEx/v8	Muscle_Skeletal	ENSG00000115234	T	6.13025e-85	-0.476391	2.15166e-75	C	+	2	27727314	SNX17	1
2:27713634:A:G	GTEx/v8	Muscle_Skeletal	ENSG00000115234	A	7.69823e-85	-0.47807	2.15166e-75	G	+	2	27713634	SNX17	1
2:27715207:A:T	GTEx/v8	Muscle_Skeletal	ENSG00000115234	A	7.69823e-85	-0.47807	2.15166e-75	T	+	2	27715207	SNX17	1
2:27631474:C:CTGAT	GTEx/v8	Muscle_Skeletal	ENSG00000115234	C	1.06267e-84	-0.478379	2.15166e-75	CTGAT	+	2	27631474	SNX17	1
2:27637235:C:T	GTEx/v8	Muscle_Skeletal	ENSG00000115234	T	1.06267e-84	-0.478379	2.15166e-75	C	+	2	27637235	SNX17	1
2:27648284:A:T	GTEx/v8	Muscle_Skeletal	ENSG00000115234	T	1.06267e-84	-0.478379	2.15166e-75	A	+	2	27648284	SNX17	1
2:27722416:A:G	GTEx/v8	Muscle_Skeletal	ENSG00000115234	A	2.54129e-84	-0.473528	2.15166e-75	G	+	2	27722416	SNX17	1
2:27716004:C:T	GTEx/v8	Muscle_Skeletal	ENSG00000115234	C	2.71274e-84	-0.473422	2.15166e-75	T	+	2	27716004	SNX17	1
2:27592423:C:T	GTEx/v8	Muscle_Skeletal	ENSG00000115234	T	4.2153e-84	-0.477202	2.15166e-75	C	+	2	27592423	SNX17	1
2:27641522:C:T	GTEx/v8	Muscle_Skeletal	ENSG00000115234	T	4.85193e-84	-0.478801	2.15166e-75	C	+	2	27641522	SNX17	1
2:27649526:A:ACT	GTEx/v8	Muscle_Skeletal	ENSG00000115234	A	5.31052e-84	-0.476122	2.15166e-75	ACT	+	2	27649526	SNX17	1
2:27595756:C:G	GTEx/v8	Muscle_Skeletal	ENSG00000115234	C	6.85738e-84	-0.472008	2.15166e-75	G	+	2	27595756	SNX17	1
2:27599132:A:G	GTEx/v8	Muscle_Skeletal	ENSG00000115234	A	3.02287e-83	-0.473957	2.15166e-75	G	+	2	27599132	SNX17	1
2:27651054:A:T	GTEx/v8	Muscle_Skeletal	ENSG00000115234	T	1.49029e-82	-0.468952	2.15166e-75	A	+	2	27651054	SNX17	1
2:27652153:G:T	GTEx/v8	Muscle_Skeletal	ENSG00000115234	T	1.9832e-82	-0.469879	2.15166e-75	G	+	2	27652153	SNX17	1
2:27651693:C:T	GTEx/v8	Muscle_Skeletal	ENSG00000115234	C	3.60073e-82	-0.468822	2.15166e-75	T	+	2	27651693	SNX17	1
2:27652396:C:CGAG	GTEx/v8	Muscle_Skeletal	ENSG00000115234	CGAG	3.60073e-82	-0.468822	2.15166e-75	C	+	2	27652396	SNX17	1
2:27615389:C:T	GTEx/v8	Muscle_Skeletal	ENSG00000115234	T	4.89874e-82	-0.47333	2.15166e-75	C	+	2	27615389	SNX17	1
2:27600239:A:G	GTEx/v8	Muscle_Skeletal	ENSG00000115234	A	8.26508e-82	-0.474102	2.15166e-75	G	+	2	27600239	SNX17	1
2:27605762:A:G	GTEx/v8	Muscle_Skeletal	ENSG00000115234	A	8.26508e-82	-0.474102	2.15166e-75	G	+	2	27605762	SNX17	1
2:27613031:A:C	GTEx/v8	Muscle_Skeletal	ENSG00000115234	A	8.26508e-82	-0.474102	2.15166e-75	C	+	2	27613031	SNX17	1
2:27624996:G:GAA	GTEx/v8	Muscle_Skeletal	ENSG00000115234	G	8.26508e-82	-0.474102	2.15166e-75	GAA	+	2	27624996	SNX17	1
2:27625005:G:T	GTEx/v8	Muscle_Skeletal	ENSG00000115234	T	8.26508e-82	-0.474102	2.15166e-75	G	+	2	27625005	SNX17	1
2:27643002:A:G	GTEx/v8	Muscle_Skeletal	ENSG00000115234	G	8.26508e-82	-0.474102	2.15166e-75	A	+	2	27643002	SNX17	1
2:27682850:G:T	GTEx/v8	Muscle_Skeletal	ENSG00000115234	T	3.87235e-81	-0.47186	2.15166e-75	G	+	2	27682850	SNX17	1
2:27690991:C:T	GTEx/v8	Muscle_Skeletal	ENSG00000115234	T	3.87235e-81	-0.47186	2.15166e-75	C	+	2	27690991	SNX17	1
2:27692973:A:G	GTEx/v8	Muscle_Skeletal	ENSG00000115234	G	3.87235e-81	-0.47186	2.15166e-75	A	+	2	27692973	SNX17	1
2:27670307:A:G	GTEx/v8	Muscle_Skeletal	ENSG00000115234	A	8.13731e-81	-0.47305	2.15166e-75	G	+	2	27670307	SNX17	1
2:27676287:A:T	GTEx/v8	Muscle_Skeletal	ENSG00000115234	T	9.54031e-81	-0.472732	2.15166e-75	A	+	2	27676287	SNX17	1
2:27589810:C:T	GTEx/v8	Muscle_Skeletal	ENSG00000115234	C	1.08038e-80	-0.468966	2.15166e-75	T	+	2	27589810	SNX17	1
2:27714526:C:T	GTEx/v8	Muscle_Skeletal	ENSG00000115234	C	9.30598e-80	-0.468313	2.15166e-75	T	+	2	27714526	SNX17	1
2:27715416:C:T	GTEx/v8	Muscle_Skeletal	ENSG00000115234	T	9.30598e-80	-0.468313	2.15166e-75	C	+	2	27715416	SNX17	1
2:27566989:C:T	GTEx/v8	Muscle_Skeletal	ENSG00000115234	C	5.9675e-79	-0.465929	2.15166e-75	T	+	2	27566989	SNX17	1
2:27571848:A:C	GTEx/v8	Muscle_Skeletal	ENSG00000115234	A	5.9675e-79	-0.465929	2.15166e-75	C	+	2	27571848	SNX17	1
2:27573503:C:CA	GTEx/v8	Muscle_Skeletal	ENSG00000115234	CA	5.9675e-79	-0.465929	2.15166e-75	C	+	2	27573503	SNX17	1
2:27574953:C:T	GTEx/v8	Muscle_Skeletal	ENSG00000115234	C	5.9675e-79	-0.465929	2.15166e-75	T	+	2	27574953	SNX17	1
2:27728777:C:G	GTEx/v8	Muscle_Skeletal	ENSG00000115234	G	2.27422e-78	-0.466855	2.15166e-75	C	+	2	27728777	SNX17	1
2:27729480:A:G	GTEx/v8	Muscle_Skeletal	ENSG00000115234	A	2.27422e-78	-0.466855	2.15166e-75	G	+	2	27729480	SNX17	1
2:27579231:C:T	GTEx/v8	Muscle_Skeletal	ENSG00000115234	C	3.23504e-78	-0.459312	2.15166e-75	T	+	2	27579231	SNX17	1
2:27626017:A:T	GTEx/v8	Muscle_Skeletal	ENSG00000115234	T	5.42017e-78	-0.473728	2.15166e-75	A	+	2	27626017	SNX17	1
2:27567407:G:T	GTEx/v8	Muscle_Skeletal	ENSG00000115234	T	6.9201e-76	-0.451739	2.15166e-75	G	+	2	27567407	SNX17	1
2:27568565:C:T	GTEx/v8	Muscle_Skeletal	ENSG00000115234	C	6.9201e-76	-0.451739	2.15166e-75	T	+	2	27568565	SNX17	1
2:27548038:A:C	GTEx/v8	Muscle_Skeletal	ENSG00000115234	C	8.08122e-76	-0.454847	2.15166e-75	A	+	2	27548038	SNX17	1
2:27550967:A:G	GTEx/v8	Muscle_Skeletal	ENSG00000115234	G	8.08122e-76	-0.454847	2.15166e-75	A	+	2	27550967	SNX17	1
2:27703495:A:G	GTEx/v8	Muscle_Skeletal	ENSG00000115234	G	1.30879e-75	-0.449439	2.15166e-75	A	+	2	27703495	SNX17	1
2:27737900:A:T	GTEx/v8	Muscle_Skeletal	ENSG00000115234	T	2.16124e-75	-0.459553	2.15166e-75	A	+	2	27737900	SNX17	1
2:27702026:A:C	GTEx/v8	Muscle_Skeletal	ENSG00000115234	C	5.86655e-75	-0.446908	2.15166e-75	A	+	2	27702026	SNX17	1
2:27705369:C:T	GTEx/v8	Muscle_Skeletal	ENSG00000115234	C	7.03186e-75	-0.448505	2.15166e-75	T	+	2	27705369	SNX17	1
2:27705437:C:T	GTEx/v8	Muscle_Skeletal	ENSG00000115234	C	7.03186e-75	-0.448505	2.15166e-75	T	+	2	27705437	SNX17	1
2:27709965:A:G	GTEx/v8	Muscle_Skeletal	ENSG00000115234	G	7.03186e-75	-0.448505	2.15166e-75	A	+	2	27709965	SNX17	1
2:27711631:C:T	GTEx/v8	Muscle_Skeletal	ENSG00000115234	C	7.03186e-75	-0.448505	2.15166e-75	T	+	2	27711631	SNX17	1
2:27733452:A:G	GTEx/v8	Muscle_Skeletal	ENSG00000115234	A	8.40223e-75	-0.458313	2.15166e-75	G	+	2	27733452	SNX17	1
2:27738854:C:T	GTEx/v8	Muscle_Skeletal	ENSG00000115234	T	8.40223e-75	-0.458313	2.15166e-75	C	+	2	27738854	SNX17	1
2:27740404:C:G	GTEx/v8	Muscle_Skeletal	ENSG00000115234	G	2.27653e-74	-0.457715	2.15166e-75	C	+	2	27740404	SNX17	1
2:27731376:C:T	GTEx/v8	Muscle_Skeletal	ENSG00000115234	T	3.23048e-74	-0.456714	2.15166e-75	C	+	2	27731376	SNX17	1
2:27718812:C:CAATGTTG	GTEx/v8	Muscle_Skeletal	ENSG00000115234	CAATGTTG	3.48969e-74	-0.446408	2.15166e-75	C	+	2	27718812	SNX17	1
2:27711254:C:CA	GTEx/v8	Muscle_Skeletal	ENSG00000115234	CA	1.21621e-73	-0.448396	2.15166e-75	C	+	2	27711254	SNX17	1
2:27711257:G:GACT	GTEx/v8	Muscle_Skeletal	ENSG00000115234	GACT	1.21621e-73	-0.448396	2.15166e-75	G	+	2	27711257	SNX17	1
2:27648726:C:T	GTEx/v8	Muscle_Skeletal	ENSG00000115234	C	1.30115e-71	-0.442529	2.15166e-75	T	+	2	27648726	SNX17	1
2:27614449:A:G	GTEx/v8	Muscle_Skeletal	ENSG00000115234	A	4.08547e-71	-0.465247	2.15166e-75	G	+	2	27614449	SNX17	1
4:88907257:C:T	GTEx/v8	Testis	ENSG00000118762	T	4.56518e-71	0.514807	7.10865e-61	C	-	4	88907257	PKD2	1
4:88907612:T:TAAATTTAATTTCACA	GTEx/v8	Testis	ENSG00000118762	TAAATTTAATTTCACA	4.56518e-71	0.514807	7.10865e-61	T	-	4	88907612	PKD2	1
4:88907631:A:G	GTEx/v8	Testis	ENSG00000118762	A	4.56518e-71	0.514807	7.10865e-61	G	-	4	88907631	PKD2	1
4:88908136:A:C	GTEx/v8	Testis	ENSG00000118762	A	4.56518e-71	0.514807	7.10865e-61	C	-	4	88908136	PKD2	1
4:88909088:A:G	GTEx/v8	Testis	ENSG00000118762	A	4.56518e-71	0.514807	7.10865e-61	G	-	4	88909088	PKD2	1
4:88909335:A:G	GTEx/v8	Testis	ENSG00000118762	G	4.56518e-71	0.514807	7.10865e-61	A	-	4	88909335	PKD2	1
4:88909436:A:G	GTEx/v8	Testis	ENSG00000118762	A	4.56518e-71	0.514807	7.10865e-61	G	-	4	88909436	PKD2	1
4:88909766:C:T	GTEx/v8	Testis	ENSG00000118762	C	4.56518e-71	0.514807	7.10865e-61	T	-	4	88909766	PKD2	1
4:88909908:A:G	GTEx/v8	Testis	ENSG00000118762	A	4.56518e-71	0.514807	7.10865e-61	G	-	4	88909908	PKD2	1
4:88910113:C:G	GTEx/v8	Testis	ENSG00000118762	C	4.56518e-71	0.514807	7.10865e-61	G	-	4	88910113	PKD2	1
4:88910829:T:TA	GTEx/v8	Testis	ENSG00000118762	TA	4.56518e-71	0.514807	7.10865e-61	T	-	4	88910829	PKD2	1
2:27656822:G:GA	GTEx/v8	Muscle_Skeletal	ENSG00000115234	GA	4.72741e-71	-0.44047	2.15166e-75	G	+	2	27656822	SNX17	1
2:27685388:A:G	GTEx/v8	Muscle_Skeletal	ENSG00000115234	A	5.04482e-71	-0.442047	2.15166e-75	G	+	2	27685388	SNX17	1
2:27556721:A:G	GTEx/v8	Muscle_Skeletal	ENSG00000115234	A	1.61138e-70	-0.438891	2.15166e-75	G	+	2	27556721	SNX17	1
4:88906458:C:T	GTEx/v8	Testis	ENSG00000118762	C	2.3121e-70	0.512952	7.10865e-61	T	-	4	88906458	PKD2	1
4:88910425:A:G	GTEx/v8	Testis	ENSG00000118762	G	2.42661e-70	0.513756	7.10865e-61	A	-	4	88910425	PKD2	1
2:27584666:A:G	GTEx/v8	Muscle_Skeletal	ENSG00000115234	G	4.24617e-70	-0.439794	2.15166e-75	A	+	2	27584666	SNX17	1
2:27567987:C:CA	GTEx/v8	Muscle_Skeletal	ENSG00000115234	CA	8.02699e-70	-0.459203	2.15166e-75	C	+	2	27567987	SNX17	1
2:27619049:C:G	GTEx/v8	Muscle_Skeletal	ENSG00000115234	G	9.14223e-70	-0.437843	2.15166e-75	C	+	2	27619049	SNX17	1
2:27678471:A:G	GTEx/v8	Muscle_Skeletal	ENSG00000115234	G	2.76963e-69	-0.441035	2.15166e-75	A	+	2	27678471	SNX17	1
2:27706640:C:T	GTEx/v8	Muscle_Skeletal	ENSG00000115234	C	2.94061e-69	-0.438948	2.15166e-75	T	+	2	27706640	SNX17	1
2:27586155:A:C	GTEx/v8	Muscle_Skeletal	ENSG00000115234	C	6.70096e-69	-0.456115	2.15166e-75	A	+	2	27586155	SNX17	1
2:27649929:G:T	GTEx/v8	Muscle_Skeletal	ENSG00000115234	G	1.48855e-68	-0.434626	2.15166e-75	T	+	2	27649929	SNX17	1
2:27568871:C:T	GTEx/v8	Muscle_Skeletal	ENSG00000115234	C	2.05858e-68	-0.431042	2.15166e-75	T	+	2	27568871	SNX17	1
2:27625661:A:G	GTEx/v8	Muscle_Skeletal	ENSG00000115234	G	2.3532e-68	-0.434509	2.15166e-75	A	+	2	27625661	SNX17	1
2:27667520:T:TTTTG	GTEx/v8	Muscle_Skeletal	ENSG00000115234	TTTTG	6.02656e-67	-0.43575	2.15166e-75	T	+	2	27667520	SNX17	1
2:27684957:C:T	GTEx/v8	Muscle_Skeletal	ENSG00000115234	C	6.02656e-67	-0.43575	2.15166e-75	T	+	2	27684957	SNX17	1
2:27651375:C:T	GTEx/v8	Muscle_Skeletal	ENSG00000115234	T	1.03074e-66	-0.428881	2.15166e-75	C	+	2	27651375	SNX17	1
2:27691588:A:C	GTEx/v8	Muscle_Skeletal	ENSG00000115234	A	2.87554e-66	-0.452121	2.15166e-75	C	+	2	27691588	SNX17	1
4:88912261:C:T	GTEx/v8	Testis	ENSG00000118762	C	2.13136e-64	0.508117	7.10865e-61	T	-	4	88912261	PKD2	1
2:27558252:A:G	GTEx/v8	Muscle_Skeletal	ENSG00000115234	G	5.13395e-64	-0.426416	2.15166e-75	A	+	2	27558252	SNX17	1
2:27745946:A:G	GTEx/v8	Muscle_Skeletal	ENSG00000115234	G	5.91847e-64	-0.430099	2.15166e-75	A	+	2	27745946	SNX17	1
2:27743423:A:G	GTEx/v8	Muscle_Skeletal	ENSG00000115234	A	8.38601e-64	-0.430664	2.15166e-75	G	+	2	27743423	SNX17	1
2:27743630:C:T	GTEx/v8	Muscle_Skeletal	ENSG00000115234	T	8.38601e-64	-0.430664	2.15166e-75	C	+	2	27743630	SNX17	1
2:27746832:A:C	GTEx/v8	Muscle_Skeletal	ENSG00000115234	C	1.89052e-63	-0.428941	2.15166e-75	A	+	2	27746832	SNX17	1
2:27749669:A:G	GTEx/v8	Muscle_Skeletal	ENSG00000115234	A	2.76785e-63	-0.429422	2.15166e-75	G	+	2	27749669	SNX17	1
2:27628635:A:G	GTEx/v7	Muscle_Skeletal	ENSG00000115234	G	3.40695e-58	-0.499673	1.68016e-49	A	+	2	27628635	SNX17	1
6:25963966:C:T	GTEx/v8	Thyroid	ENSG00000112343	T	4.34522e-58	-0.493677	2.9769e-48	T	-	6	25963966	TRIM38	1
4:88909197:C:G	GTEx/v8	Testis	ENSG00000118762	C	5.44929e-58	0.522177	7.10865e-61	G	-	4	88909197	PKD2	1
2:27627366:A:G	GTEx/v7	Muscle_Skeletal	ENSG00000115234	A	6.4247e-58	-0.498331	1.68016e-49	G	+	2	27627366	SNX17	1
2:27610917:A:G	GTEx/v7	Muscle_Skeletal	ENSG00000115234	G	7.16655e-58	-0.497383	1.68016e-49	A	+	2	27610917	SNX17	1
2:27604279:A:G	GTEx/v7	Muscle_Skeletal	ENSG00000115234	G	7.82096e-58	-0.497467	1.68016e-49	A	+	2	27604279	SNX17	1
2:27646770:C:T	GTEx/v7	Muscle_Skeletal	ENSG00000115234	T	1.00185e-57	-0.496724	1.68016e-49	C	+	2	27646770	SNX17	1
2:27612937:A:G	GTEx/v7	Muscle_Skeletal	ENSG00000115234	G	1.12489e-57	-0.49657	1.68016e-49	A	+	2	27612937	SNX17	1
2:27612938:C:G	GTEx/v7	Muscle_Skeletal	ENSG00000115234	C	1.12489e-57	-0.49657	1.68016e-49	G	+	2	27612938	SNX17	1
2:27647576:C:T	GTEx/v7	Muscle_Skeletal	ENSG00000115234	T	1.12513e-57	-0.496501	1.68016e-49	C	+	2	27647576	SNX17	1
2:27599875:G:T	GTEx/v7	Muscle_Skeletal	ENSG00000115234	G	1.17601e-57	-0.496317	1.68016e-49	T	+	2	27599875	SNX17	1
2:27608115:C:T	GTEx/v7	Muscle_Skeletal	ENSG00000115234	T	1.17601e-57	-0.496317	1.68016e-49	C	+	2	27608115	SNX17	1
2:27611469:A:G	GTEx/v7	Muscle_Skeletal	ENSG00000115234	G	1.17601e-57	-0.496317	1.68016e-49	A	+	2	27611469	SNX17	1
2:27616790:C:T	GTEx/v7	Muscle_Skeletal	ENSG00000115234	C	1.17601e-57	-0.496317	1.68016e-49	T	+	2	27616790	SNX17	1
2:27620827:A:G	GTEx/v7	Muscle_Skeletal	ENSG00000115234	G	1.17601e-57	-0.496317	1.68016e-49	A	+	2	27620827	SNX17	1
2:27631191:C:T	GTEx/v7	Muscle_Skeletal	ENSG00000115234	T	1.17601e-57	-0.496317	1.68016e-49	C	+	2	27631191	SNX17	1
2:27635582:A:G	GTEx/v7	Muscle_Skeletal	ENSG00000115234	G	1.19277e-57	-0.49626	1.68016e-49	A	+	2	27635582	SNX17	1
2:27711893:A:G	GTEx/v8	Muscle_Skeletal	ENSG00000115234	G	1.24751e-57	-0.406929	2.15166e-75	A	+	2	27711893	SNX17	1
2:27596395:A:C	GTEx/v7	Muscle_Skeletal	ENSG00000115234	A	1.50545e-57	-0.495161	1.68016e-49	C	+	2	27596395	SNX17	1
4:10047925:A:G	EyeGEx	EyeGEx	ENSG00000109667	G	1.79184e-57	-0.972725	9.23344e-55	A	+	4	10047925	SLC2A9	1
4:10050815:C:T	EyeGEx	EyeGEx	ENSG00000109667	T	1.80133e-57	-0.973561	9.28234e-55	C	+	4	10050815	SLC2A9	1
4:10045783:A:G	EyeGEx	EyeGEx	ENSG00000109667	G	2.31073e-57	-0.971312	1.19073e-54	A	+	4	10045783	SLC2A9	1
4:10045639:A:ATTT	EyeGEx	EyeGEx	ENSG00000109667	A	2.35563e-57	-0.971174	1.21387e-54	ATTT	+	4	10045639	SLC2A9	1
4:10051655:C:T	EyeGEx	EyeGEx	ENSG00000109667	C	2.3936e-57	-0.973024	1.23343e-54	T	+	4	10051655	SLC2A9	1
4:10051672:A:C	EyeGEx	EyeGEx	ENSG00000109667	A	2.40894e-57	-0.973009	1.24134e-54	C	+	4	10051672	SLC2A9	1
4:10045389:C:T	EyeGEx	EyeGEx	ENSG00000109667	C	2.44655e-57	-0.970982	1.26072e-54	T	+	4	10045389	SLC2A9	1
2:27620179:A:AAAG	GTEx/v7	Muscle_Skeletal	ENSG00000115234	A	2.45368e-57	-0.495011	1.68016e-49	AAAG	+	2	27620179	SNX17	1
4:10045145:A:G	EyeGEx	EyeGEx	ENSG00000109667	G	2.51078e-57	-0.970834	1.29382e-54	A	+	4	10045145	SLC2A9	1
4:10044784:C:T	EyeGEx	EyeGEx	ENSG00000109667	T	2.62191e-57	-0.970595	1.35108e-54	C	+	4	10044784	SLC2A9	1
4:10044648:A:G	EyeGEx	EyeGEx	ENSG00000109667	A	2.65935e-57	-0.970518	1.37038e-54	G	+	4	10044648	SLC2A9	1
4:10044364:C:T	EyeGEx	EyeGEx	ENSG00000109667	T	2.73634e-57	-0.970358	1.41005e-54	C	+	4	10044364	SLC2A9	1
4:10044182:C:T	EyeGEx	EyeGEx	ENSG00000109667	C	2.7891e-57	-0.970254	1.43724e-54	T	+	4	10044182	SLC2A9	1
4:10043931:C:G	EyeGEx	EyeGEx	ENSG00000109667	G	2.86103e-57	-0.970109	1.4743e-54	C	+	4	10043931	SLC2A9	1
4:10052136:A:G	EyeGEx	EyeGEx	ENSG00000109667	A	2.95197e-57	-0.972477	1.52117e-54	G	+	4	10052136	SLC2A9	1
2:27648590:A:G	GTEx/v7	Muscle_Skeletal	ENSG00000115234	G	3.13242e-57	-0.496168	1.68016e-49	A	+	2	27648590	SNX17	1
4:10047673:T:TC	EyeGEx	EyeGEx	ENSG00000109667	TC	3.18434e-57	-0.973155	1.64091e-54	T	+	4	10047673	SLC2A9	1
2:27618012:C:CACT	GTEx/v7	Muscle_Skeletal	ENSG00000115234	C	3.67331e-57	-0.495809	1.68016e-49	CACT	+	2	27618012	SNX17	1
4:10040189:C:G	EyeGEx	EyeGEx	ENSG00000109667	C	3.92867e-57	-0.96835	2.02446e-54	G	+	4	10040189	SLC2A9	1
4:10038924:G:T	EyeGEx	EyeGEx	ENSG00000109667	G	4.28751e-57	-0.967866	2.20938e-54	T	+	4	10038924	SLC2A9	1
2:27661114:A:AG	GTEx/v7	Muscle_Skeletal	ENSG00000115234	A	4.46875e-57	-0.491144	1.68016e-49	AG	+	2	27661114	SNX17	1
4:10053155:C:G	EyeGEx	EyeGEx	ENSG00000109667	C	4.9697e-57	-0.970839	2.56091e-54	G	+	4	10053155	SLC2A9	1
2:27626945:A:T	GTEx/v7	Muscle_Skeletal	ENSG00000115234	T	5.45459e-57	-0.491917	1.68016e-49	A	+	2	27626945	SNX17	1
4:10034933:C:T	EyeGEx	EyeGEx	ENSG00000109667	T	7.15491e-57	-0.965207	3.68696e-54	C	+	4	10034933	SLC2A9	1
4:10033538:A:C	EyeGEx	EyeGEx	ENSG00000109667	C	8.22475e-57	-0.964331	4.23826e-54	A	+	4	10033538	SLC2A9	1
2:27661020:C:T	GTEx/v7	Muscle_Skeletal	ENSG00000115234	C	1.23944e-56	-0.495449	1.68016e-49	T	+	2	27661020	SNX17	1
4:10025163:A:T	EyeGEx	EyeGEx	ENSG00000109667	T	1.87247e-56	-0.964864	9.64893e-54	A	+	4	10025163	SLC2A9	1
4:10018153:A:C	EyeGEx	EyeGEx	ENSG00000109667	C	2.15409e-56	-0.964883	1.11001e-53	A	+	4	10018153	SLC2A9	1
4:10018205:C:T	EyeGEx	EyeGEx	ENSG00000109667	C	2.15409e-56	-0.964883	1.11001e-53	T	+	4	10018205	SLC2A9	1
4:10016815:C:T	EyeGEx	EyeGEx	ENSG00000109667	T	2.16684e-56	-0.964875	1.11658e-53	C	+	4	10016815	SLC2A9	1
4:10016868:C:T	EyeGEx	EyeGEx	ENSG00000109667	T	2.16684e-56	-0.964875	1.11658e-53	C	+	4	10016868	SLC2A9	1
4:10013173:G:T	EyeGEx	EyeGEx	ENSG00000109667	T	2.22779e-56	-0.964858	1.14799e-53	G	+	4	10013173	SLC2A9	1
4:10039219:T:TA	EyeGEx	EyeGEx	ENSG00000109667	T	2.26707e-56	-0.965055	1.16823e-53	TA	+	4	10039219	SLC2A9	1
4:10011321:C:G	EyeGEx	EyeGEx	ENSG00000109667	C	3.54308e-56	-0.963965	1.82577e-53	G	+	4	10011321	SLC2A9	1
7:73037366:A:G	GTEx/v8	Skin_Not_Sun_Exposed_Suprapubic	ENSG00000009950	A	5.2881e-56	0.751939	2.92924e-48	G	-	7	73037366	MLXIPL	1
7:73039406:C:G	GTEx/v8	Skin_Not_Sun_Exposed_Suprapubic	ENSG00000009950	G	5.2881e-56	0.751939	2.92924e-48	C	-	7	73039406	MLXIPL	1
7:73040814:G:T	GTEx/v8	Skin_Not_Sun_Exposed_Suprapubic	ENSG00000009950	G	5.2881e-56	0.751939	2.92924e-48	T	-	7	73040814	MLXIPL	1
2:27597805:C:CTT	GTEx/v7	Muscle_Skeletal	ENSG00000115234	C	6.37623e-56	-0.489925	1.68016e-49	CTT	+	2	27597805	SNX17	1
2:27649375:A:G	GTEx/v7	Muscle_Skeletal	ENSG00000115234	G	7.23947e-56	-0.490741	1.68016e-49	A	+	2	27649375	SNX17	1
2:27667297:A:G	GTEx/v7	Muscle_Skeletal	ENSG00000115234	G	8.59853e-56	-0.487768	1.68016e-49	A	+	2	27667297	SNX17	1
2:27692214:C:T	GTEx/v7	Muscle_Skeletal	ENSG00000115234	C	1.15141e-55	-0.486771	1.68016e-49	T	+	2	27692214	SNX17	1
2:27698343:C:G	GTEx/v7	Muscle_Skeletal	ENSG00000115234	G	1.17581e-55	-0.486827	1.68016e-49	C	+	2	27698343	SNX17	1
2:27656036:A:G	GTEx/v7	Muscle_Skeletal	ENSG00000115234	G	1.18688e-55	-0.486539	1.68016e-49	A	+	2	27656036	SNX17	1
2:27657167:C:T	GTEx/v7	Muscle_Skeletal	ENSG00000115234	C	1.18688e-55	-0.486539	1.68016e-49	T	+	2	27657167	SNX17	1
2:27659491:C:T	GTEx/v7	Muscle_Skeletal	ENSG00000115234	C	1.18688e-55	-0.486539	1.68016e-49	T	+	2	27659491	SNX17	1
2:27663215:A:T	GTEx/v7	Muscle_Skeletal	ENSG00000115234	A	1.18688e-55	-0.486539	1.68016e-49	T	+	2	27663215	SNX17	1
2:27663416:G:T	GTEx/v7	Muscle_Skeletal	ENSG00000115234	T	1.18688e-55	-0.486539	1.68016e-49	G	+	2	27663416	SNX17	1
2:27677691:A:G	GTEx/v7	Muscle_Skeletal	ENSG00000115234	A	1.18688e-55	-0.486539	1.68016e-49	G	+	2	27677691	SNX17	1
2:27681598:A:C	GTEx/v7	Muscle_Skeletal	ENSG00000115234	C	1.18688e-55	-0.486539	1.68016e-49	A	+	2	27681598	SNX17	1
2:27684734:A:G	GTEx/v7	Muscle_Skeletal	ENSG00000115234	G	1.18688e-55	-0.486539	1.68016e-49	A	+	2	27684734	SNX17	1
2:27688601:C:T	GTEx/v7	Muscle_Skeletal	ENSG00000115234	T	1.18688e-55	-0.486539	1.68016e-49	C	+	2	27688601	SNX17	1
2:27693485:C:T	GTEx/v7	Muscle_Skeletal	ENSG00000115234	C	1.18688e-55	-0.486539	1.68016e-49	T	+	2	27693485	SNX17	1
2:27665361:C:G	GTEx/v7	Muscle_Skeletal	ENSG00000115234	G	1.29255e-55	-0.490325	1.68016e-49	C	+	2	27665361	SNX17	1
4:10021595:C:T	EyeGEx	EyeGEx	ENSG00000109667	C	1.38559e-55	-0.960773	7.14002e-53	T	+	4	10021595	SLC2A9	1
2:27640980:A:G	GTEx/v7	Muscle_Skeletal	ENSG00000115234	A	1.72905e-55	-0.491012	1.68016e-49	G	+	2	27640980	SNX17	1
2:27648284:A:T	GTEx/v7	Muscle_Skeletal	ENSG00000115234	T	2.19377e-55	-0.489006	1.68016e-49	A	+	2	27648284	SNX17	1
2:27713634:A:G	GTEx/v7	Muscle_Skeletal	ENSG00000115234	A	2.37016e-55	-0.487857	1.68016e-49	G	+	2	27713634	SNX17	1
2:27631474:C:CTGAT	GTEx/v7	Muscle_Skeletal	ENSG00000115234	C	2.42338e-55	-0.488574	1.68016e-49	CTGAT	+	2	27631474	SNX17	1
2:27671255:C:T	GTEx/v7	Muscle_Skeletal	ENSG00000115234	C	2.82045e-55	-0.48651	1.68016e-49	T	+	2	27671255	SNX17	1
2:27671257:C:T	GTEx/v7	Muscle_Skeletal	ENSG00000115234	T	2.82045e-55	-0.48651	1.68016e-49	C	+	2	27671257	SNX17	1
2:27715207:A:T	GTEx/v7	Muscle_Skeletal	ENSG00000115234	A	2.87263e-55	-0.486998	1.68016e-49	T	+	2	27715207	SNX17	1
2:27595756:C:G	GTEx/v7	Muscle_Skeletal	ENSG00000115234	C	3.80371e-55	-0.484582	1.68016e-49	G	+	2	27595756	SNX17	1
2:27697953:C:CAGA	GTEx/v7	Muscle_Skeletal	ENSG00000115234	CAGA	5.74036e-55	-0.484041	1.68016e-49	C	+	2	27697953	SNX17	1
2:27689700:A:G	GTEx/v7	Muscle_Skeletal	ENSG00000115234	G	5.93834e-55	-0.486842	1.68016e-49	A	+	2	27689700	SNX17	1
2:27727314:C:T	GTEx/v7	Muscle_Skeletal	ENSG00000115234	T	6.51506e-55	-0.484346	1.68016e-49	C	+	2	27727314	SNX17	1
2:27669341:A:AT	GTEx/v7	Muscle_Skeletal	ENSG00000115234	A	6.74178e-55	-0.484961	1.68016e-49	AT	+	2	27669341	SNX17	1
2:27685014:C:T	GTEx/v7	Muscle_Skeletal	ENSG00000115234	T	7.14282e-55	-0.484134	1.68016e-49	C	+	2	27685014	SNX17	1
7:73030175:A:G	GTEx/v8	Skin_Not_Sun_Exposed_Suprapubic	ENSG00000009950	A	7.913e-55	0.883437	2.92924e-48	G	-	7	73030175	MLXIPL	1
7:73033559:A:G	GTEx/v8	Skin_Not_Sun_Exposed_Suprapubic	ENSG00000009950	A	7.913e-55	0.883437	2.92924e-48	G	-	7	73033559	MLXIPL	1
2:27592423:C:T	GTEx/v7	Muscle_Skeletal	ENSG00000115234	T	8.93269e-55	-0.485522	1.68016e-49	C	+	2	27592423	SNX17	1
2:27640325:A:G	GTEx/v7	Muscle_Skeletal	ENSG00000115234	G	9.52063e-55	-0.48886	1.68016e-49	A	+	2	27640325	SNX17	1
2:27647152:A:G	GTEx/v7	Muscle_Skeletal	ENSG00000115234	G	1.07101e-54	-0.493034	1.68016e-49	A	+	2	27647152	SNX17	1
2:27696737:C:T	GTEx/v7	Muscle_Skeletal	ENSG00000115234	T	1.22626e-54	-0.482914	1.68016e-49	C	+	2	27696737	SNX17	1
2:27649526:A:ACT	GTEx/v7	Muscle_Skeletal	ENSG00000115234	A	1.89367e-54	-0.484368	1.68016e-49	ACT	+	2	27649526	SNX17	1
4:10017979:C:T	EyeGEx	EyeGEx	ENSG00000109667	C	1.98704e-54	-0.950227	1.02393e-51	T	+	4	10017979	SLC2A9	1
2:27714511:A:C	GTEx/v7	Muscle_Skeletal	ENSG00000115234	C	2.07322e-54	-0.483227	1.68016e-49	A	+	2	27714511	SNX17	1
2:27714517:A:T	GTEx/v7	Muscle_Skeletal	ENSG00000115234	T	2.07322e-54	-0.483227	1.68016e-49	A	+	2	27714517	SNX17	1
2:27615294:C:T	GTEx/v7	Muscle_Skeletal	ENSG00000115234	T	2.63897e-54	-0.490776	1.68016e-49	C	+	2	27615294	SNX17	1
7:73037956:A:G	GTEx/v8	Skin_Not_Sun_Exposed_Suprapubic	ENSG00000009950	G	3.05625e-54	0.869935	2.92924e-48	A	-	7	73037956	MLXIPL	1
2:27721971:C:T	GTEx/v7	Muscle_Skeletal	ENSG00000115234	C	4.19514e-54	-0.481563	1.68016e-49	T	+	2	27721971	SNX17	1
4:10009151:A:T	EyeGEx	EyeGEx	ENSG00000109667	T	4.42922e-54	-0.961366	2.2824e-51	A	+	4	10009151	SLC2A9	1
2:27599132:A:G	GTEx/v7	Muscle_Skeletal	ENSG00000115234	A	7.14033e-54	-0.482703	1.68016e-49	G	+	2	27599132	SNX17	1
2:27589810:C:T	GTEx/v7	Muscle_Skeletal	ENSG00000115234	C	7.16899e-54	-0.47984	1.68016e-49	T	+	2	27589810	SNX17	1
2:27716494:A:G	GTEx/v7	Muscle_Skeletal	ENSG00000115234	A	7.37448e-54	-0.480567	1.68016e-49	G	+	2	27716494	SNX17	1
2:27716004:C:T	GTEx/v7	Muscle_Skeletal	ENSG00000115234	C	9.85387e-54	-0.479141	1.68016e-49	T	+	2	27716004	SNX17	1
7:73042085:C:T	GTEx/v8	Skin_Not_Sun_Exposed_Suprapubic	ENSG00000009950	T	1.05e-53	0.740699	2.92924e-48	C	-	7	73042085	MLXIPL	1
2:27725572:A:C	GTEx/v7	Muscle_Skeletal	ENSG00000115234	A	1.36716e-53	-0.479893	1.68016e-49	C	+	2	27725572	SNX17	1
4:88907612:T:TAAATTTAATTTCACA	GTEx/v7	Testis	ENSG00000118762	TAAATTTAATTTCACA	2.21973e-53	0.530579	7.84493e-45	T	-	4	88907612	PKD2	1
2:27725761:C:T	GTEx/v7	Muscle_Skeletal	ENSG00000115234	T	2.49783e-53	-0.479497	1.68016e-49	C	+	2	27725761	SNX17	1
4:88909436:A:G	GTEx/v7	Testis	ENSG00000118762	A	2.84615e-53	0.530277	7.84493e-45	G	-	4	88909436	PKD2	1
4:10008305:A:G	EyeGEx	EyeGEx	ENSG00000109667	G	3.58367e-53	-0.954178	1.84668e-50	A	+	4	10008305	SLC2A9	1
4:88906458:C:T	GTEx/v7	Testis	ENSG00000118762	C	3.93622e-53	0.529976	7.84493e-45	T	-	4	88906458	PKD2	1
4:88907257:C:T	GTEx/v7	Testis	ENSG00000118762	T	3.93622e-53	0.529976	7.84493e-45	C	-	4	88907257	PKD2	1
4:88908136:A:C	GTEx/v7	Testis	ENSG00000118762	A	3.93622e-53	0.529976	7.84493e-45	C	-	4	88908136	PKD2	1
4:88909088:A:G	GTEx/v7	Testis	ENSG00000118762	A	3.93622e-53	0.529976	7.84493e-45	G	-	4	88909088	PKD2	1
4:88909335:A:G	GTEx/v7	Testis	ENSG00000118762	G	3.93622e-53	0.529976	7.84493e-45	A	-	4	88909335	PKD2	1
4:88909766:C:T	GTEx/v7	Testis	ENSG00000118762	C	3.93622e-53	0.529976	7.84493e-45	T	-	4	88909766	PKD2	1
4:88909908:A:G	GTEx/v7	Testis	ENSG00000118762	A	3.93622e-53	0.529976	7.84493e-45	G	-	4	88909908	PKD2	1
4:88910113:C:G	GTEx/v7	Testis	ENSG00000118762	C	3.93622e-53	0.529976	7.84493e-45	G	-	4	88910113	PKD2	1
4:88910829:T:TA	GTEx/v7	Testis	ENSG00000118762	TA	3.93622e-53	0.529976	7.84493e-45	T	-	4	88910829	PKD2	1
2:27651054:A:T	GTEx/v7	Muscle_Skeletal	ENSG00000115234	T	4.46176e-53	-0.478086	1.68016e-49	A	+	2	27651054	SNX17	1
2:27652396:C:CGAG	GTEx/v7	Muscle_Skeletal	ENSG00000115234	CGAG	9.70106e-53	-0.476766	1.68016e-49	C	+	2	27652396	SNX17	1
2:27579231:C:T	GTEx/v7	Muscle_Skeletal	ENSG00000115234	C	1.15867e-52	-0.47616	1.68016e-49	T	+	2	27579231	SNX17	1
7:73037956:A:G	GTEx/v8	Skin_Sun_Exposed_Lower_leg	ENSG00000009950	G	1.47489e-52	0.756063	1.19683e-45	A	-	7	73037956	MLXIPL	1
4:10093299:C:T	EyeGEx	EyeGEx	ENSG00000109667	C	2.61652e-52	-0.939068	1.34831e-49	T	+	4	10093299	SLC2A9	1
2:27722416:A:G	GTEx/v7	Muscle_Skeletal	ENSG00000115234	A	2.91831e-52	-0.47247	1.68016e-49	G	+	2	27722416	SNX17	1
4:10096020:C:T	EyeGEx	EyeGEx	ENSG00000109667	T	2.93375e-52	-0.938327	1.51178e-49	C	+	4	10096020	SLC2A9	1
4:88910425:A:G	GTEx/v7	Testis	ENSG00000118762	G	3.75315e-52	0.527422	7.84493e-45	A	-	4	88910425	PKD2	1
2:27641522:C:T	GTEx/v7	Muscle_Skeletal	ENSG00000115234	T	4.84977e-52	-0.478266	1.68016e-49	C	+	2	27641522	SNX17	1
4:88907631:A:G	GTEx/v7	Testis	ENSG00000118762	A	9.36608e-52	0.525975	7.84493e-45	G	-	4	88907631	PKD2	1
2:27652153:G:T	GTEx/v7	Muscle_Skeletal	ENSG00000115234	T	2.07749e-51	-0.472416	1.68016e-49	G	+	2	27652153	SNX17	1
2:27571848:A:C	GTEx/v7	Muscle_Skeletal	ENSG00000115234	A	3.31118e-51	-0.467909	1.68016e-49	C	+	2	27571848	SNX17	1
4:10094931:A:G	EyeGEx	EyeGEx	ENSG00000109667	A	3.76077e-51	-0.933445	1.93794e-48	G	+	4	10094931	SLC2A9	1
4:9997979:A:G	EyeGEx	EyeGEx	ENSG00000109667	G	4.76284e-51	-0.937489	2.45432e-48	A	+	4	9997979	SLC2A9	1
2:27574953:C:T	GTEx/v7	Muscle_Skeletal	ENSG00000115234	C	6.18666e-51	-0.466613	1.68016e-49	T	+	2	27574953	SNX17	1
2:27573503:C:CA	GTEx/v7	Muscle_Skeletal	ENSG00000115234	CA	6.31594e-51	-0.466796	1.68016e-49	C	+	2	27573503	SNX17	1
2:27625005:G:T	GTEx/v7	Muscle_Skeletal	ENSG00000115234	T	6.7392e-51	-0.471486	1.68016e-49	G	+	2	27625005	SNX17	1
4:9995376:A:G	EyeGEx	EyeGEx	ENSG00000109667	G	7.01772e-51	-0.917249	3.61627e-48	A	+	4	9995376	SLC2A9	1
2:27568565:C:T	GTEx/v7	Muscle_Skeletal	ENSG00000115234	C	7.07958e-51	-0.464904	1.68016e-49	T	+	2	27568565	SNX17	1
7:73030175:A:G	GTEx/v8	Skin_Sun_Exposed_Lower_leg	ENSG00000009950	A	7.38652e-51	0.758288	1.19683e-45	G	-	7	73030175	MLXIPL	1
7:73033559:A:G	GTEx/v8	Skin_Sun_Exposed_Lower_leg	ENSG00000009950	A	7.38652e-51	0.758288	1.19683e-45	G	-	7	73033559	MLXIPL	1
2:27566989:C:T	GTEx/v7	Muscle_Skeletal	ENSG00000115234	C	8.75435e-51	-0.466064	1.68016e-49	T	+	2	27566989	SNX17	1
2:27600239:A:G	GTEx/v7	Muscle_Skeletal	ENSG00000115234	A	1.02433e-50	-0.469629	1.68016e-49	G	+	2	27600239	SNX17	1
2:27613031:A:C	GTEx/v7	Muscle_Skeletal	ENSG00000115234	A	1.02433e-50	-0.469629	1.68016e-49	C	+	2	27613031	SNX17	1
2:27643002:A:G	GTEx/v7	Muscle_Skeletal	ENSG00000115234	G	1.02433e-50	-0.469629	1.68016e-49	A	+	2	27643002	SNX17	1
2:27548038:A:C	GTEx/v7	Muscle_Skeletal	ENSG00000115234	C	1.70163e-50	-0.469902	1.68016e-49	A	+	2	27548038	SNX17	1
2:27567407:G:T	GTEx/v7	Muscle_Skeletal	ENSG00000115234	T	1.75516e-50	-0.462567	1.68016e-49	G	+	2	27567407	SNX17	1
2:27624996:G:GAA	GTEx/v7	Muscle_Skeletal	ENSG00000115234	G	2.41018e-50	-0.471809	1.68016e-49	GAA	+	2	27624996	SNX17	1
2:27550967:A:G	GTEx/v7	Muscle_Skeletal	ENSG00000115234	G	2.50214e-50	-0.469144	1.68016e-49	A	+	2	27550967	SNX17	1
2:27651693:C:T	GTEx/v7	Muscle_Skeletal	ENSG00000115234	C	2.70881e-50	-0.470293	1.68016e-49	T	+	2	27651693	SNX17	1
2:27615389:C:T	GTEx/v7	Muscle_Skeletal	ENSG00000115234	T	4.43341e-50	-0.471327	1.68016e-49	C	+	2	27615389	SNX17	1
7:73016181:C:T	GTEx/v8	Skin_Not_Sun_Exposed_Suprapubic	ENSG00000009950	C	4.66007e-50	0.721737	2.92924e-48	T	-	7	73016181	MLXIPL	1
7:73016862:C:T	GTEx/v8	Skin_Not_Sun_Exposed_Suprapubic	ENSG00000009950	C	4.66007e-50	0.721737	2.92924e-48	T	-	7	73016862	MLXIPL	1
7:73017657:C:T	GTEx/v8	Skin_Not_Sun_Exposed_Suprapubic	ENSG00000009950	T	4.66007e-50	0.721737	2.92924e-48	C	-	7	73017657	MLXIPL	1
7:73026378:C:T	GTEx/v8	Skin_Not_Sun_Exposed_Suprapubic	ENSG00000009950	T	6.13678e-50	0.786024	2.92924e-48	C	-	7	73026378	MLXIPL	1
7:73037956:A:G	GTEx/v8	Thyroid	ENSG00000009950	G	8.6863e-50	0.844643	5.58519e-43	A	-	7	73037956	MLXIPL	1
2:27679919:A:G	GTEx/v7	Muscle_Skeletal	ENSG00000115234	G	1.05247e-49	-0.465114	1.68016e-49	A	+	2	27679919	SNX17	1
2:27682850:G:T	GTEx/v7	Muscle_Skeletal	ENSG00000115234	T	1.05247e-49	-0.465114	1.68016e-49	G	+	2	27682850	SNX17	1
2:27692973:A:G	GTEx/v7	Muscle_Skeletal	ENSG00000115234	G	1.18494e-49	-0.465248	1.68016e-49	A	+	2	27692973	SNX17	1
7:73022746:A:G	GTEx/v8	Skin_Not_Sun_Exposed_Suprapubic	ENSG00000009950	A	1.4845e-49	0.85265	2.92924e-48	G	-	7	73022746	MLXIPL	1
2:27637235:C:T	GTEx/v7	Muscle_Skeletal	ENSG00000115234	T	1.60618e-49	-0.482438	1.68016e-49	C	+	2	27637235	SNX17	1
7:73013901:C:T	GTEx/v8	Skin_Not_Sun_Exposed_Suprapubic	ENSG00000009950	T	1.72313e-49	0.856395	2.92924e-48	C	-	7	73013901	MLXIPL	1
2:27670307:A:G	GTEx/v7	Muscle_Skeletal	ENSG00000115234	A	1.75853e-49	-0.466928	1.68016e-49	G	+	2	27670307	SNX17	1
7:73025975:A:G	GTEx/v8	Skin_Not_Sun_Exposed_Suprapubic	ENSG00000009950	G	2.18622e-49	0.882214	2.92924e-48	A	-	7	73025975	MLXIPL	1
7:73029437:C:T	GTEx/v8	Skin_Not_Sun_Exposed_Suprapubic	ENSG00000009950	T	2.18622e-49	0.882214	2.92924e-48	C	-	7	73029437	MLXIPL	1
2:27676287:A:T	GTEx/v7	Muscle_Skeletal	ENSG00000115234	T	2.31537e-49	-0.466194	1.68016e-49	A	+	2	27676287	SNX17	1
4:88914208:C:CAACTCAGAAA	GTEx/v8	Testis	ENSG00000118762	C	2.85672e-49	0.496127	7.10865e-61	CAACTCAGAAA	-	4	88914208	PKD2	1
2:27705437:C:T	GTEx/v7	Muscle_Skeletal	ENSG00000115234	C	3.38103e-49	-0.458634	1.68016e-49	T	+	2	27705437	SNX17	1
7:73030175:A:G	GTEx/v8	Thyroid	ENSG00000009950	A	4.30242e-49	0.853541	5.58519e-43	G	-	7	73030175	MLXIPL	1
7:73033559:A:G	GTEx/v8	Thyroid	ENSG00000009950	A	4.30242e-49	0.853541	5.58519e-43	G	-	7	73033559	MLXIPL	1
2:27690991:C:T	GTEx/v7	Muscle_Skeletal	ENSG00000115234	T	7.22123e-49	-0.463143	1.68016e-49	C	+	2	27690991	SNX17	1
2:27715416:C:T	GTEx/v7	Muscle_Skeletal	ENSG00000115234	T	1.23861e-48	-0.45996	1.68016e-49	C	+	2	27715416	SNX17	1
7:73020337:C:G	GTEx/v8	Skin_Not_Sun_Exposed_Suprapubic	ENSG00000009950	G	1.34132e-48	0.877605	2.92924e-48	C	-	7	73020337	MLXIPL	1
4:10014646:A:C	EyeGEx	EyeGEx	ENSG00000109667	A	1.40766e-48	-0.888572	7.25374e-46	C	+	4	10014646	SLC2A9	1
4:10013861:C:T	EyeGEx	EyeGEx	ENSG00000109667	C	1.47848e-48	-0.888362	7.61868e-46	T	+	4	10013861	SLC2A9	1
2:27673798:C:T	GTEx/v7	Muscle_Skeletal	ENSG00000115234	C	1.56422e-48	-0.483521	1.68016e-49	T	+	2	27673798	SNX17	1
2:27714526:C:T	GTEx/v7	Muscle_Skeletal	ENSG00000115234	C	2.24959e-48	-0.460315	1.68016e-49	T	+	2	27714526	SNX17	1
2:27703495:A:G	GTEx/v7	Muscle_Skeletal	ENSG00000115234	G	2.28004e-48	-0.453178	1.68016e-49	A	+	2	27703495	SNX17	1
2:27711254:C:CA	GTEx/v7	Muscle_Skeletal	ENSG00000115234	CA	4.07123e-48	-0.455121	1.68016e-49	C	+	2	27711254	SNX17	1
2:27711257:G:GACT	GTEx/v7	Muscle_Skeletal	ENSG00000115234	GACT	4.07123e-48	-0.455121	1.68016e-49	G	+	2	27711257	SNX17	1
2:27605762:A:G	GTEx/v7	Muscle_Skeletal	ENSG00000115234	A	4.81052e-48	-0.468399	1.68016e-49	G	+	2	27605762	SNX17	1
2:27696207:A:C	GTEx/v7	Muscle_Skeletal	ENSG00000115234	C	5.71508e-48	-0.482147	1.68016e-49	A	+	2	27696207	SNX17	1
2:27702026:A:C	GTEx/v7	Muscle_Skeletal	ENSG00000115234	C	6.72176e-48	-0.450159	1.68016e-49	A	+	2	27702026	SNX17	1
4:10028678:A:C	EyeGEx	EyeGEx	ENSG00000109667	A	7.0972e-48	-0.874053	3.65722e-45	C	+	4	10028678	SLC2A9	1
7:72977249:C:T	GTEx/v8	Skin_Not_Sun_Exposed_Suprapubic	ENSG00000009950	T	8.18105e-48	0.721108	2.92924e-48	C	-	7	72977249	MLXIPL	1
7:72988069:C:T	GTEx/v8	Skin_Not_Sun_Exposed_Suprapubic	ENSG00000009950	T	8.18105e-48	0.721108	2.92924e-48	C	-	7	72988069	MLXIPL	1
7:72998952:A:G	GTEx/v8	Skin_Not_Sun_Exposed_Suprapubic	ENSG00000009950	G	8.18105e-48	0.721108	2.92924e-48	A	-	7	72998952	MLXIPL	1
7:73005776:C:T	GTEx/v8	Skin_Not_Sun_Exposed_Suprapubic	ENSG00000009950	T	8.18105e-48	0.721108	2.92924e-48	C	-	7	73005776	MLXIPL	1
7:73006388:C:T	GTEx/v8	Skin_Not_Sun_Exposed_Suprapubic	ENSG00000009950	T	8.18105e-48	0.721108	2.92924e-48	C	-	7	73006388	MLXIPL	1
4:10028955:C:T	EyeGEx	EyeGEx	ENSG00000109667	T	1.16679e-47	-0.874074	6.01253e-45	C	+	4	10028955	SLC2A9	1
4:9968050:C:T	EyeGEx	EyeGEx	ENSG00000109667	C	1.17547e-47	-0.900281	6.05726e-45	T	+	4	9968050	SLC2A9	1
4:10028729:C:T	EyeGEx	EyeGEx	ENSG00000109667	T	1.17725e-47	-0.874024	6.06643e-45	C	+	4	10028729	SLC2A9	1
4:10028390:A:G	EyeGEx	EyeGEx	ENSG00000109667	G	1.19157e-47	-0.873952	6.14022e-45	A	+	4	10028390	SLC2A9	1
2:27711631:C:T	GTEx/v7	Muscle_Skeletal	ENSG00000115234	C	1.23715e-47	-0.451129	1.68016e-49	T	+	2	27711631	SNX17	1
4:10026580:A:G	EyeGEx	EyeGEx	ENSG00000109667	G	1.23751e-47	-0.87373	6.37695e-45	A	+	4	10026580	SLC2A9	1
7:73007943:A:G	GTEx/v8	Skin_Not_Sun_Exposed_Suprapubic	ENSG00000009950	A	1.49255e-47	0.719601	2.92924e-48	G	-	7	73007943	MLXIPL	1
7:73010442:C:T	GTEx/v8	Skin_Not_Sun_Exposed_Suprapubic	ENSG00000009950	T	1.49255e-47	0.719601	2.92924e-48	C	-	7	73010442	MLXIPL	1
4:10049049:C:T	EyeGEx	EyeGEx	ENSG00000109667	T	1.61396e-47	-0.875732	8.31682e-45	C	+	4	10049049	SLC2A9	1
4:10048271:C:T	EyeGEx	EyeGEx	ENSG00000109667	C	1.87664e-47	-0.875527	9.67042e-45	T	+	4	10048271	SLC2A9	1
4:10046298:A:G	EyeGEx	EyeGEx	ENSG00000109667	A	2.09153e-47	-0.874052	1.07778e-44	G	+	4	10046298	SLC2A9	1
7:73029437:C:T	GTEx/v8	Skin_Sun_Exposed_Lower_leg	ENSG00000009950	T	2.1267e-47	0.755438	1.19683e-45	C	-	7	73029437	MLXIPL	1
4:10045827:A:G	EyeGEx	EyeGEx	ENSG00000109667	A	2.19626e-47	-0.873747	1.13174e-44	G	+	4	10045827	SLC2A9	1
4:10014642:A:T	EyeGEx	EyeGEx	ENSG00000109667	A	2.21647e-47	-0.874697	1.14216e-44	T	+	4	10014642	SLC2A9	1
4:10018544:C:T	EyeGEx	EyeGEx	ENSG00000109667	T	2.30037e-47	-0.874543	1.18539e-44	C	+	4	10018544	SLC2A9	1
4:10013463:A:T	EyeGEx	EyeGEx	ENSG00000109667	T	2.31723e-47	-0.874503	1.19408e-44	A	+	4	10013463	SLC2A9	1
4:10013202:C:T	EyeGEx	EyeGEx	ENSG00000109667	C	2.32178e-47	-0.874501	1.19642e-44	T	+	4	10013202	SLC2A9	1
4:10013291:T:TAGAC	EyeGEx	EyeGEx	ENSG00000109667	TAGAC	2.32178e-47	-0.874501	1.19642e-44	T	+	4	10013291	SLC2A9	1
4:10013378:A:G	EyeGEx	EyeGEx	ENSG00000109667	G	2.32178e-47	-0.874501	1.19642e-44	A	+	4	10013378	SLC2A9	1
4:10017387:C:G	EyeGEx	EyeGEx	ENSG00000109667	G	2.32339e-47	-0.874473	1.19725e-44	C	+	4	10017387	SLC2A9	1
4:10019138:C:G	EyeGEx	EyeGEx	ENSG00000109667	C	2.32635e-47	-0.874459	1.19878e-44	G	+	4	10019138	SLC2A9	1
4:10019732:C:T	EyeGEx	EyeGEx	ENSG00000109667	C	2.32635e-47	-0.874456	1.19878e-44	T	+	4	10019732	SLC2A9	1
4:10018435:A:G	EyeGEx	EyeGEx	ENSG00000109667	G	2.32642e-47	-0.874462	1.19882e-44	A	+	4	10018435	SLC2A9	1
4:10020480:C:T	EyeGEx	EyeGEx	ENSG00000109667	C	2.32939e-47	-0.874532	1.20035e-44	T	+	4	10020480	SLC2A9	1
4:10017628:C:T	EyeGEx	EyeGEx	ENSG00000109667	C	2.32949e-47	-0.874466	1.2004e-44	T	+	4	10017628	SLC2A9	1
4:10019390:A:G	EyeGEx	EyeGEx	ENSG00000109667	G	2.33084e-47	-0.874454	1.20109e-44	A	+	4	10019390	SLC2A9	1
4:10019536:C:T	EyeGEx	EyeGEx	ENSG00000109667	C	2.33084e-47	-0.874454	1.20109e-44	T	+	4	10019536	SLC2A9	1
4:10018839:C:T	EyeGEx	EyeGEx	ENSG00000109667	T	2.33087e-47	-0.874457	1.20111e-44	C	+	4	10018839	SLC2A9	1
4:10020564:A:G	EyeGEx	EyeGEx	ENSG00000109667	G	2.33155e-47	-0.874495	1.20146e-44	A	+	4	10020564	SLC2A9	1
4:10020757:A:G	EyeGEx	EyeGEx	ENSG00000109667	A	2.3406e-47	-0.874396	1.20612e-44	G	+	4	10020757	SLC2A9	1
4:10018604:A:C	EyeGEx	EyeGEx	ENSG00000109667	C	2.3432e-47	-0.87445	1.20746e-44	A	+	4	10018604	SLC2A9	1
4:10022059:C:T	EyeGEx	EyeGEx	ENSG00000109667	T	2.42447e-47	-0.874033	1.24934e-44	C	+	4	10022059	SLC2A9	1
4:10022981:C:T	EyeGEx	EyeGEx	ENSG00000109667	C	2.42447e-47	-0.874033	1.24934e-44	T	+	4	10022981	SLC2A9	1
4:10023448:C:T	EyeGEx	EyeGEx	ENSG00000109667	C	2.42447e-47	-0.874033	1.24934e-44	T	+	4	10023448	SLC2A9	1
4:10051506:A:G	EyeGEx	EyeGEx	ENSG00000109667	G	2.48976e-47	-0.874944	1.28299e-44	A	+	4	10051506	SLC2A9	1
4:10043886:A:C	EyeGEx	EyeGEx	ENSG00000109667	A	2.67022e-47	-0.872452	1.37598e-44	C	+	4	10043886	SLC2A9	1
2:27709965:A:G	GTEx/v7	Muscle_Skeletal	ENSG00000115234	G	2.78031e-47	-0.450367	1.68016e-49	A	+	2	27709965	SNX17	1
2:27626017:A:T	GTEx/v7	Muscle_Skeletal	ENSG00000115234	T	2.8579e-47	-0.462914	1.68016e-49	A	+	2	27626017	SNX17	1
4:10043028:A:C	EyeGEx	EyeGEx	ENSG00000109667	C	2.8851e-47	-0.871956	1.48671e-44	A	+	4	10043028	SLC2A9	1
4:10042915:A:T	EyeGEx	EyeGEx	ENSG00000109667	T	2.89412e-47	-0.871951	1.49135e-44	A	+	4	10042915	SLC2A9	1
4:10042842:C:T	EyeGEx	EyeGEx	ENSG00000109667	C	2.90916e-47	-0.871917	1.4991e-44	T	+	4	10042842	SLC2A9	1
4:10042160:C:T	EyeGEx	EyeGEx	ENSG00000109667	C	3.06118e-47	-0.871571	1.57744e-44	T	+	4	10042160	SLC2A9	1
4:10041499:A:C	EyeGEx	EyeGEx	ENSG00000109667	A	3.19042e-47	-0.871307	1.64404e-44	C	+	4	10041499	SLC2A9	1
4:9984529:C:T	EyeGEx	EyeGEx	ENSG00000109667	C	3.24934e-47	-0.897095	1.6744e-44	T	+	4	9984529	SLC2A9	1
7:73012785:A:G	GTEx/v8	Skin_Not_Sun_Exposed_Suprapubic	ENSG00000009950	G	3.25268e-47	0.869178	2.92924e-48	A	-	7	73012785	MLXIPL	1
7:73015369:A:G	GTEx/v8	Skin_Not_Sun_Exposed_Suprapubic	ENSG00000009950	A	3.25268e-47	0.869178	2.92924e-48	G	-	7	73015369	MLXIPL	1
4:10041104:C:T	EyeGEx	EyeGEx	ENSG00000109667	C	3.27033e-47	-0.871148	1.68522e-44	T	+	4	10041104	SLC2A9	1
4:10046730:A:AT	EyeGEx	EyeGEx	ENSG00000109667	AT	3.58772e-47	-0.875773	1.84877e-44	A	+	4	10046730	SLC2A9	1
4:10039528:A:C	EyeGEx	EyeGEx	ENSG00000109667	C	3.63073e-47	-0.870517	1.87093e-44	A	+	4	10039528	SLC2A9	1
4:10037628:C:T	EyeGEx	EyeGEx	ENSG00000109667	T	4.00955e-47	-0.869817	2.06614e-44	C	+	4	10037628	SLC2A9	1
7:73042302:G:GCTTT	GTEx/v8	Skin_Sun_Exposed_Lower_leg	ENSG00000009950	G	4.43533e-47	0.737556	1.19683e-45	GCTTT	-	7	73042302	MLXIPL	1
4:10004743:C:G	EyeGEx	EyeGEx	ENSG00000109667	C	4.69092e-47	-0.872154	2.41725e-44	G	+	4	10004743	SLC2A9	1
4:10037346:C:T	EyeGEx	EyeGEx	ENSG00000109667	T	4.69793e-47	-0.868806	2.42087e-44	C	+	4	10037346	SLC2A9	1
7:73029437:C:T	GTEx/v8	Thyroid	ENSG00000009950	T	4.7094e-47	0.861008	5.58519e-43	C	-	7	73029437	MLXIPL	1
4:10037261:A:C	EyeGEx	EyeGEx	ENSG00000109667	C	4.74425e-47	-0.868748	2.44474e-44	A	+	4	10037261	SLC2A9	1
2:27728777:C:G	GTEx/v7	Muscle_Skeletal	ENSG00000115234	G	4.74459e-47	-0.455612	1.68016e-49	C	+	2	27728777	SNX17	1
2:27729480:A:G	GTEx/v7	Muscle_Skeletal	ENSG00000115234	A	4.74459e-47	-0.455612	1.68016e-49	G	+	2	27729480	SNX17	1
4:10052961:G:T	EyeGEx	EyeGEx	ENSG00000109667	G	5.30623e-47	-0.872195	2.73433e-44	T	+	4	10052961	SLC2A9	1
4:10036506:C:T	EyeGEx	EyeGEx	ENSG00000109667	T	5.52318e-47	-0.867762	2.84612e-44	C	+	4	10036506	SLC2A9	1
4:10036339:A:G	EyeGEx	EyeGEx	ENSG00000109667	A	5.57944e-47	-0.867695	2.87511e-44	G	+	4	10036339	SLC2A9	1
4:10036190:C:T	EyeGEx	EyeGEx	ENSG00000109667	C	5.63994e-47	-0.867626	2.90629e-44	T	+	4	10036190	SLC2A9	1
4:10035454:A:G	EyeGEx	EyeGEx	ENSG00000109667	G	5.76844e-47	-0.867482	2.97251e-44	A	+	4	10035454	SLC2A9	1
4:10053431:C:T	EyeGEx	EyeGEx	ENSG00000109667	C	6.25007e-47	-0.871583	3.22069e-44	T	+	4	10053431	SLC2A9	1
4:10009917:A:G	EyeGEx	EyeGEx	ENSG00000109667	G	6.42327e-47	-0.876119	3.30994e-44	A	+	4	10009917	SLC2A9	1
4:10015865:C:T	EyeGEx	EyeGEx	ENSG00000109667	C	6.70165e-47	-0.87522	3.45339e-44	T	+	4	10015865	SLC2A9	1
4:10032561:C:T	EyeGEx	EyeGEx	ENSG00000109667	C	6.85152e-47	-0.866466	3.53062e-44	T	+	4	10032561	SLC2A9	1
4:10032564:C:CTAAAACTAAGAAGT	EyeGEx	EyeGEx	ENSG00000109667	CTAAAACTAAGAAGT	6.96105e-47	-0.866328	3.58706e-44	C	+	4	10032564	SLC2A9	1
4:10031569:A:T	EyeGEx	EyeGEx	ENSG00000109667	T	7.13389e-47	-0.866232	3.67613e-44	A	+	4	10031569	SLC2A9	1
7:73012785:A:G	GTEx/v8	Skin_Sun_Exposed_Lower_leg	ENSG00000009950	G	7.49627e-47	0.754726	1.19683e-45	A	-	7	73012785	MLXIPL	1
7:73015369:A:G	GTEx/v8	Skin_Sun_Exposed_Lower_leg	ENSG00000009950	A	7.49627e-47	0.754726	1.19683e-45	G	-	7	73015369	MLXIPL	1
4:10031068:A:G	EyeGEx	EyeGEx	ENSG00000109667	G	7.69653e-47	-0.866041	3.96606e-44	A	+	4	10031068	SLC2A9	1
4:10007305:G:T	EyeGEx	EyeGEx	ENSG00000109667	G	7.76047e-47	-0.868578	3.99901e-44	T	+	4	10007305	SLC2A9	1
4:10003395:C:G	EyeGEx	EyeGEx	ENSG00000109667	C	8.80571e-47	-0.869302	4.53763e-44	G	+	4	10003395	SLC2A9	1
7:73037366:A:G	GTEx/v8	Skin_Sun_Exposed_Lower_leg	ENSG00000009950	A	1.23352e-46	0.60547	1.19683e-45	G	-	7	73037366	MLXIPL	1
7:73039406:C:G	GTEx/v8	Skin_Sun_Exposed_Lower_leg	ENSG00000009950	G	1.23352e-46	0.60547	1.19683e-45	C	-	7	73039406	MLXIPL	1
7:73040814:G:T	GTEx/v8	Skin_Sun_Exposed_Lower_leg	ENSG00000009950	G	1.23352e-46	0.60547	1.19683e-45	T	-	7	73040814	MLXIPL	1
4:10121097:C:T	EyeGEx	EyeGEx	ENSG00000109667	C	1.29258e-46	-0.895346	6.66073e-44	T	+	4	10121097	SLC2A9	1
2:27718812:C:CAATGTTG	GTEx/v7	Muscle_Skeletal	ENSG00000115234	CAATGTTG	1.40037e-46	-0.447906	1.68016e-49	C	+	2	27718812	SNX17	1
7:73013901:C:T	GTEx/v8	Skin_Sun_Exposed_Lower_leg	ENSG00000009950	T	1.44867e-46	0.728244	1.19683e-45	C	-	7	73013901	MLXIPL	1
4:10123078:A:C	EyeGEx	EyeGEx	ENSG00000109667	A	1.51405e-46	-0.893877	7.80198e-44	C	+	4	10123078	SLC2A9	1
4:10123106:C:G	EyeGEx	EyeGEx	ENSG00000109667	C	1.51692e-46	-0.893877	7.81677e-44	G	+	4	10123106	SLC2A9	1
7:73042302:G:GCTTT	GTEx/v8	Skin_Not_Sun_Exposed_Suprapubic	ENSG00000009950	G	1.55263e-46	0.844248	2.92924e-48	GCTTT	-	7	73042302	MLXIPL	1
7:73020337:C:G	GTEx/v8	Skin_Sun_Exposed_Lower_leg	ENSG00000009950	G	1.57125e-46	0.751666	1.19683e-45	C	-	7	73020337	MLXIPL	1
7:73025975:A:G	GTEx/v8	Skin_Sun_Exposed_Lower_leg	ENSG00000009950	G	1.57125e-46	0.751666	1.19683e-45	A	-	7	73025975	MLXIPL	1
4:10121189:C:T	EyeGEx	EyeGEx	ENSG00000109667	C	1.59213e-46	-0.894389	8.20433e-44	T	+	4	10121189	SLC2A9	1
4:10119787:G:T	EyeGEx	EyeGEx	ENSG00000109667	T	1.59542e-46	-0.903026	8.22128e-44	G	+	4	10119787	SLC2A9	1
4:10011345:A:G	EyeGEx	EyeGEx	ENSG00000109667	A	1.63149e-46	-0.866953	8.40715e-44	G	+	4	10011345	SLC2A9	1
4:10021290:C:G	EyeGEx	EyeGEx	ENSG00000109667	G	1.68294e-46	-0.866261	8.67228e-44	C	+	4	10021290	SLC2A9	1
4:9958788:A:C	EyeGEx	EyeGEx	ENSG00000109667	C	1.70097e-46	-0.889598	8.76518e-44	A	+	4	9958788	SLC2A9	1
7:73042085:C:T	GTEx/v8	Skin_Sun_Exposed_Lower_leg	ENSG00000009950	T	1.87437e-46	0.609557	1.19683e-45	C	-	7	73042085	MLXIPL	1
4:10119961:G:T	EyeGEx	EyeGEx	ENSG00000109667	G	1.98436e-46	-0.898005	1.02255e-43	T	+	4	10119961	SLC2A9	1
4:9965633:C:G	EyeGEx	EyeGEx	ENSG00000109667	G	2.12242e-46	-0.883824	1.09369e-43	C	+	4	9965633	SLC2A9	1
4:10017241:A:G	EyeGEx	EyeGEx	ENSG00000109667	G	2.38342e-46	-0.86848	1.22819e-43	A	+	4	10017241	SLC2A9	1
7:73025975:A:G	GTEx/v8	Thyroid	ENSG00000009950	G	2.41758e-46	0.857889	5.58519e-43	A	-	7	73025975	MLXIPL	1
4:9966771:C:T	EyeGEx	EyeGEx	ENSG00000109667	C	2.707e-46	-0.885363	1.39493e-43	T	+	4	9966771	SLC2A9	1
4:9966772:A:T	EyeGEx	EyeGEx	ENSG00000109667	T	2.707e-46	-0.885363	1.39493e-43	A	+	4	9966772	SLC2A9	1
4:9966791:C:T	EyeGEx	EyeGEx	ENSG00000109667	C	2.707e-46	-0.885363	1.39493e-43	T	+	4	9966791	SLC2A9	1
7:73012042:A:G	GTEx/v8	Skin_Not_Sun_Exposed_Suprapubic	ENSG00000009950	A	2.78018e-46	0.864498	2.92924e-48	G	-	7	73012042	MLXIPL	1
4:9972640:G:T	EyeGEx	EyeGEx	ENSG00000109667	G	3.16797e-46	-0.884462	1.63247e-43	T	+	4	9972640	SLC2A9	1
4:9974043:C:T	EyeGEx	EyeGEx	ENSG00000109667	C	3.25025e-46	-0.884385	1.67487e-43	T	+	4	9974043	SLC2A9	1
4:9974187:T:TA	EyeGEx	EyeGEx	ENSG00000109667	T	3.27733e-46	-0.884482	1.68882e-43	TA	+	4	9974187	SLC2A9	1
4:9971517:C:T	EyeGEx	EyeGEx	ENSG00000109667	C	3.29009e-46	-0.884319	1.6954e-43	T	+	4	9971517	SLC2A9	1
4:9973894:C:T	EyeGEx	EyeGEx	ENSG00000109667	T	3.32968e-46	-0.884262	1.7158e-43	C	+	4	9973894	SLC2A9	1
4:9971058:A:G	EyeGEx	EyeGEx	ENSG00000109667	G	3.34066e-46	-0.884309	1.72146e-43	A	+	4	9971058	SLC2A9	1
4:9973744:C:T	EyeGEx	EyeGEx	ENSG00000109667	T	3.34255e-46	-0.884239	1.72243e-43	C	+	4	9973744	SLC2A9	1
4:9971950:A:G	EyeGEx	EyeGEx	ENSG00000109667	A	3.35065e-46	-0.884223	1.72661e-43	G	+	4	9971950	SLC2A9	1
4:9972081:C:T	EyeGEx	EyeGEx	ENSG00000109667	C	3.35407e-46	-0.88422	1.72837e-43	T	+	4	9972081	SLC2A9	1
4:88912261:C:T	GTEx/v7	Testis	ENSG00000118762	C	3.74878e-46	0.52023	7.84493e-45	T	-	4	88912261	PKD2	1
4:9969974:C:T	EyeGEx	EyeGEx	ENSG00000109667	C	4.18033e-46	-0.883014	2.15415e-43	T	+	4	9969974	SLC2A9	1
4:10094671:A:G	EyeGEx	EyeGEx	ENSG00000109667	A	4.65032e-46	-0.921201	2.39633e-43	G	+	4	10094671	SLC2A9	1
4:9969117:A:G	EyeGEx	EyeGEx	ENSG00000109667	A	4.93074e-46	-0.882403	2.54084e-43	G	+	4	9969117	SLC2A9	1
4:9969517:G:T	EyeGEx	EyeGEx	ENSG00000109667	G	4.98757e-46	-0.882019	2.57012e-43	T	+	4	9969517	SLC2A9	1
4:9966593:C:T	EyeGEx	EyeGEx	ENSG00000109667	C	4.99235e-46	-0.882015	2.57258e-43	T	+	4	9966593	SLC2A9	1
4:9965000:C:G	EyeGEx	EyeGEx	ENSG00000109667	G	4.99366e-46	-0.882013	2.57326e-43	C	+	4	9965000	SLC2A9	1
4:9963127:A:G	EyeGEx	EyeGEx	ENSG00000109667	G	4.994e-46	-0.882015	2.57343e-43	A	+	4	9963127	SLC2A9	1
4:9963693:A:G	EyeGEx	EyeGEx	ENSG00000109667	G	4.994e-46	-0.882015	2.57343e-43	A	+	4	9963693	SLC2A9	1
4:9963895:A:T	EyeGEx	EyeGEx	ENSG00000109667	T	4.994e-46	-0.882015	2.57343e-43	A	+	4	9963895	SLC2A9	1
4:9963989:C:T	EyeGEx	EyeGEx	ENSG00000109667	C	4.994e-46	-0.882015	2.57343e-43	T	+	4	9963989	SLC2A9	1
4:9964086:A:C	EyeGEx	EyeGEx	ENSG00000109667	A	4.994e-46	-0.882015	2.57343e-43	C	+	4	9964086	SLC2A9	1
4:9964094:G:T	EyeGEx	EyeGEx	ENSG00000109667	T	4.994e-46	-0.882015	2.57343e-43	G	+	4	9964094	SLC2A9	1
4:9964251:A:T	EyeGEx	EyeGEx	ENSG00000109667	A	4.994e-46	-0.882015	2.57343e-43	T	+	4	9964251	SLC2A9	1
4:9964380:G:T	EyeGEx	EyeGEx	ENSG00000109667	T	4.994e-46	-0.882015	2.57343e-43	G	+	4	9964380	SLC2A9	1
4:9964799:G:T	EyeGEx	EyeGEx	ENSG00000109667	T	4.994e-46	-0.882015	2.57343e-43	G	+	4	9964799	SLC2A9	1
4:9965443:C:T	EyeGEx	EyeGEx	ENSG00000109667	C	4.994e-46	-0.882015	2.57343e-43	T	+	4	9965443	SLC2A9	1
4:9965998:C:T	EyeGEx	EyeGEx	ENSG00000109667	C	4.994e-46	-0.882015	2.57343e-43	T	+	4	9965998	SLC2A9	1
4:9966036:A:T	EyeGEx	EyeGEx	ENSG00000109667	T	4.994e-46	-0.882015	2.57343e-43	A	+	4	9966036	SLC2A9	1
4:9966422:C:T	EyeGEx	EyeGEx	ENSG00000109667	T	4.994e-46	-0.882015	2.57343e-43	C	+	4	9966422	SLC2A9	1
4:9966956:A:G	EyeGEx	EyeGEx	ENSG00000109667	A	4.994e-46	-0.882015	2.57343e-43	G	+	4	9966956	SLC2A9	1
4:9967053:C:T	EyeGEx	EyeGEx	ENSG00000109667	C	4.994e-46	-0.882015	2.57343e-43	T	+	4	9967053	SLC2A9	1
4:9967556:A:C	EyeGEx	EyeGEx	ENSG00000109667	C	4.994e-46	-0.882015	2.57343e-43	A	+	4	9967556	SLC2A9	1
4:9967682:C:G	EyeGEx	EyeGEx	ENSG00000109667	G	4.994e-46	-0.882015	2.57343e-43	C	+	4	9967682	SLC2A9	1
4:9967683:A:T	EyeGEx	EyeGEx	ENSG00000109667	A	4.994e-46	-0.882015	2.57343e-43	T	+	4	9967683	SLC2A9	1
4:9967843:A:G	EyeGEx	EyeGEx	ENSG00000109667	A	4.994e-46	-0.882015	2.57343e-43	G	+	4	9967843	SLC2A9	1
4:9968236:C:CA	EyeGEx	EyeGEx	ENSG00000109667	CA	4.994e-46	-0.882015	2.57343e-43	C	+	4	9968236	SLC2A9	1
4:9968684:C:T	EyeGEx	EyeGEx	ENSG00000109667	T	4.994e-46	-0.882015	2.57343e-43	C	+	4	9968684	SLC2A9	1
4:9964570:C:T	EyeGEx	EyeGEx	ENSG00000109667	T	5.00531e-46	-0.882019	2.57926e-43	C	+	4	9964570	SLC2A9	1
4:9964880:C:T	EyeGEx	EyeGEx	ENSG00000109667	T	5.39396e-46	-0.882188	2.77953e-43	C	+	4	9964880	SLC2A9	1
7:73017005:A:G	GTEx/v8	Skin_Not_Sun_Exposed_Suprapubic	ENSG00000009950	G	5.92388e-46	0.681037	2.92924e-48	A	-	7	73017005	MLXIPL	1
4:9969453:A:AC	EyeGEx	EyeGEx	ENSG00000109667	A	6.33093e-46	-0.881775	3.26236e-43	AC	+	4	9969453	SLC2A9	1
4:88913148:C:T	GTEx/v8	Testis	ENSG00000118762	C	6.46153e-46	0.492115	7.10865e-61	T	-	4	88913148	PKD2	1
4:88914026:C:CACTA	GTEx/v8	Testis	ENSG00000118762	C	6.46153e-46	0.492115	7.10865e-61	CACTA	-	4	88914026	PKD2	1
4:88922734:A:G	GTEx/v8	Testis	ENSG00000118762	A	6.46153e-46	0.492115	7.10865e-61	G	-	4	88922734	PKD2	1
4:9956474:A:G	EyeGEx	EyeGEx	ENSG00000109667	A	6.53539e-46	-0.884021	3.36772e-43	G	+	4	9956474	SLC2A9	1
4:9951956:C:T	EyeGEx	EyeGEx	ENSG00000109667	T	6.64821e-46	-0.883185	3.42586e-43	C	+	4	9951956	SLC2A9	1
4:9951968:C:T	EyeGEx	EyeGEx	ENSG00000109667	C	6.64821e-46	-0.883185	3.42586e-43	T	+	4	9951968	SLC2A9	1
4:9952266:A:G	EyeGEx	EyeGEx	ENSG00000109667	A	6.64821e-46	-0.883185	3.42586e-43	G	+	4	9952266	SLC2A9	1
4:9952587:A:C	EyeGEx	EyeGEx	ENSG00000109667	A	6.64821e-46	-0.883185	3.42586e-43	C	+	4	9952587	SLC2A9	1
4:9952588:C:T	EyeGEx	EyeGEx	ENSG00000109667	T	6.64821e-46	-0.883185	3.42586e-43	C	+	4	9952588	SLC2A9	1
4:9952214:G:GACAAAAAATA	EyeGEx	EyeGEx	ENSG00000109667	GACAAAAAATA	6.88836e-46	-0.883128	3.54961e-43	G	+	4	9952214	SLC2A9	1
4:9958169:A:G	EyeGEx	EyeGEx	ENSG00000109667	G	7.40807e-46	-0.883092	3.81742e-43	A	+	4	9958169	SLC2A9	1
4:9958180:G:T	EyeGEx	EyeGEx	ENSG00000109667	G	7.40807e-46	-0.883092	3.81742e-43	T	+	4	9958180	SLC2A9	1
4:9958140:A:T	EyeGEx	EyeGEx	ENSG00000109667	A	7.41769e-46	-0.883087	3.82237e-43	T	+	4	9958140	SLC2A9	1
4:9958214:A:C	EyeGEx	EyeGEx	ENSG00000109667	A	7.42792e-46	-0.883087	3.82764e-43	C	+	4	9958214	SLC2A9	1
4:9959808:C:T	EyeGEx	EyeGEx	ENSG00000109667	T	7.58716e-46	-0.882958	3.9097e-43	C	+	4	9959808	SLC2A9	1
4:9959889:A:G	EyeGEx	EyeGEx	ENSG00000109667	G	7.58716e-46	-0.882958	3.9097e-43	A	+	4	9959889	SLC2A9	1
4:9959989:C:T	EyeGEx	EyeGEx	ENSG00000109667	C	7.58716e-46	-0.882958	3.9097e-43	T	+	4	9959989	SLC2A9	1
4:9960182:C:T	EyeGEx	EyeGEx	ENSG00000109667	C	7.58716e-46	-0.882958	3.9097e-43	T	+	4	9960182	SLC2A9	1
4:9960442:A:G	EyeGEx	EyeGEx	ENSG00000109667	A	7.58716e-46	-0.882958	3.9097e-43	G	+	4	9960442	SLC2A9	1
4:9960459:C:T	EyeGEx	EyeGEx	ENSG00000109667	C	7.58716e-46	-0.882958	3.9097e-43	T	+	4	9960459	SLC2A9	1
4:9960498:A:G	EyeGEx	EyeGEx	ENSG00000109667	A	7.58716e-46	-0.882958	3.9097e-43	G	+	4	9960498	SLC2A9	1
4:9960510:G:GA	EyeGEx	EyeGEx	ENSG00000109667	G	7.58716e-46	-0.882958	3.9097e-43	GA	+	4	9960510	SLC2A9	1
4:9960613:G:GAAAGT	EyeGEx	EyeGEx	ENSG00000109667	G	7.58716e-46	-0.882958	3.9097e-43	GAAAGT	+	4	9960613	SLC2A9	1
4:9958326:A:C	EyeGEx	EyeGEx	ENSG00000109667	A	7.59415e-46	-0.88295	3.9133e-43	C	+	4	9958326	SLC2A9	1
4:9958327:A:G	EyeGEx	EyeGEx	ENSG00000109667	A	7.59415e-46	-0.88295	3.9133e-43	G	+	4	9958327	SLC2A9	1
4:9958387:A:AT	EyeGEx	EyeGEx	ENSG00000109667	AT	7.59415e-46	-0.88295	3.9133e-43	A	+	4	9958387	SLC2A9	1
4:9958583:C:T	EyeGEx	EyeGEx	ENSG00000109667	T	7.59415e-46	-0.88295	3.9133e-43	C	+	4	9958583	SLC2A9	1
4:9958662:C:G	EyeGEx	EyeGEx	ENSG00000109667	C	7.59415e-46	-0.88295	3.9133e-43	G	+	4	9958662	SLC2A9	1
4:9958732:C:T	EyeGEx	EyeGEx	ENSG00000109667	C	7.59415e-46	-0.88295	3.9133e-43	T	+	4	9958732	SLC2A9	1
4:9958924:C:T	EyeGEx	EyeGEx	ENSG00000109667	C	7.59415e-46	-0.88295	3.9133e-43	T	+	4	9958924	SLC2A9	1
4:9958977:A:G	EyeGEx	EyeGEx	ENSG00000109667	G	7.59415e-46	-0.88295	3.9133e-43	A	+	4	9958977	SLC2A9	1
4:9959123:C:T	EyeGEx	EyeGEx	ENSG00000109667	T	7.59415e-46	-0.88295	3.9133e-43	C	+	4	9959123	SLC2A9	1
4:9959233:A:G	EyeGEx	EyeGEx	ENSG00000109667	G	7.59415e-46	-0.88295	3.9133e-43	A	+	4	9959233	SLC2A9	1
4:9959275:C:T	EyeGEx	EyeGEx	ENSG00000109667	T	7.59415e-46	-0.88295	3.9133e-43	C	+	4	9959275	SLC2A9	1
4:9959334:C:G	EyeGEx	EyeGEx	ENSG00000109667	C	7.59415e-46	-0.88295	3.9133e-43	G	+	4	9959334	SLC2A9	1
4:9959603:C:T	EyeGEx	EyeGEx	ENSG00000109667	T	7.59415e-46	-0.88295	3.9133e-43	C	+	4	9959603	SLC2A9	1
4:9961368:C:G	EyeGEx	EyeGEx	ENSG00000109667	C	7.59471e-46	-0.882955	3.91359e-43	G	+	4	9961368	SLC2A9	1
4:9958081:A:G	EyeGEx	EyeGEx	ENSG00000109667	G	7.62807e-46	-0.882924	3.93078e-43	A	+	4	9958081	SLC2A9	1
4:9957984:A:G	EyeGEx	EyeGEx	ENSG00000109667	A	7.6721e-46	-0.882893	3.95347e-43	G	+	4	9957984	SLC2A9	1
4:9957950:A:G	EyeGEx	EyeGEx	ENSG00000109667	G	7.67919e-46	-0.882885	3.95713e-43	A	+	4	9957950	SLC2A9	1
4:9957881:A:G	EyeGEx	EyeGEx	ENSG00000109667	A	7.71367e-46	-0.882859	3.97489e-43	G	+	4	9957881	SLC2A9	1
4:9957830:A:G	EyeGEx	EyeGEx	ENSG00000109667	A	7.7309e-46	-0.882846	3.98377e-43	G	+	4	9957830	SLC2A9	1
4:9957794:A:G	EyeGEx	EyeGEx	ENSG00000109667	G	7.74825e-46	-0.882833	3.99271e-43	A	+	4	9957794	SLC2A9	1
4:9957708:A:G	EyeGEx	EyeGEx	ENSG00000109667	A	7.79056e-46	-0.882799	4.01452e-43	G	+	4	9957708	SLC2A9	1
4:9957675:A:G	EyeGEx	EyeGEx	ENSG00000109667	A	7.80074e-46	-0.882794	4.01976e-43	G	+	4	9957675	SLC2A9	1
4:9957662:C:T	EyeGEx	EyeGEx	ENSG00000109667	T	7.8183e-46	-0.882781	4.02881e-43	C	+	4	9957662	SLC2A9	1
4:9957690:A:T	EyeGEx	EyeGEx	ENSG00000109667	T	7.85781e-46	-0.882828	4.04917e-43	A	+	4	9957690	SLC2A9	1
4:9956712:C:G	EyeGEx	EyeGEx	ENSG00000109667	C	8.24772e-46	-0.882467	4.25009e-43	G	+	4	9956712	SLC2A9	1
4:9955415:T:TTTTGTTTG	EyeGEx	EyeGEx	ENSG00000109667	T	8.33532e-46	-0.882406	4.29523e-43	TTTTGTTTG	+	4	9955415	SLC2A9	1
4:9955776:A:G	EyeGEx	EyeGEx	ENSG00000109667	A	8.45801e-46	-0.881982	4.35846e-43	G	+	4	9955776	SLC2A9	1
4:9952744:A:C	EyeGEx	EyeGEx	ENSG00000109667	A	8.46005e-46	-0.882322	4.35951e-43	C	+	4	9952744	SLC2A9	1
4:9952775:C:T	EyeGEx	EyeGEx	ENSG00000109667	C	8.46005e-46	-0.882322	4.35951e-43	T	+	4	9952775	SLC2A9	1
4:9953251:T:TA	EyeGEx	EyeGEx	ENSG00000109667	TA	8.46976e-46	-0.88231	4.36451e-43	T	+	4	9953251	SLC2A9	1
4:9953253:A:T	EyeGEx	EyeGEx	ENSG00000109667	A	8.46976e-46	-0.88231	4.36451e-43	T	+	4	9953253	SLC2A9	1
4:9953297:C:T	EyeGEx	EyeGEx	ENSG00000109667	C	8.46976e-46	-0.88231	4.36451e-43	T	+	4	9953297	SLC2A9	1
4:9953361:A:G	EyeGEx	EyeGEx	ENSG00000109667	G	8.46976e-46	-0.88231	4.36451e-43	A	+	4	9953361	SLC2A9	1
4:9953367:G:T	EyeGEx	EyeGEx	ENSG00000109667	G	8.46976e-46	-0.88231	4.36451e-43	T	+	4	9953367	SLC2A9	1
4:9953460:A:T	EyeGEx	EyeGEx	ENSG00000109667	T	8.46976e-46	-0.88231	4.36451e-43	A	+	4	9953460	SLC2A9	1
4:9953472:G:T	EyeGEx	EyeGEx	ENSG00000109667	T	8.46976e-46	-0.88231	4.36451e-43	G	+	4	9953472	SLC2A9	1
4:9953830:A:C	EyeGEx	EyeGEx	ENSG00000109667	A	8.46976e-46	-0.88231	4.36451e-43	C	+	4	9953830	SLC2A9	1
4:9953871:A:G	EyeGEx	EyeGEx	ENSG00000109667	A	8.46976e-46	-0.88231	4.36451e-43	G	+	4	9953871	SLC2A9	1
4:9953940:C:T	EyeGEx	EyeGEx	ENSG00000109667	T	8.46976e-46	-0.88231	4.36451e-43	C	+	4	9953940	SLC2A9	1
4:9954005:C:T	EyeGEx	EyeGEx	ENSG00000109667	C	8.46976e-46	-0.88231	4.36451e-43	T	+	4	9954005	SLC2A9	1
4:9954050:C:G	EyeGEx	EyeGEx	ENSG00000109667	G	8.46976e-46	-0.88231	4.36451e-43	C	+	4	9954050	SLC2A9	1
4:9954238:G:T	EyeGEx	EyeGEx	ENSG00000109667	G	8.46976e-46	-0.88231	4.36451e-43	T	+	4	9954238	SLC2A9	1
4:9954708:A:G	EyeGEx	EyeGEx	ENSG00000109667	A	8.46976e-46	-0.88231	4.36451e-43	G	+	4	9954708	SLC2A9	1
4:9954758:A:T	EyeGEx	EyeGEx	ENSG00000109667	T	8.46976e-46	-0.88231	4.36451e-43	A	+	4	9954758	SLC2A9	1
4:9954893:C:T	EyeGEx	EyeGEx	ENSG00000109667	T	8.46976e-46	-0.88231	4.36451e-43	C	+	4	9954893	SLC2A9	1
4:9955198:C:T	EyeGEx	EyeGEx	ENSG00000109667	T	8.46976e-46	-0.88231	4.36451e-43	C	+	4	9955198	SLC2A9	1
4:9955236:A:G	EyeGEx	EyeGEx	ENSG00000109667	G	8.46976e-46	-0.88231	4.36451e-43	A	+	4	9955236	SLC2A9	1
4:9955255:G:T	EyeGEx	EyeGEx	ENSG00000109667	T	8.46976e-46	-0.88231	4.36451e-43	G	+	4	9955255	SLC2A9	1
4:9955367:C:T	EyeGEx	EyeGEx	ENSG00000109667	C	8.46976e-46	-0.88231	4.36451e-43	T	+	4	9955367	SLC2A9	1
4:9955545:A:T	EyeGEx	EyeGEx	ENSG00000109667	A	8.46976e-46	-0.88231	4.36451e-43	T	+	4	9955545	SLC2A9	1
4:9955559:G:T	EyeGEx	EyeGEx	ENSG00000109667	T	8.46976e-46	-0.88231	4.36451e-43	G	+	4	9955559	SLC2A9	1
4:9955936:A:G	EyeGEx	EyeGEx	ENSG00000109667	G	8.46976e-46	-0.88231	4.36451e-43	A	+	4	9955936	SLC2A9	1
4:9955971:A:C	EyeGEx	EyeGEx	ENSG00000109667	A	8.46976e-46	-0.88231	4.36451e-43	C	+	4	9955971	SLC2A9	1
4:9956096:C:T	EyeGEx	EyeGEx	ENSG00000109667	T	8.46976e-46	-0.88231	4.36451e-43	C	+	4	9956096	SLC2A9	1
4:9956145:A:T	EyeGEx	EyeGEx	ENSG00000109667	A	8.46976e-46	-0.88231	4.36451e-43	T	+	4	9956145	SLC2A9	1
4:9956228:C:T	EyeGEx	EyeGEx	ENSG00000109667	T	8.46976e-46	-0.88231	4.36451e-43	C	+	4	9956228	SLC2A9	1
4:9956404:C:T	EyeGEx	EyeGEx	ENSG00000109667	T	8.46976e-46	-0.88231	4.36451e-43	C	+	4	9956404	SLC2A9	1
4:9956504:G:GCAGT	EyeGEx	EyeGEx	ENSG00000109667	G	8.46976e-46	-0.88231	4.36451e-43	GCAGT	+	4	9956504	SLC2A9	1
4:9956547:G:T	EyeGEx	EyeGEx	ENSG00000109667	G	8.46976e-46	-0.88231	4.36451e-43	T	+	4	9956547	SLC2A9	1
2:27556721:A:G	GTEx/v7	Muscle_Skeletal	ENSG00000115234	A	1.03556e-45	-0.442836	1.68016e-49	G	+	2	27556721	SNX17	1
4:9962218:A:T	EyeGEx	EyeGEx	ENSG00000109667	T	1.06594e-45	-0.877548	5.49284e-43	A	+	4	9962218	SLC2A9	1
4:9961059:A:G	EyeGEx	EyeGEx	ENSG00000109667	G	1.14578e-45	-0.883442	5.90426e-43	A	+	4	9961059	SLC2A9	1
4:9954450:A:G	EyeGEx	EyeGEx	ENSG00000109667	A	1.52346e-45	-0.880215	7.85047e-43	G	+	4	9954450	SLC2A9	1
4:88909197:C:G	GTEx/v7	Testis	ENSG00000118762	C	1.87492e-45	0.552024	7.84493e-45	G	-	4	88909197	PKD2	1
4:10002195:A:G	EyeGEx	EyeGEx	ENSG00000109667	G	1.92805e-45	-0.861386	9.93534e-43	A	+	4	10002195	SLC2A9	1
4:9953099:C:T	EyeGEx	EyeGEx	ENSG00000109667	C	2.00917e-45	-0.882719	1.03534e-42	T	+	4	9953099	SLC2A9	1
4:9999877:C:T	EyeGEx	EyeGEx	ENSG00000109667	C	2.08952e-45	-0.858042	1.07674e-42	T	+	4	9999877	SLC2A9	1
7:72975702:C:T	GTEx/v8	Thyroid	ENSG00000009950	T	2.2541e-45	0.873376	5.58519e-43	C	-	7	72975702	MLXIPL	1
7:72976123:C:T	GTEx/v8	Thyroid	ENSG00000009950	T	2.2541e-45	0.873376	5.58519e-43	C	-	7	72976123	MLXIPL	1
7:72983310:A:T	GTEx/v8	Thyroid	ENSG00000009950	T	2.2541e-45	0.873376	5.58519e-43	A	-	7	72983310	MLXIPL	1
7:72992350:C:T	GTEx/v8	Thyroid	ENSG00000009950	T	2.2541e-45	0.873376	5.58519e-43	C	-	7	72992350	MLXIPL	1
7:73022746:A:G	GTEx/v8	Thyroid	ENSG00000009950	A	2.34083e-45	0.831319	5.58519e-43	G	-	7	73022746	MLXIPL	1
4:9999398:C:T	EyeGEx	EyeGEx	ENSG00000109667	C	2.35576e-45	-0.857659	1.21394e-42	T	+	4	9999398	SLC2A9	1
7:73013901:C:T	GTEx/v8	Thyroid	ENSG00000009950	T	2.40384e-45	0.832689	5.58519e-43	C	-	7	73013901	MLXIPL	1
4:9954150:A:ATCTG	EyeGEx	EyeGEx	ENSG00000109667	A	2.89408e-45	-0.881152	1.49133e-42	ATCTG	+	4	9954150	SLC2A9	1
7:72989390:A:G	GTEx/v8	Skin_Not_Sun_Exposed_Suprapubic	ENSG00000009950	G	2.99996e-45	0.68412	2.92924e-48	A	-	7	72989390	MLXIPL	1
7:72999105:G:T	GTEx/v8	Skin_Not_Sun_Exposed_Suprapubic	ENSG00000009950	G	2.99996e-45	0.68412	2.92924e-48	T	-	7	72999105	MLXIPL	1
7:73042302:G:GCTTT	GTEx/v8	Thyroid	ENSG00000009950	G	3.30348e-45	0.829081	5.58519e-43	GCTTT	-	7	73042302	MLXIPL	1
7:73020337:C:G	GTEx/v8	Thyroid	ENSG00000009950	G	3.30774e-45	0.847807	5.58519e-43	C	-	7	73020337	MLXIPL	1
4:9997534:C:T	EyeGEx	EyeGEx	ENSG00000109667	C	3.89969e-45	-0.855964	2.00953e-42	T	+	4	9997534	SLC2A9	1
7:73012785:A:G	GTEx/v8	Thyroid	ENSG00000009950	G	3.93118e-45	0.845961	5.58519e-43	A	-	7	73012785	MLXIPL	1
7:73015369:A:G	GTEx/v8	Thyroid	ENSG00000009950	A	3.93118e-45	0.845961	5.58519e-43	G	-	7	73015369	MLXIPL	1
4:9999539:A:G	EyeGEx	EyeGEx	ENSG00000109667	A	4.19348e-45	-0.858982	2.16092e-42	G	+	4	9999539	SLC2A9	1
7:73022746:A:G	GTEx/v8	Skin_Sun_Exposed_Lower_leg	ENSG00000009950	A	4.54631e-45	0.716126	1.19683e-45	G	-	7	73022746	MLXIPL	1
4:9951221:C:T	EyeGEx	EyeGEx	ENSG00000109667	C	5.65769e-45	-0.873057	2.91544e-42	T	+	4	9951221	SLC2A9	1
4:9947121:C:T	EyeGEx	EyeGEx	ENSG00000109667	C	5.6622e-45	-0.873088	2.91776e-42	T	+	4	9947121	SLC2A9	1
4:9947548:C:G	EyeGEx	EyeGEx	ENSG00000109667	C	5.69642e-45	-0.873055	2.93539e-42	G	+	4	9947548	SLC2A9	1
4:9947658:C:T	EyeGEx	EyeGEx	ENSG00000109667	T	5.70494e-45	-0.873046	2.93978e-42	C	+	4	9947658	SLC2A9	1
4:9948077:C:T	EyeGEx	EyeGEx	ENSG00000109667	T	5.73933e-45	-0.873012	2.95751e-42	C	+	4	9948077	SLC2A9	1
4:9948461:A:G	EyeGEx	EyeGEx	ENSG00000109667	A	5.73933e-45	-0.873012	2.95751e-42	G	+	4	9948461	SLC2A9	1
4:9948868:C:T	EyeGEx	EyeGEx	ENSG00000109667	T	5.73933e-45	-0.873012	2.95751e-42	C	+	4	9948868	SLC2A9	1
4:9948870:C:T	EyeGEx	EyeGEx	ENSG00000109667	C	5.73933e-45	-0.873012	2.95751e-42	T	+	4	9948870	SLC2A9	1
4:9950537:C:T	EyeGEx	EyeGEx	ENSG00000109667	T	5.73933e-45	-0.873012	2.95751e-42	C	+	4	9950537	SLC2A9	1
4:9950705:A:C	EyeGEx	EyeGEx	ENSG00000109667	A	5.73933e-45	-0.873012	2.95751e-42	C	+	4	9950705	SLC2A9	1
4:9951120:G:T	EyeGEx	EyeGEx	ENSG00000109667	T	5.73933e-45	-0.873012	2.95751e-42	G	+	4	9951120	SLC2A9	1
4:9951264:C:T	EyeGEx	EyeGEx	ENSG00000109667	T	5.73933e-45	-0.873012	2.95751e-42	C	+	4	9951264	SLC2A9	1
4:9951606:C:T	EyeGEx	EyeGEx	ENSG00000109667	C	5.73933e-45	-0.873012	2.95751e-42	T	+	4	9951606	SLC2A9	1
4:9996996:C:T	EyeGEx	EyeGEx	ENSG00000109667	C	9.16958e-45	-0.856355	4.72513e-42	T	+	4	9996996	SLC2A9	1
2:27648726:C:T	GTEx/v7	Muscle_Skeletal	ENSG00000115234	C	9.5622e-45	-0.441264	1.68016e-49	T	+	2	27648726	SNX17	1
4:9947811:A:G	EyeGEx	EyeGEx	ENSG00000109667	G	1.06574e-44	-0.869889	5.49181e-42	A	+	4	9947811	SLC2A9	1
4:88928197:A:G	GTEx/v8	Testis	ENSG00000118762	G	1.15003e-44	0.487519	7.10865e-61	A	-	4	88928197	PKD2	1
4:88928399:C:T	GTEx/v8	Testis	ENSG00000118762	T	1.15003e-44	0.487519	7.10865e-61	C	-	4	88928399	PKD2	1
4:88932464:C:T	GTEx/v8	Testis	ENSG00000118762	T	1.24503e-44	0.488854	7.10865e-61	C	-	4	88932464	PKD2	1
4:9998213:A:AGCCTG	EyeGEx	EyeGEx	ENSG00000109667	A	1.31934e-44	-0.858125	6.79863e-42	AGCCTG	+	4	9998213	SLC2A9	1
2:27584666:A:G	GTEx/v7	Muscle_Skeletal	ENSG00000115234	G	1.41778e-44	-0.438395	1.68016e-49	A	+	2	27584666	SNX17	1
4:9995851:A:T	EyeGEx	EyeGEx	ENSG00000109667	A	1.57683e-44	-0.854064	8.12548e-42	T	+	4	9995851	SLC2A9	1
7:73012042:A:G	GTEx/v8	Thyroid	ENSG00000009950	A	1.60313e-44	0.84587	5.58519e-43	G	-	7	73012042	MLXIPL	1
7:72971231:C:T	GTEx/v8	Skin_Not_Sun_Exposed_Suprapubic	ENSG00000009950	T	1.61843e-44	0.873624	2.92924e-48	C	-	7	72971231	MLXIPL	1
7:73012042:A:G	GTEx/v8	Skin_Sun_Exposed_Lower_leg	ENSG00000009950	A	1.84005e-44	0.737736	1.19683e-45	G	-	7	73012042	MLXIPL	1
7:72975702:C:T	GTEx/v8	Skin_Not_Sun_Exposed_Suprapubic	ENSG00000009950	T	2.15523e-44	0.855826	2.92924e-48	C	-	7	72975702	MLXIPL	1
7:72976123:C:T	GTEx/v8	Skin_Not_Sun_Exposed_Suprapubic	ENSG00000009950	T	2.15523e-44	0.855826	2.92924e-48	C	-	7	72976123	MLXIPL	1
7:72983310:A:T	GTEx/v8	Skin_Not_Sun_Exposed_Suprapubic	ENSG00000009950	T	2.15523e-44	0.855826	2.92924e-48	A	-	7	72983310	MLXIPL	1
7:72992350:C:T	GTEx/v8	Skin_Not_Sun_Exposed_Suprapubic	ENSG00000009950	T	2.15523e-44	0.855826	2.92924e-48	C	-	7	72992350	MLXIPL	1
7:72971728:A:C	GTEx/v8	Thyroid	ENSG00000009950	A	2.3726e-44	0.874387	5.58519e-43	C	-	7	72971728	MLXIPL	1
7:73001021:C:T	GTEx/v8	Thyroid	ENSG00000009950	T	2.3726e-44	0.874387	5.58519e-43	C	-	7	73001021	MLXIPL	1
7:72971728:A:C	GTEx/v8	Skin_Not_Sun_Exposed_Suprapubic	ENSG00000009950	A	2.42456e-44	0.86913	2.92924e-48	C	-	7	72971728	MLXIPL	1
7:73001021:C:T	GTEx/v8	Skin_Not_Sun_Exposed_Suprapubic	ENSG00000009950	T	2.42456e-44	0.86913	2.92924e-48	C	-	7	73001021	MLXIPL	1
7:72971231:C:T	GTEx/v8	Thyroid	ENSG00000009950	T	2.60257e-44	0.876052	5.58519e-43	C	-	7	72971231	MLXIPL	1
7:72982874:C:T	GTEx/v8	Thyroid	ENSG00000009950	T	2.70725e-44	0.870358	5.58519e-43	C	-	7	72982874	MLXIPL	1
4:10126317:C:G	EyeGEx	EyeGEx	ENSG00000109667	G	2.80746e-44	-0.874273	1.4467e-41	C	+	4	10126317	SLC2A9	1
4:10067138:A:C	GTEx/v8	Artery_Tibial	ENSG00000109667	A	2.90517e-44	0.635598	1.45881e-35	A	+	4	10067138	SLC2A9	1
4:10121656:T:TTGC	EyeGEx	EyeGEx	ENSG00000109667	TTGC	2.94157e-44	-0.892999	1.51581e-41	T	+	4	10121656	SLC2A9	1
2:27733452:A:G	GTEx/v7	Muscle_Skeletal	ENSG00000115234	A	3.19487e-44	-0.441422	1.68016e-49	G	+	2	27733452	SNX17	1
4:9947590:A:G	EyeGEx	EyeGEx	ENSG00000109667	A	3.43784e-44	-0.86842	1.77154e-41	G	+	4	9947590	SLC2A9	1
4:10122649:C:T	EyeGEx	EyeGEx	ENSG00000109667	C	4.60022e-44	-0.889315	2.37052e-41	T	+	4	10122649	SLC2A9	1
4:10122934:C:T	EyeGEx	EyeGEx	ENSG00000109667	T	4.62627e-44	-0.88925	2.38394e-41	C	+	4	10122934	SLC2A9	1
4:10122899:G:GCT	EyeGEx	EyeGEx	ENSG00000109667	GCT	4.62771e-44	-0.88925	2.38468e-41	G	+	4	10122899	SLC2A9	1
4:10122942:A:C	EyeGEx	EyeGEx	ENSG00000109667	A	4.62976e-44	-0.889245	2.38574e-41	C	+	4	10122942	SLC2A9	1
2:27737900:A:T	GTEx/v7	Muscle_Skeletal	ENSG00000115234	T	4.88216e-44	-0.441972	1.68016e-49	A	+	2	27737900	SNX17	1
7:72971728:A:C	GTEx/v8	Skin_Sun_Exposed_Lower_leg	ENSG00000009950	A	5.15482e-44	0.757908	1.19683e-45	C	-	7	72971728	MLXIPL	1
7:73001021:C:T	GTEx/v8	Skin_Sun_Exposed_Lower_leg	ENSG00000009950	T	5.15482e-44	0.757908	1.19683e-45	C	-	7	73001021	MLXIPL	1
4:10125874:C:T	EyeGEx	EyeGEx	ENSG00000109667	T	5.52357e-44	-0.872805	2.84632e-41	C	+	4	10125874	SLC2A9	1
2:27656822:G:GA	GTEx/v7	Muscle_Skeletal	ENSG00000115234	GA	6.95285e-44	-0.43555	1.68016e-49	G	+	2	27656822	SNX17	1
4:10124174:T:TTTCC	EyeGEx	EyeGEx	ENSG00000109667	TTTCC	7.29029e-44	-0.871771	3.75672e-41	T	+	4	10124174	SLC2A9	1
4:9990328:C:G	EyeGEx	EyeGEx	ENSG00000109667	G	7.33594e-44	-0.839288	3.78025e-41	C	+	4	9990328	SLC2A9	1
2:27740404:C:G	GTEx/v7	Muscle_Skeletal	ENSG00000115234	G	8.00529e-44	-0.439798	1.68016e-49	C	+	2	27740404	SNX17	1
2:27685388:A:G	GTEx/v7	Muscle_Skeletal	ENSG00000115234	A	1.07891e-43	-0.436811	1.68016e-49	G	+	2	27685388	SNX17	1
7:72971231:C:T	GTEx/v8	Skin_Sun_Exposed_Lower_leg	ENSG00000009950	T	1.31954e-43	0.758282	1.19683e-45	C	-	7	72971231	MLXIPL	1
4:9982029:A:G	EyeGEx	EyeGEx	ENSG00000109667	A	1.34042e-43	-0.877584	6.90725e-41	G	+	4	9982029	SLC2A9	1
2:27731376:C:T	GTEx/v7	Muscle_Skeletal	ENSG00000115234	T	1.56971e-43	-0.438557	1.68016e-49	C	+	2	27731376	SNX17	1
4:10064011:C:T	GTEx/v8	Artery_Tibial	ENSG00000109667	C	1.58905e-43	0.627346	1.45881e-35	C	+	4	10064011	SLC2A9	1
4:9975873:A:G	EyeGEx	EyeGEx	ENSG00000109667	G	1.9982e-43	-0.872304	1.02968e-40	A	+	4	9975873	SLC2A9	1
4:9975461:C:T	EyeGEx	EyeGEx	ENSG00000109667	C	2.00143e-43	-0.872295	1.03135e-40	T	+	4	9975461	SLC2A9	1
7:72982874:C:T	GTEx/v8	Skin_Not_Sun_Exposed_Suprapubic	ENSG00000009950	T	2.16803e-43	0.855631	2.92924e-48	C	-	7	72982874	MLXIPL	1
4:9979262:A:G	EyeGEx	EyeGEx	ENSG00000109667	A	2.59785e-43	-0.874088	1.33869e-40	G	+	4	9979262	SLC2A9	1
4:88931521:C:T	GTEx/v8	Testis	ENSG00000118762	C	2.65532e-43	0.476417	7.10865e-61	T	-	4	88931521	PKD2	1
4:9978758:C:G	EyeGEx	EyeGEx	ENSG00000109667	G	2.68232e-43	-0.873915	1.38221e-40	C	+	4	9978758	SLC2A9	1
4:9994583:C:T	EyeGEx	EyeGEx	ENSG00000109667	T	2.99991e-43	-0.833084	1.54587e-40	C	+	4	9994583	SLC2A9	1
7:72975702:C:T	GTEx/v8	Skin_Sun_Exposed_Lower_leg	ENSG00000009950	T	3.01939e-43	0.73269	1.19683e-45	C	-	7	72975702	MLXIPL	1
7:72976123:C:T	GTEx/v8	Skin_Sun_Exposed_Lower_leg	ENSG00000009950	T	3.01939e-43	0.73269	1.19683e-45	C	-	7	72976123	MLXIPL	1
7:72983310:A:T	GTEx/v8	Skin_Sun_Exposed_Lower_leg	ENSG00000009950	T	3.01939e-43	0.73269	1.19683e-45	A	-	7	72983310	MLXIPL	1
7:72992350:C:T	GTEx/v8	Skin_Sun_Exposed_Lower_leg	ENSG00000009950	T	3.01939e-43	0.73269	1.19683e-45	C	-	7	72992350	MLXIPL	1
2:27651375:C:T	GTEx/v8	Skin_Sun_Exposed_Lower_leg	ENSG00000115216	T	3.03174e-43	-0.260958	1.34747e-35	C	+	2	27651375	NRBP1	1
4:10123581:C:T	EyeGEx	EyeGEx	ENSG00000109667	T	3.90699e-43	-0.880381	2.01329e-40	C	+	4	10123581	SLC2A9	1
2:27567987:C:CA	GTEx/v7	Muscle_Skeletal	ENSG00000115234	CA	5.25175e-43	-0.452674	1.68016e-49	C	+	2	27567987	SNX17	1
2:27614449:A:G	GTEx/v7	Muscle_Skeletal	ENSG00000115234	A	6.84521e-43	-0.454341	1.68016e-49	G	+	2	27614449	SNX17	1
4:10078756:C:T	GTEx/v8	Artery_Tibial	ENSG00000109667	T	7.13962e-43	0.623813	1.45881e-35	T	+	4	10078756	SLC2A9	1
4:10078759:A:T	GTEx/v8	Artery_Tibial	ENSG00000109667	T	7.13962e-43	0.623813	1.45881e-35	T	+	4	10078759	SLC2A9	1
4:10085902:C:G	GTEx/v8	Artery_Tibial	ENSG00000109667	G	7.63375e-43	0.619972	1.45881e-35	G	+	4	10085902	SLC2A9	1
4:10088193:G:GAC	GTEx/v8	Artery_Tibial	ENSG00000109667	G	7.63375e-43	0.619972	1.45881e-35	G	+	4	10088193	SLC2A9	1
2:27619049:C:G	GTEx/v7	Muscle_Skeletal	ENSG00000115234	G	8.72583e-43	-0.43032	1.68016e-49	C	+	2	27619049	SNX17	1
4:10081117:A:C	GTEx/v8	Artery_Tibial	ENSG00000109667	A	9.85994e-43	0.62677	1.45881e-35	A	+	4	10081117	SLC2A9	1
2:27648590:A:G	GTEx/v6	Muscle_Skeletal	ENSG00000115234	G	1.00193e-42	-16.0027	0.00030405	A	+	2	27648590	SNX17	1
2:27636474:A:G	GTEx/v6	Muscle_Skeletal	ENSG00000115234	G	1.00613e-42	-16.0022	0.00030405	A	+	2	27636474	SNX17	1
4:9979589:C:T	EyeGEx	EyeGEx	ENSG00000109667	C	1.02823e-42	-0.873728	5.29852e-40	T	+	4	9979589	SLC2A9	1
2:27678471:A:G	GTEx/v7	Muscle_Skeletal	ENSG00000115234	G	1.12554e-42	-0.433485	1.68016e-49	A	+	2	27678471	SNX17	1
4:9993772:C:T	EyeGEx	EyeGEx	ENSG00000109667	T	1.37764e-42	-0.831656	7.09905e-40	C	+	4	9993772	SLC2A9	1
7:72982874:C:T	GTEx/v8	Skin_Sun_Exposed_Lower_leg	ENSG00000009950	T	1.3994e-42	0.73189	1.19683e-45	C	-	7	72982874	MLXIPL	1
4:10124889:C:T	EyeGEx	EyeGEx	ENSG00000109667	T	1.49654e-42	-0.855017	7.71175e-40	C	+	4	10124889	SLC2A9	1
4:10076860:A:G	GTEx/v8	Artery_Tibial	ENSG00000109667	A	1.50206e-42	0.622574	1.45881e-35	A	+	4	10076860	SLC2A9	1
4:88951390:A:G	GTEx/v8	Testis	ENSG00000118762	A	1.59131e-42	0.479275	7.10865e-61	G	-	4	88951390	PKD2	1
4:88954407:C:T	GTEx/v8	Testis	ENSG00000118762	T	1.59131e-42	0.479275	7.10865e-61	C	-	4	88954407	PKD2	1
2:27706640:C:T	GTEx/v7	Muscle_Skeletal	ENSG00000115234	C	1.74918e-42	-0.429726	1.68016e-49	T	+	2	27706640	SNX17	1
4:10097745:A:G	GTEx/v8	Artery_Tibial	ENSG00000109667	G	2.43834e-42	0.615338	1.45881e-35	G	+	4	10097745	SLC2A9	1
4:10099674:A:G	GTEx/v8	Artery_Tibial	ENSG00000109667	A	2.46042e-42	0.615501	1.45881e-35	A	+	4	10099674	SLC2A9	1
4:10101131:C:T	GTEx/v8	Artery_Tibial	ENSG00000109667	C	2.46042e-42	0.615501	1.45881e-35	C	+	4	10101131	SLC2A9	1
4:10104173:C:T	GTEx/v8	Artery_Tibial	ENSG00000109667	T	2.46042e-42	0.615501	1.45881e-35	T	+	4	10104173	SLC2A9	1
4:10104191:A:G	GTEx/v8	Artery_Tibial	ENSG00000109667	A	2.46042e-42	0.615501	1.45881e-35	A	+	4	10104191	SLC2A9	1
4:9985398:A:T	EyeGEx	EyeGEx	ENSG00000109667	T	2.55265e-42	-0.829156	1.31539e-39	A	+	4	9985398	SLC2A9	1
4:10081052:C:T	GTEx/v8	Artery_Tibial	ENSG00000109667	T	3.26723e-42	0.621599	1.45881e-35	T	+	4	10081052	SLC2A9	1
4:10092879:A:T	GTEx/v8	Artery_Tibial	ENSG00000109667	A	3.35826e-42	0.61823	1.45881e-35	A	+	4	10092879	SLC2A9	1
4:10094698:A:G	GTEx/v8	Artery_Tibial	ENSG00000109667	A	3.35826e-42	0.61823	1.45881e-35	A	+	4	10094698	SLC2A9	1
4:10095422:C:CAG	GTEx/v8	Artery_Tibial	ENSG00000109667	C	3.35826e-42	0.61823	1.45881e-35	C	+	4	10095422	SLC2A9	1
4:10097976:C:T	GTEx/v8	Artery_Tibial	ENSG00000109667	T	3.35826e-42	0.61823	1.45881e-35	T	+	4	10097976	SLC2A9	1
4:10099277:A:G	GTEx/v8	Artery_Tibial	ENSG00000109667	A	3.41766e-42	0.618348	1.45881e-35	A	+	4	10099277	SLC2A9	1
4:10104540:C:CAGTA	GTEx/v8	Artery_Tibial	ENSG00000109667	C	4.0379e-42	0.613913	1.45881e-35	C	+	4	10104540	SLC2A9	1
7:73026378:C:T	GTEx/v8	Skin_Sun_Exposed_Lower_leg	ENSG00000009950	T	4.09506e-42	0.630797	1.19683e-45	C	-	7	73026378	MLXIPL	1
2:27628635:A:G	GTEx/v6	Muscle_Skeletal	ENSG00000115234	G	4.4225e-42	-15.836	0.00030405	A	+	2	27628635	SNX17	1
4:10085949:A:G	GTEx/v8	Artery_Tibial	ENSG00000109667	A	4.68094e-42	0.609534	1.45881e-35	A	+	4	10085949	SLC2A9	1
2:27625661:A:G	GTEx/v8	Skin_Sun_Exposed_Lower_leg	ENSG00000115216	G	5.22136e-42	-0.256883	1.34747e-35	A	+	2	27625661	NRBP1	1
4:10112529:G:T	GTEx/v8	Artery_Tibial	ENSG00000109667	G	5.42631e-42	0.612233	1.45881e-35	G	+	4	10112529	SLC2A9	1
4:9930139:A:C	EyeGEx	EyeGEx	ENSG00000109667	C	6.98333e-42	-0.838574	3.59855e-39	A	+	4	9930139	SLC2A9	1
2:27619049:C:G	GTEx/v8	Skin_Sun_Exposed_Lower_leg	ENSG00000115216	G	7.05549e-42	-0.256063	1.34747e-35	C	+	2	27619049	NRBP1	1
4:9930962:C:T	EyeGEx	EyeGEx	ENSG00000109667	C	7.51775e-42	-0.838495	3.87393e-39	T	+	4	9930962	SLC2A9	1
4:10096230:C:T	GTEx/v8	Artery_Tibial	ENSG00000109667	T	7.59008e-42	0.613956	1.45881e-35	T	+	4	10096230	SLC2A9	1
2:27586155:A:C	GTEx/v7	Muscle_Skeletal	ENSG00000115234	C	7.62858e-42	-0.442483	1.68016e-49	A	+	2	27586155	SNX17	1
4:10099772:A:G	GTEx/v8	Artery_Tibial	ENSG00000109667	A	7.69512e-42	0.614094	1.45881e-35	A	+	4	10099772	SLC2A9	1
4:10124330:C:G	EyeGEx	EyeGEx	ENSG00000109667	C	9.32964e-42	-0.866927	4.80761e-39	G	+	4	10124330	SLC2A9	1
4:10124239:C:T	EyeGEx	EyeGEx	ENSG00000109667	C	9.33907e-42	-0.866728	4.81247e-39	T	+	4	10124239	SLC2A9	1
4:10124567:A:C	EyeGEx	EyeGEx	ENSG00000109667	C	9.96005e-42	-0.866238	5.13246e-39	A	+	4	10124567	SLC2A9	1
6:25997458:C:T	GTEx/v8	Thyroid	ENSG00000112343	T	1.04376e-41	-0.417112	2.9769e-48	T	-	6	25997458	TRIM38	1
4:10113905:A:G	GTEx/v8	Artery_Tibial	ENSG00000109667	A	1.24846e-41	0.615943	1.45881e-35	A	+	4	10113905	SLC2A9	1
2:27648726:C:T	GTEx/v8	Skin_Sun_Exposed_Lower_leg	ENSG00000115216	C	1.58459e-41	-0.255572	1.34747e-35	T	+	2	27648726	NRBP1	1
2:27647576:C:T	GTEx/v6	Muscle_Skeletal	ENSG00000115234	T	1.60645e-41	-15.691	0.00030405	C	+	2	27647576	SNX17	1
2:27604279:A:G	GTEx/v6	Muscle_Skeletal	ENSG00000115234	G	2.1622e-41	-15.6576	0.00030405	A	+	2	27604279	SNX17	1
2:27599875:G:T	GTEx/v6	Muscle_Skeletal	ENSG00000115234	G	2.18364e-41	-15.6565	0.00030405	T	+	2	27599875	SNX17	1
2:27635582:A:G	GTEx/v6	Muscle_Skeletal	ENSG00000115234	G	2.18364e-41	-15.6565	0.00030405	A	+	2	27635582	SNX17	1
2:27646770:C:T	GTEx/v6	Muscle_Skeletal	ENSG00000115234	T	2.18364e-41	-15.6565	0.00030405	C	+	2	27646770	SNX17	1
2:27649929:G:T	GTEx/v8	Skin_Sun_Exposed_Lower_leg	ENSG00000115216	G	2.18752e-41	-0.254942	1.34747e-35	T	+	2	27649929	NRBP1	1
2:27631191:C:T	GTEx/v6	Muscle_Skeletal	ENSG00000115234	T	2.19303e-41	-15.656	0.00030405	C	+	2	27631191	SNX17	1
2:27608115:C:T	GTEx/v6	Muscle_Skeletal	ENSG00000115234	T	2.19345e-41	-15.656	0.00030405	C	+	2	27608115	SNX17	1
2:27611469:A:G	GTEx/v6	Muscle_Skeletal	ENSG00000115234	G	2.20705e-41	-15.6553	0.00030405	A	+	2	27611469	SNX17	1
2:27651375:C:T	GTEx/v7	Muscle_Skeletal	ENSG00000115234	T	2.31337e-41	-0.424339	1.68016e-49	C	+	2	27651375	SNX17	1
2:27610917:A:G	GTEx/v6	Muscle_Skeletal	ENSG00000115234	G	2.4604e-41	-15.643	0.00030405	A	+	2	27610917	SNX17	1
2:27626945:A:T	GTEx/v6	Muscle_Skeletal	ENSG00000115234	T	2.50202e-41	-15.6412	0.00030405	A	+	2	27626945	SNX17	1
2:27597805:C:CTT	GTEx/v6	Muscle_Skeletal	ENSG00000115234	C	2.50622e-41	-15.641	0.00030405	CTT	+	2	27597805	SNX17	1
4:10092728:A:G	GTEx/v8	Artery_Tibial	ENSG00000109667	A	2.69584e-41	0.612868	1.45881e-35	A	+	4	10092728	SLC2A9	1
4:10068194:C:G	GTEx/v8	Esophagus_Muscularis	ENSG00000109667	G	2.87629e-41	0.527439	3.68626e-33	G	+	4	10068194	SLC2A9	1
2:27620179:A:AAAG	GTEx/v6	Muscle_Skeletal	ENSG00000115234	A	2.9175e-41	-15.6239	0.00030405	AAAG	+	2	27620179	SNX17	1
2:27620827:A:G	GTEx/v6	Muscle_Skeletal	ENSG00000115234	G	2.99219e-41	-15.621	0.00030405	A	+	2	27620827	SNX17	1
4:10124040:G:GGT	EyeGEx	EyeGEx	ENSG00000109667	GGT	3.49424e-41	-0.862311	1.8006e-38	G	+	4	10124040	SLC2A9	1
4:88949917:A:G	GTEx/v8	Testis	ENSG00000118762	A	3.73217e-41	0.475211	7.10865e-61	G	-	4	88949917	PKD2	1
2:27656822:G:GA	GTEx/v8	Skin_Sun_Exposed_Lower_leg	ENSG00000115216	GA	3.76639e-41	-0.254247	1.34747e-35	G	+	2	27656822	NRBP1	1
4:10087995:A:C	GTEx/v8	Artery_Tibial	ENSG00000109667	A	3.76731e-41	0.59849	1.45881e-35	A	+	4	10087995	SLC2A9	1
4:9972879:C:T	EyeGEx	EyeGEx	ENSG00000109667	C	4.20004e-41	-0.827032	2.1643e-38	T	+	4	9972879	SLC2A9	1
4:9972778:G:T	EyeGEx	EyeGEx	ENSG00000109667	G	4.20358e-41	-0.827029	2.16613e-38	T	+	4	9972778	SLC2A9	1
2:27596395:A:C	GTEx/v6	Muscle_Skeletal	ENSG00000115234	A	4.426e-41	-15.577	0.00030405	C	+	2	27596395	SNX17	1
4:9970691:A:C	EyeGEx	EyeGEx	ENSG00000109667	A	4.6232e-41	-0.829045	2.38236e-38	C	+	4	9970691	SLC2A9	1
4:10066870:A:G	GTEx/v8	Esophagus_Muscularis	ENSG00000109667	G	4.76391e-41	0.528382	3.68626e-33	G	+	4	10066870	SLC2A9	1
4:9918986:A:T	EyeGEx	EyeGEx	ENSG00000109667	A	5.64426e-41	-0.845662	2.90852e-38	T	+	4	9918986	SLC2A9	1
2:27615294:C:T	GTEx/v6	Muscle_Skeletal	ENSG00000115234	T	6.41823e-41	-15.5351	0.00030405	C	+	2	27615294	SNX17	1
4:10068064:C:T	GTEx/v8	Esophagus_Muscularis	ENSG00000109667	T	6.54102e-41	0.526954	3.68626e-33	T	+	4	10068064	SLC2A9	1
2:27558252:A:G	GTEx/v7	Muscle_Skeletal	ENSG00000115234	G	6.89257e-41	-0.418908	1.68016e-49	A	+	2	27558252	SNX17	1
2:27616790:C:T	GTEx/v6	Muscle_Skeletal	ENSG00000115234	C	6.91485e-41	-15.5267	0.00030405	T	+	2	27616790	SNX17	1
4:9982191:C:T	EyeGEx	EyeGEx	ENSG00000109667	C	7.55582e-41	-0.819665	3.89355e-38	T	+	4	9982191	SLC2A9	1
2:27685388:A:G	GTEx/v8	Skin_Sun_Exposed_Lower_leg	ENSG00000115216	A	7.64662e-41	-0.254349	1.34747e-35	G	+	2	27685388	NRBP1	1
4:9976105:A:G	EyeGEx	EyeGEx	ENSG00000109667	G	8.39829e-41	-0.817218	4.32768e-38	A	+	4	9976105	SLC2A9	1
4:9973660:C:T	EyeGEx	EyeGEx	ENSG00000109667	T	8.66439e-41	-0.817097	4.4648e-38	C	+	4	9973660	SLC2A9	1
4:9970962:C:T	EyeGEx	EyeGEx	ENSG00000109667	T	8.7243e-41	-0.817062	4.49568e-38	C	+	4	9970962	SLC2A9	1
4:9981625:A:C	EyeGEx	EyeGEx	ENSG00000109667	A	8.72778e-41	-0.819418	4.49747e-38	C	+	4	9981625	SLC2A9	1
4:9981294:A:G	EyeGEx	EyeGEx	ENSG00000109667	G	8.79734e-41	-0.819393	4.53331e-38	A	+	4	9981294	SLC2A9	1
4:10055439:C:G	GTEx/v8	Artery_Tibial	ENSG00000109667	C	9.42321e-41	0.593809	1.45881e-35	C	+	4	10055439	SLC2A9	1
4:10068835:A:G	GTEx/v8	Artery_Tibial	ENSG00000109667	A	1.00714e-40	0.544887	1.45881e-35	A	+	4	10068835	SLC2A9	1
4:9964913:A:G	EyeGEx	EyeGEx	ENSG00000109667	A	1.22995e-40	-0.861244	6.33799e-38	G	+	4	9964913	SLC2A9	1
4:9979279:C:T	EyeGEx	EyeGEx	ENSG00000109667	T	1.23984e-40	-0.817663	6.38896e-38	C	+	4	9979279	SLC2A9	1
4:9980462:C:T	EyeGEx	EyeGEx	ENSG00000109667	T	1.24003e-40	-0.817662	6.38994e-38	C	+	4	9980462	SLC2A9	1
4:10068835:A:G	GTEx/v8	Esophagus_Muscularis	ENSG00000109667	A	1.24437e-40	0.533616	3.68626e-33	A	+	4	10068835	SLC2A9	1
4:9978142:A:G	EyeGEx	EyeGEx	ENSG00000109667	G	1.31172e-40	-0.817459	6.75936e-38	A	+	4	9978142	SLC2A9	1
4:10065873:A:G	GTEx/v8	Esophagus_Muscularis	ENSG00000109667	A	1.32669e-40	0.530496	3.68626e-33	A	+	4	10065873	SLC2A9	1
4:10065886:C:T	GTEx/v8	Esophagus_Muscularis	ENSG00000109667	C	1.32669e-40	0.530496	3.68626e-33	C	+	4	10065886	SLC2A9	1
4:10114500:C:T	GTEx/v8	Artery_Tibial	ENSG00000109667	C	1.52312e-40	0.597913	1.45881e-35	C	+	4	10114500	SLC2A9	1
4:10068194:C:G	GTEx/v8	Artery_Tibial	ENSG00000109667	G	1.58072e-40	0.535292	1.45881e-35	G	+	4	10068194	SLC2A9	1
2:27627366:A:G	GTEx/v6	Muscle_Skeletal	ENSG00000115234	A	1.62189e-40	-15.4307	0.00030405	G	+	2	27627366	SNX17	1
4:9942577:C:T	EyeGEx	EyeGEx	ENSG00000109667	C	1.77697e-40	-0.816111	9.15682e-38	T	+	4	9942577	SLC2A9	1
4:88947021:C:T	GTEx/v8	Testis	ENSG00000118762	T	1.8486e-40	0.473285	7.10865e-61	C	-	4	88947021	PKD2	1
4:9945296:C:T	EyeGEx	EyeGEx	ENSG00000109667	T	2.02611e-40	-0.815311	1.04406e-37	C	+	4	9945296	SLC2A9	1
2:27667520:T:TTTTG	GTEx/v7	Muscle_Skeletal	ENSG00000115234	TTTTG	2.05803e-40	-0.423	1.68016e-49	T	+	2	27667520	SNX17	1
2:27684957:C:T	GTEx/v7	Muscle_Skeletal	ENSG00000115234	C	2.05803e-40	-0.423	1.68016e-49	T	+	2	27684957	SNX17	1
4:9985710:A:C	EyeGEx	EyeGEx	ENSG00000109667	A	2.19713e-40	-0.815994	1.13219e-37	C	+	4	9985710	SLC2A9	1
4:9946132:C:T	EyeGEx	EyeGEx	ENSG00000109667	T	2.22712e-40	-0.815015	1.14765e-37	C	+	4	9946132	SLC2A9	1
4:9954660:C:T	EyeGEx	EyeGEx	ENSG00000109667	C	2.23782e-40	-0.814934	1.15316e-37	T	+	4	9954660	SLC2A9	1
4:9954918:A:G	EyeGEx	EyeGEx	ENSG00000109667	G	2.23782e-40	-0.814934	1.15316e-37	A	+	4	9954918	SLC2A9	1
4:9955239:A:G	EyeGEx	EyeGEx	ENSG00000109667	G	2.23782e-40	-0.814934	1.15316e-37	A	+	4	9955239	SLC2A9	1
4:9948564:C:T	EyeGEx	EyeGEx	ENSG00000109667	C	2.35518e-40	-0.81479	1.21364e-37	T	+	4	9948564	SLC2A9	1
4:10054787:C:T	GTEx/v8	Esophagus_Muscularis	ENSG00000109667	C	2.41187e-40	0.511064	3.68626e-33	C	+	4	10054787	SLC2A9	1
7:73037366:A:G	GTEx/v8	Thyroid	ENSG00000009950	A	2.4489e-40	0.66873	5.58519e-43	G	-	7	73037366	MLXIPL	1
7:73039406:C:G	GTEx/v8	Thyroid	ENSG00000009950	G	2.4489e-40	0.66873	5.58519e-43	C	-	7	73039406	MLXIPL	1
7:73040814:G:T	GTEx/v8	Thyroid	ENSG00000009950	G	2.4489e-40	0.66873	5.58519e-43	T	-	7	73040814	MLXIPL	1
4:9958719:C:T	EyeGEx	EyeGEx	ENSG00000109667	C	2.49173e-40	-0.814723	1.284e-37	T	+	4	9958719	SLC2A9	1
7:73026378:C:T	GTEx/v8	Thyroid	ENSG00000009950	T	2.70762e-40	0.724597	5.58519e-43	C	-	7	73026378	MLXIPL	1
4:10115692:A:T	GTEx/v8	Artery_Tibial	ENSG00000109667	A	2.76427e-40	0.600489	1.45881e-35	A	+	4	10115692	SLC2A9	1
4:9948829:C:T	EyeGEx	EyeGEx	ENSG00000109667	T	2.85132e-40	-0.814097	1.4693e-37	C	+	4	9948829	SLC2A9	1
4:88904682:T:TATC	GTEx/v8	Testis	ENSG00000118762	T	3.02918e-40	0.482131	7.10865e-61	TATC	-	4	88904682	PKD2	1
2:27640980:A:G	GTEx/v6	Muscle_Skeletal	ENSG00000115234	A	3.21102e-40	-15.3537	0.00030405	G	+	2	27640980	SNX17	1
4:10117430:C:T	GTEx/v8	Artery_Tibial	ENSG00000109667	T	3.48708e-40	0.606183	1.45881e-35	T	+	4	10117430	SLC2A9	1
7:72939244:C:G	GTEx/v8	Skin_Not_Sun_Exposed_Suprapubic	ENSG00000009950	C	3.82053e-40	0.636183	2.92924e-48	G	-	7	72939244	MLXIPL	1
2:27640325:A:G	GTEx/v6	Muscle_Skeletal	ENSG00000115234	G	3.90294e-40	-15.3317	0.00030405	A	+	2	27640325	SNX17	1
4:10076658:C:T	GTEx/v8	Artery_Tibial	ENSG00000109667	C	3.96556e-40	0.595595	1.45881e-35	C	+	4	10076658	SLC2A9	1
7:72934510:A:G	GTEx/v8	Skin_Not_Sun_Exposed_Suprapubic	ENSG00000009950	G	4.36405e-40	0.637205	2.92924e-48	A	-	7	72934510	MLXIPL	1
2:27644464:A:C	GTEx/v6	Muscle_Skeletal	ENSG00000115234	C	4.96907e-40	-15.3044	0.00030405	A	+	2	27644464	SNX17	1
2:27714517:A:T	GTEx/v6	Muscle_Skeletal	ENSG00000115234	T	5.71594e-40	-15.2886	0.00030405	A	+	2	27714517	SNX17	1
2:27661020:C:T	GTEx/v6	Muscle_Skeletal	ENSG00000115234	C	5.9675e-40	-15.2838	0.00030405	T	+	2	27661020	SNX17	1
7:72856269:A:G	GTEx/v8	Skin_Sun_Exposed_Lower_leg	ENSG00000009950	A	6.74176e-40	0.708259	1.19683e-45	G	-	7	72856269	MLXIPL	1
7:72863249:G:T	GTEx/v8	Skin_Sun_Exposed_Lower_leg	ENSG00000009950	G	6.74176e-40	0.708259	1.19683e-45	T	-	7	72863249	MLXIPL	1
7:72864869:A:G	GTEx/v8	Skin_Sun_Exposed_Lower_leg	ENSG00000009950	G	6.74176e-40	0.708259	1.19683e-45	A	-	7	72864869	MLXIPL	1
7:72866616:A:T	GTEx/v8	Skin_Sun_Exposed_Lower_leg	ENSG00000009950	T	6.74176e-40	0.708259	1.19683e-45	A	-	7	72866616	MLXIPL	1
4:10116852:C:T	GTEx/v8	Artery_Tibial	ENSG00000109667	C	7.12118e-40	0.602699	1.45881e-35	C	+	4	10116852	SLC2A9	1
2:27692214:C:T	GTEx/v6	Muscle_Skeletal	ENSG00000115234	C	7.51054e-40	-15.2578	0.00030405	T	+	2	27692214	SNX17	1
2:27692261:A:G	GTEx/v6	Muscle_Skeletal	ENSG00000115234	G	7.51054e-40	-15.2578	0.00030405	A	+	2	27692261	SNX17	1
2:27659491:C:T	GTEx/v6	Muscle_Skeletal	ENSG00000115234	C	8.12518e-40	-15.2489	0.00030405	T	+	2	27659491	SNX17	1
2:27673798:C:T	GTEx/v6	Muscle_Skeletal	ENSG00000115234	C	8.15232e-40	-15.2485	0.00030405	T	+	2	27673798	SNX17	1
2:27714511:A:C	GTEx/v6	Muscle_Skeletal	ENSG00000115234	C	8.2267e-40	-15.2475	0.00030405	A	+	2	27714511	SNX17	1
2:27656036:A:G	GTEx/v6	Muscle_Skeletal	ENSG00000115234	G	8.24213e-40	-15.2473	0.00030405	A	+	2	27656036	SNX17	1
2:27657167:C:T	GTEx/v6	Muscle_Skeletal	ENSG00000115234	C	8.24213e-40	-15.2473	0.00030405	T	+	2	27657167	SNX17	1
2:27663215:A:T	GTEx/v6	Muscle_Skeletal	ENSG00000115234	A	8.24213e-40	-15.2473	0.00030405	T	+	2	27663215	SNX17	1
2:27663416:G:T	GTEx/v6	Muscle_Skeletal	ENSG00000115234	T	8.24213e-40	-15.2473	0.00030405	G	+	2	27663416	SNX17	1
2:27665361:C:G	GTEx/v6	Muscle_Skeletal	ENSG00000115234	G	8.24213e-40	-15.2473	0.00030405	C	+	2	27665361	SNX17	1
2:27667297:A:G	GTEx/v6	Muscle_Skeletal	ENSG00000115234	G	8.24213e-40	-15.2473	0.00030405	A	+	2	27667297	SNX17	1
2:27677691:A:G	GTEx/v6	Muscle_Skeletal	ENSG00000115234	A	8.24213e-40	-15.2473	0.00030405	G	+	2	27677691	SNX17	1
2:27681598:A:C	GTEx/v6	Muscle_Skeletal	ENSG00000115234	C	8.24213e-40	-15.2473	0.00030405	A	+	2	27681598	SNX17	1
2:27684734:A:G	GTEx/v6	Muscle_Skeletal	ENSG00000115234	G	8.24213e-40	-15.2473	0.00030405	A	+	2	27684734	SNX17	1
2:27688601:C:T	GTEx/v6	Muscle_Skeletal	ENSG00000115234	T	8.24213e-40	-15.2473	0.00030405	C	+	2	27688601	SNX17	1
2:27693485:C:T	GTEx/v6	Muscle_Skeletal	ENSG00000115234	C	8.24213e-40	-15.2473	0.00030405	T	+	2	27693485	SNX17	1
2:27646083:A:G	GTEx/v6	Muscle_Skeletal	ENSG00000115234	G	8.54644e-40	-15.2432	0.00030405	A	+	2	27646083	SNX17	1
4:10068064:C:T	GTEx/v8	Artery_Tibial	ENSG00000109667	T	8.72451e-40	0.532468	1.45881e-35	T	+	4	10068064	SLC2A9	1
2:27661114:A:AG	GTEx/v6	Muscle_Skeletal	ENSG00000115234	A	8.77581e-40	-15.2402	0.00030405	AG	+	2	27661114	SNX17	1
2:27716004:C:T	GTEx/v6	Muscle_Skeletal	ENSG00000115234	C	8.99988e-40	-15.2374	0.00030405	T	+	2	27716004	SNX17	1
2:27716494:A:G	GTEx/v6	Muscle_Skeletal	ENSG00000115234	A	8.99988e-40	-15.2374	0.00030405	G	+	2	27716494	SNX17	1
2:27612938:C:G	GTEx/v6	Muscle_Skeletal	ENSG00000115234	C	9.15764e-40	-15.2354	0.00030405	G	+	2	27612938	SNX17	1
2:27612937:A:G	GTEx/v6	Muscle_Skeletal	ENSG00000115234	G	9.15943e-40	-15.2354	0.00030405	A	+	2	27612937	SNX17	1
4:9947861:A:AT	EyeGEx	EyeGEx	ENSG00000109667	A	1.00675e-39	-0.812326	5.18783e-37	AT	+	4	9947861	SLC2A9	1
4:9947865:A:T	EyeGEx	EyeGEx	ENSG00000109667	A	1.01281e-39	-0.812539	5.21906e-37	NA	NA	4	9947865	SLC2A9	1
4:9947278:C:T	EyeGEx	EyeGEx	ENSG00000109667	C	1.01729e-39	-0.812264	5.24215e-37	T	+	4	9947278	SLC2A9	1
2:27685014:C:T	GTEx/v6	Muscle_Skeletal	ENSG00000115234	T	1.07484e-39	-15.2173	0.00030405	C	+	2	27685014	SNX17	1
4:9960841:T:TA	EyeGEx	EyeGEx	ENSG00000109667	T	1.21985e-39	-0.837908	6.28595e-37	TA	+	4	9960841	SLC2A9	1
4:10065873:A:G	GTEx/v8	Artery_Tibial	ENSG00000109667	A	1.50045e-39	0.535776	1.45881e-35	A	+	4	10065873	SLC2A9	1
4:10065886:C:T	GTEx/v8	Artery_Tibial	ENSG00000109667	C	1.50045e-39	0.535776	1.45881e-35	C	+	4	10065886	SLC2A9	1
2:27721971:C:T	GTEx/v6	Muscle_Skeletal	ENSG00000115234	C	1.748e-39	-15.1624	0.00030405	T	+	2	27721971	SNX17	1
7:72869866:C:CT	GTEx/v8	Skin_Sun_Exposed_Lower_leg	ENSG00000009950	CT	1.78465e-39	0.705523	1.19683e-45	C	-	7	72869866	MLXIPL	1
7:72877166:C:T	GTEx/v8	Skin_Sun_Exposed_Lower_leg	ENSG00000009950	C	1.78465e-39	0.705523	1.19683e-45	T	-	7	72877166	MLXIPL	1
7:72878645:A:G	GTEx/v8	Skin_Sun_Exposed_Lower_leg	ENSG00000009950	G	1.78465e-39	0.705523	1.19683e-45	A	-	7	72878645	MLXIPL	1
7:72893403:A:G	GTEx/v8	Skin_Sun_Exposed_Lower_leg	ENSG00000009950	G	1.78465e-39	0.705523	1.19683e-45	A	-	7	72893403	MLXIPL	1
7:72895946:C:T	GTEx/v8	Skin_Sun_Exposed_Lower_leg	ENSG00000009950	C	1.78465e-39	0.705523	1.19683e-45	T	-	7	72895946	MLXIPL	1
7:72911843:C:T	GTEx/v8	Skin_Sun_Exposed_Lower_leg	ENSG00000009950	C	1.78465e-39	0.705523	1.19683e-45	T	-	7	72911843	MLXIPL	1
7:72915521:C:G	GTEx/v8	Skin_Sun_Exposed_Lower_leg	ENSG00000009950	C	1.78465e-39	0.705523	1.19683e-45	G	-	7	72915521	MLXIPL	1
7:72921609:C:T	GTEx/v8	Skin_Sun_Exposed_Lower_leg	ENSG00000009950	C	1.78465e-39	0.705523	1.19683e-45	T	-	7	72921609	MLXIPL	1
7:73042085:C:T	GTEx/v8	Thyroid	ENSG00000009950	T	2.13125e-39	0.665957	5.58519e-43	C	-	7	73042085	MLXIPL	1
2:27599132:A:G	GTEx/v6	Muscle_Skeletal	ENSG00000115234	A	2.5096e-39	-15.1215	0.00030405	G	+	2	27599132	SNX17	1
2:27689700:A:G	GTEx/v6	Muscle_Skeletal	ENSG00000115234	G	3.07816e-39	-15.0984	0.00030405	A	+	2	27689700	SNX17	1
2:27651054:A:T	GTEx/v6	Muscle_Skeletal	ENSG00000115234	T	3.25707e-39	-15.092	0.00030405	A	+	2	27651054	SNX17	1
2:27696737:C:T	GTEx/v6	Muscle_Skeletal	ENSG00000115234	T	4.57353e-39	-15.0536	0.00030405	C	+	2	27696737	SNX17	1
2:27671257:C:T	GTEx/v6	Muscle_Skeletal	ENSG00000115234	T	4.71643e-39	-15.0502	0.00030405	C	+	2	27671257	SNX17	1
4:9933832:A:G	EyeGEx	EyeGEx	ENSG00000109667	G	5.03238e-39	-0.804454	2.59321e-36	A	+	4	9933832	SLC2A9	1
7:73016181:C:T	GTEx/v8	Skin_Sun_Exposed_Lower_leg	ENSG00000009950	C	5.29052e-39	0.561269	1.19683e-45	T	-	7	73016181	MLXIPL	1
7:73016862:C:T	GTEx/v8	Skin_Sun_Exposed_Lower_leg	ENSG00000009950	C	5.29052e-39	0.561269	1.19683e-45	T	-	7	73016862	MLXIPL	1
4:88914208:C:CAACTCAGAAA	GTEx/v7	Testis	ENSG00000118762	C	5.57797e-39	0.527376	7.84493e-45	CAACTCAGAAA	-	4	88914208	PKD2	1
4:9936437:C:G	EyeGEx	EyeGEx	ENSG00000109667	C	6.11712e-39	-0.805555	3.15218e-36	G	+	4	9936437	SLC2A9	1
7:72904810:C:T	GTEx/v8	Skin_Not_Sun_Exposed_Suprapubic	ENSG00000009950	T	6.39277e-39	0.627989	2.92924e-48	C	-	7	72904810	MLXIPL	1
7:72938718:C:T	GTEx/v8	Skin_Not_Sun_Exposed_Suprapubic	ENSG00000009950	C	6.39277e-39	0.627989	2.92924e-48	T	-	7	72938718	MLXIPL	1
2:27649929:G:T	GTEx/v7	Muscle_Skeletal	ENSG00000115234	G	6.96266e-39	-0.418662	1.68016e-49	T	+	2	27649929	SNX17	1
7:72883106:C:T	GTEx/v8	Skin_Not_Sun_Exposed_Suprapubic	ENSG00000009950	C	7.85737e-39	0.627571	2.92924e-48	T	-	7	72883106	MLXIPL	1
6:26023032:C:T	GTEx/v8	Thyroid	ENSG00000112343	T	8.02519e-39	-0.408962	2.9769e-48	T	-	6	26023032	TRIM38	1
2:27667520:T:TTTTG	GTEx/v8	Skin_Sun_Exposed_Lower_leg	ENSG00000115216	TTTTG	8.33867e-39	-0.251466	1.34747e-35	T	+	2	27667520	NRBP1	1
2:27684957:C:T	GTEx/v8	Skin_Sun_Exposed_Lower_leg	ENSG00000115216	C	8.33867e-39	-0.251466	1.34747e-35	T	+	2	27684957	NRBP1	1
4:9933796:C:T	EyeGEx	EyeGEx	ENSG00000109667	T	9.75175e-39	-0.803967	5.02513e-36	C	+	4	9933796	SLC2A9	1
2:27698343:C:G	GTEx/v6	Muscle_Skeletal	ENSG00000115234	G	9.95105e-39	-14.9657	0.00030405	C	+	2	27698343	SNX17	1
4:10083829:C:G	GTEx/v8	Artery_Tibial	ENSG00000109667	G	1.00368e-38	0.581282	1.45881e-35	G	+	4	10083829	SLC2A9	1
2:27584666:A:G	GTEx/v8	Skin_Sun_Exposed_Lower_leg	ENSG00000115216	G	1.02124e-38	-0.247172	1.34747e-35	A	+	2	27584666	NRBP1	1
6:26046744:G:T	GTEx/v8	Thyroid	ENSG00000112343	G	1.24494e-38	-0.407598	2.9769e-48	G	-	6	26046744	TRIM38	1
2:27725572:A:C	GTEx/v6	Muscle_Skeletal	ENSG00000115234	A	1.27382e-38	-14.9377	0.00030405	C	+	2	27725572	SNX17	1
2:27697953:C:CAGA	GTEx/v6	Muscle_Skeletal	ENSG00000115234	CAGA	1.28074e-38	-14.9371	0.00030405	C	+	2	27697953	SNX17	1
7:72923338:A:G	GTEx/v8	Skin_Not_Sun_Exposed_Suprapubic	ENSG00000009950	G	1.30167e-38	0.624618	2.92924e-48	A	-	7	72923338	MLXIPL	1
4:9938969:C:T	EyeGEx	EyeGEx	ENSG00000109667	C	1.49308e-38	-0.800921	7.69392e-36	T	+	4	9938969	SLC2A9	1
2:27678471:A:G	GTEx/v8	Skin_Sun_Exposed_Lower_leg	ENSG00000115216	G	1.68748e-38	-0.250297	1.34747e-35	A	+	2	27678471	NRBP1	1
7:73017657:C:T	GTEx/v8	Skin_Sun_Exposed_Lower_leg	ENSG00000009950	T	2.30904e-38	0.557917	1.19683e-45	C	-	7	73017657	MLXIPL	1
7:72856430:C:T	GTEx/v8	Skin_Not_Sun_Exposed_Suprapubic	ENSG00000009950	C	2.38625e-38	0.622178	2.92924e-48	T	-	7	72856430	MLXIPL	1
7:72857049:A:G	GTEx/v8	Skin_Not_Sun_Exposed_Suprapubic	ENSG00000009950	G	2.38625e-38	0.622178	2.92924e-48	A	-	7	72857049	MLXIPL	1
4:10081984:C:CTG	GTEx/v8	Artery_Tibial	ENSG00000109667	CTG	2.91319e-38	0.525097	1.45881e-35	CTG	+	4	10081984	SLC2A9	1
4:10082156:A:C	GTEx/v8	Artery_Tibial	ENSG00000109667	A	2.91319e-38	0.525097	1.45881e-35	A	+	4	10082156	SLC2A9	1
4:10087915:A:G	GTEx/v8	Artery_Tibial	ENSG00000109667	A	2.91319e-38	0.525097	1.45881e-35	A	+	4	10087915	SLC2A9	1
4:10089763:C:T	GTEx/v8	Artery_Tibial	ENSG00000109667	T	3.28297e-38	0.526635	1.45881e-35	T	+	4	10089763	SLC2A9	1
4:10089865:A:G	GTEx/v8	Artery_Tibial	ENSG00000109667	A	3.28297e-38	0.526635	1.45881e-35	A	+	4	10089865	SLC2A9	1
4:10090763:C:G	GTEx/v8	Artery_Tibial	ENSG00000109667	C	3.28297e-38	0.526635	1.45881e-35	C	+	4	10090763	SLC2A9	1
4:10091098:A:G	GTEx/v8	Artery_Tibial	ENSG00000109667	G	3.28297e-38	0.526635	1.45881e-35	G	+	4	10091098	SLC2A9	1
2:27671255:C:T	GTEx/v6	Muscle_Skeletal	ENSG00000115234	C	4.68332e-38	-14.7901	0.00030405	T	+	2	27671255	SNX17	1
7:72869866:C:CT	GTEx/v8	Skin_Not_Sun_Exposed_Suprapubic	ENSG00000009950	CT	4.89448e-38	0.816143	2.92924e-48	C	-	7	72869866	MLXIPL	1
7:72877166:C:T	GTEx/v8	Skin_Not_Sun_Exposed_Suprapubic	ENSG00000009950	C	4.89448e-38	0.816143	2.92924e-48	T	-	7	72877166	MLXIPL	1
7:72878645:A:G	GTEx/v8	Skin_Not_Sun_Exposed_Suprapubic	ENSG00000009950	G	4.89448e-38	0.816143	2.92924e-48	A	-	7	72878645	MLXIPL	1
7:72893403:A:G	GTEx/v8	Skin_Not_Sun_Exposed_Suprapubic	ENSG00000009950	G	4.89448e-38	0.816143	2.92924e-48	A	-	7	72893403	MLXIPL	1
7:72895946:C:T	GTEx/v8	Skin_Not_Sun_Exposed_Suprapubic	ENSG00000009950	C	4.89448e-38	0.816143	2.92924e-48	T	-	7	72895946	MLXIPL	1
7:72911843:C:T	GTEx/v8	Skin_Not_Sun_Exposed_Suprapubic	ENSG00000009950	C	4.89448e-38	0.816143	2.92924e-48	T	-	7	72911843	MLXIPL	1
7:72915521:C:G	GTEx/v8	Skin_Not_Sun_Exposed_Suprapubic	ENSG00000009950	C	4.89448e-38	0.816143	2.92924e-48	G	-	7	72915521	MLXIPL	1
7:72921609:C:T	GTEx/v8	Skin_Not_Sun_Exposed_Suprapubic	ENSG00000009950	C	4.89448e-38	0.816143	2.92924e-48	T	-	7	72921609	MLXIPL	1
7:73045938:C:T	GTEx/v8	Thyroid	ENSG00000009950	C	6.15683e-38	0.771935	5.58519e-43	T	-	7	73045938	MLXIPL	1
2:27727314:C:T	GTEx/v6	Muscle_Skeletal	ENSG00000115234	T	6.90286e-38	-14.7461	0.00030405	C	+	2	27727314	SNX17	1
2:27725761:C:T	GTEx/v6	Muscle_Skeletal	ENSG00000115234	T	7.20786e-38	-14.7411	0.00030405	C	+	2	27725761	SNX17	1
4:9927553:A:G	EyeGEx	EyeGEx	ENSG00000109667	A	7.6104e-38	-0.800352	3.92168e-35	G	+	4	9927553	SLC2A9	1
2:27651693:C:T	GTEx/v6	Muscle_Skeletal	ENSG00000115234	C	7.9384e-38	-14.7302	0.00030405	T	+	2	27651693	SNX17	1
7:73045938:C:T	GTEx/v8	Skin_Sun_Exposed_Lower_leg	ENSG00000009950	C	1.32877e-37	0.659113	1.19683e-45	T	-	7	73045938	MLXIPL	1
2:27652396:C:CGAG	GTEx/v6	Muscle_Skeletal	ENSG00000115234	CGAG	1.35999e-37	-14.669	0.00030405	C	+	2	27652396	SNX17	1
6:25963966:C:T	GTEx/v7	Thyroid	ENSG00000112343	T	1.39551e-37	-0.49274	6.39927e-30	T	-	6	25963966	TRIM38	1
2:27734972:A:G	GTEx/v8	Muscle_Skeletal	ENSG00000115234	A	1.39611e-37	-0.329283	2.15166e-75	G	+	2	27734972	SNX17	1
7:72856269:A:G	GTEx/v8	Skin_Not_Sun_Exposed_Suprapubic	ENSG00000009950	A	1.48733e-37	0.810873	2.92924e-48	G	-	7	72856269	MLXIPL	1
7:72863249:G:T	GTEx/v8	Skin_Not_Sun_Exposed_Suprapubic	ENSG00000009950	G	1.48733e-37	0.810873	2.92924e-48	T	-	7	72863249	MLXIPL	1
7:72864869:A:G	GTEx/v8	Skin_Not_Sun_Exposed_Suprapubic	ENSG00000009950	G	1.48733e-37	0.810873	2.92924e-48	A	-	7	72864869	MLXIPL	1
7:72866616:A:T	GTEx/v8	Skin_Not_Sun_Exposed_Suprapubic	ENSG00000009950	T	1.48733e-37	0.810873	2.92924e-48	A	-	7	72866616	MLXIPL	1
4:88914026:C:CACTA	GTEx/v7	Testis	ENSG00000118762	C	1.48803e-37	0.527153	7.84493e-45	CACTA	-	4	88914026	PKD2	1
4:10082772:C:T	GTEx/v8	Artery_Tibial	ENSG00000109667	C	1.98302e-37	0.51827	1.45881e-35	C	+	4	10082772	SLC2A9	1
4:10082772:C:T	GTEx/v8	Esophagus_Muscularis	ENSG00000109667	C	2.05909e-37	0.513098	3.68626e-33	C	+	4	10082772	SLC2A9	1
4:88907257:C:T	GTEx/v8	Testis	ENSG00000118785	T	2.11002e-37	0.722622	1.53957e-30	C	-	4	88907257	SPP1	1
4:88907612:T:TAAATTTAATTTCACA	GTEx/v8	Testis	ENSG00000118785	TAAATTTAATTTCACA	2.11002e-37	0.722622	1.53957e-30	T	-	4	88907612	SPP1	1
4:88907631:A:G	GTEx/v8	Testis	ENSG00000118785	A	2.11002e-37	0.722622	1.53957e-30	G	-	4	88907631	SPP1	1
4:88908136:A:C	GTEx/v8	Testis	ENSG00000118785	A	2.11002e-37	0.722622	1.53957e-30	C	-	4	88908136	SPP1	1
4:88909088:A:G	GTEx/v8	Testis	ENSG00000118785	A	2.11002e-37	0.722622	1.53957e-30	G	-	4	88909088	SPP1	1
4:88909335:A:G	GTEx/v8	Testis	ENSG00000118785	G	2.11002e-37	0.722622	1.53957e-30	A	-	4	88909335	SPP1	1
4:88909436:A:G	GTEx/v8	Testis	ENSG00000118785	A	2.11002e-37	0.722622	1.53957e-30	G	-	4	88909436	SPP1	1
4:88909766:C:T	GTEx/v8	Testis	ENSG00000118785	C	2.11002e-37	0.722622	1.53957e-30	T	-	4	88909766	SPP1	1
4:88909908:A:G	GTEx/v8	Testis	ENSG00000118785	A	2.11002e-37	0.722622	1.53957e-30	G	-	4	88909908	SPP1	1
4:88910113:C:G	GTEx/v8	Testis	ENSG00000118785	C	2.11002e-37	0.722622	1.53957e-30	G	-	4	88910113	SPP1	1
4:88910829:T:TA	GTEx/v8	Testis	ENSG00000118785	TA	2.11002e-37	0.722622	1.53957e-30	T	-	4	88910829	SPP1	1
2:27652153:G:T	GTEx/v6	Muscle_Skeletal	ENSG00000115234	T	2.74606e-37	-14.5891	0.00030405	G	+	2	27652153	SNX17	1
2:27715207:A:T	GTEx/v6	Muscle_Skeletal	ENSG00000115234	A	2.79741e-37	-14.587	0.00030405	T	+	2	27715207	SNX17	1
4:10086795:C:G	GTEx/v8	Esophagus_Muscularis	ENSG00000109667	C	2.7982e-37	0.511423	3.68626e-33	C	+	4	10086795	SLC2A9	1
2:27689899:C:T	GTEx/v6	Muscle_Skeletal	ENSG00000115234	C	2.83256e-37	-14.5856	0.00030405	T	+	2	27689899	SNX17	1
2:27713634:A:G	GTEx/v6	Muscle_Skeletal	ENSG00000115234	A	2.97236e-37	-14.5801	0.00030405	G	+	2	27713634	SNX17	1
4:88913148:C:T	GTEx/v7	Testis	ENSG00000118762	C	3.21352e-37	0.525096	7.84493e-45	T	-	4	88913148	PKD2	1
4:88922734:A:G	GTEx/v7	Testis	ENSG00000118762	A	3.21352e-37	0.525096	7.84493e-45	G	-	4	88922734	PKD2	1
2:27647152:A:G	GTEx/v6	Muscle_Skeletal	ENSG00000115234	G	3.349e-37	-14.5666	0.00030405	A	+	2	27647152	SNX17	1
2:27625661:A:G	GTEx/v7	Muscle_Skeletal	ENSG00000115234	G	3.82622e-37	-0.427068	1.68016e-49	A	+	2	27625661	SNX17	1
2:27556721:A:G	GTEx/v8	Skin_Sun_Exposed_Lower_leg	ENSG00000115216	A	4.82683e-37	-0.240081	1.34747e-35	G	+	2	27556721	NRBP1	1
2:27568871:C:T	GTEx/v8	Skin_Sun_Exposed_Lower_leg	ENSG00000115216	C	5.78396e-37	-0.239249	1.34747e-35	T	+	2	27568871	NRBP1	1
2:27595756:C:G	GTEx/v6	Muscle_Skeletal	ENSG00000115234	C	5.90258e-37	-14.502	0.00030405	G	+	2	27595756	SNX17	1
7:72869866:C:CT	GTEx/v8	Thyroid	ENSG00000009950	CT	6.04877e-37	0.786577	5.58519e-43	C	-	7	72869866	MLXIPL	1
7:72877166:C:T	GTEx/v8	Thyroid	ENSG00000009950	C	6.04877e-37	0.786577	5.58519e-43	T	-	7	72877166	MLXIPL	1
7:72878645:A:G	GTEx/v8	Thyroid	ENSG00000009950	G	6.04877e-37	0.786577	5.58519e-43	A	-	7	72878645	MLXIPL	1
7:72893403:A:G	GTEx/v8	Thyroid	ENSG00000009950	G	6.04877e-37	0.786577	5.58519e-43	A	-	7	72893403	MLXIPL	1
7:72895946:C:T	GTEx/v8	Thyroid	ENSG00000009950	C	6.04877e-37	0.786577	5.58519e-43	T	-	7	72895946	MLXIPL	1
7:72911843:C:T	GTEx/v8	Thyroid	ENSG00000009950	C	6.04877e-37	0.786577	5.58519e-43	T	-	7	72911843	MLXIPL	1
7:72915521:C:G	GTEx/v8	Thyroid	ENSG00000009950	C	6.04877e-37	0.786577	5.58519e-43	G	-	7	72915521	MLXIPL	1
7:72921609:C:T	GTEx/v8	Thyroid	ENSG00000009950	C	6.04877e-37	0.786577	5.58519e-43	T	-	7	72921609	MLXIPL	1
4:88910425:A:G	GTEx/v8	Testis	ENSG00000118785	G	6.63614e-37	0.719453	1.53957e-30	A	-	4	88910425	SPP1	1
4:10081984:C:CTG	GTEx/v8	Esophagus_Muscularis	ENSG00000109667	CTG	6.71899e-37	0.508597	3.68626e-33	CTG	+	4	10081984	SLC2A9	1
4:10082156:A:C	GTEx/v8	Esophagus_Muscularis	ENSG00000109667	A	6.71899e-37	0.508597	3.68626e-33	A	+	4	10082156	SLC2A9	1
4:10087915:A:G	GTEx/v8	Esophagus_Muscularis	ENSG00000109667	A	6.71899e-37	0.508597	3.68626e-33	A	+	4	10087915	SLC2A9	1
4:10133013:G:T	GTEx/v8	Artery_Tibial	ENSG00000109667	T	8.09081e-37	0.55812	1.45881e-35	T	+	4	10133013	SLC2A9	1
4:10133014:A:T	GTEx/v8	Artery_Tibial	ENSG00000109667	T	8.09081e-37	0.55812	1.45881e-35	T	+	4	10133014	SLC2A9	1
4:88957562:C:T	GTEx/v8	Testis	ENSG00000118762	C	8.41473e-37	0.461619	7.10865e-61	T	-	4	88957562	PKD2	1
2:27583273:A:G	GTEx/v6	Muscle_Skeletal	ENSG00000115234	G	8.84018e-37	-14.456	0.00030405	A	+	2	27583273	SNX17	1
2:27696207:A:C	GTEx/v6	Muscle_Skeletal	ENSG00000115234	C	9.79205e-37	-14.4444	0.00030405	A	+	2	27696207	SNX17	1
4:10032516:G:T	GTEx/v8	Artery_Tibial	ENSG00000109667	G	9.95875e-37	0.556607	1.45881e-35	G	+	4	10032516	SLC2A9	1
2:27722416:A:G	GTEx/v6	Muscle_Skeletal	ENSG00000115234	A	1.07713e-36	-14.4335	0.00030405	G	+	2	27722416	SNX17	1
7:73007943:A:G	GTEx/v8	Skin_Sun_Exposed_Lower_leg	ENSG00000009950	A	1.07727e-36	0.551572	1.19683e-45	G	-	7	73007943	MLXIPL	1
7:73010442:C:T	GTEx/v8	Skin_Sun_Exposed_Lower_leg	ENSG00000009950	T	1.07727e-36	0.551572	1.19683e-45	C	-	7	73010442	MLXIPL	1
4:10081201:A:G	GTEx/v8	Artery_Tibial	ENSG00000109667	A	1.09763e-36	0.51623	1.45881e-35	A	+	4	10081201	SLC2A9	1
4:10089763:C:T	GTEx/v8	Esophagus_Muscularis	ENSG00000109667	T	1.1465e-36	0.509925	3.68626e-33	T	+	4	10089763	SLC2A9	1
4:10089865:A:G	GTEx/v8	Esophagus_Muscularis	ENSG00000109667	A	1.1465e-36	0.509925	3.68626e-33	A	+	4	10089865	SLC2A9	1
4:10090763:C:G	GTEx/v8	Esophagus_Muscularis	ENSG00000109667	C	1.1465e-36	0.509925	3.68626e-33	C	+	4	10090763	SLC2A9	1
4:10091098:A:G	GTEx/v8	Esophagus_Muscularis	ENSG00000109667	G	1.1465e-36	0.509925	3.68626e-33	G	+	4	10091098	SLC2A9	1
4:10091454:G:T	GTEx/v8	Esophagus_Muscularis	ENSG00000109667	G	1.23452e-36	0.495234	3.68626e-33	G	+	4	10091454	SLC2A9	1
2:27741105:A:G	GTEx/v8	Muscle_Skeletal	ENSG00000115234	G	1.25591e-36	-0.326863	2.15166e-75	A	+	2	27741105	SNX17	1
2:27667520:T:TTTTG	GTEx/v8	Skin_Not_Sun_Exposed_Suprapubic	ENSG00000115216	TTTTG	1.28179e-36	-0.257819	2.54312e-29	T	+	2	27667520	NRBP1	1
2:27684957:C:T	GTEx/v8	Skin_Not_Sun_Exposed_Suprapubic	ENSG00000115216	C	1.28179e-36	-0.257819	2.54312e-29	T	+	2	27684957	NRBP1	1
7:73005776:C:T	GTEx/v8	Skin_Sun_Exposed_Lower_leg	ENSG00000009950	T	1.46782e-36	0.550262	1.19683e-45	C	-	7	73005776	MLXIPL	1
7:73006388:C:T	GTEx/v8	Skin_Sun_Exposed_Lower_leg	ENSG00000009950	T	1.46782e-36	0.550262	1.19683e-45	C	-	7	73006388	MLXIPL	1
4:10091454:G:T	GTEx/v8	Artery_Tibial	ENSG00000109667	G	1.50277e-36	0.509342	1.45881e-35	G	+	4	10091454	SLC2A9	1
4:10084570:G:T	GTEx/v8	Esophagus_Muscularis	ENSG00000109667	G	1.82689e-36	0.489985	3.68626e-33	G	+	4	10084570	SLC2A9	1
7:72922233:A:G	GTEx/v8	Skin_Not_Sun_Exposed_Suprapubic	ENSG00000009950	G	1.84174e-36	0.759674	2.92924e-48	A	-	7	72922233	MLXIPL	1
7:72922233:A:G	GTEx/v8	Skin_Sun_Exposed_Lower_leg	ENSG00000009950	G	1.92708e-36	0.637817	1.19683e-45	A	-	7	72922233	MLXIPL	1
7:72885810:A:G	GTEx/v8	Skin_Not_Sun_Exposed_Suprapubic	ENSG00000009950	A	2.09371e-36	0.610289	2.92924e-48	G	-	7	72885810	MLXIPL	1
4:10084570:G:T	GTEx/v8	Artery_Tibial	ENSG00000109667	G	2.24065e-36	0.506241	1.45881e-35	G	+	4	10084570	SLC2A9	1
7:72856269:A:G	GTEx/v8	Thyroid	ENSG00000009950	A	2.24221e-36	0.78042	5.58519e-43	G	-	7	72856269	MLXIPL	1
7:72863249:G:T	GTEx/v8	Thyroid	ENSG00000009950	G	2.24221e-36	0.78042	5.58519e-43	T	-	7	72863249	MLXIPL	1
7:72864869:A:G	GTEx/v8	Thyroid	ENSG00000009950	G	2.24221e-36	0.78042	5.58519e-43	A	-	7	72864869	MLXIPL	1
7:72866616:A:T	GTEx/v8	Thyroid	ENSG00000009950	T	2.24221e-36	0.78042	5.58519e-43	A	-	7	72866616	MLXIPL	1
2:27651375:C:T	GTEx/v8	Skin_Not_Sun_Exposed_Suprapubic	ENSG00000115216	T	2.25285e-36	-0.252468	2.54312e-29	C	+	2	27651375	NRBP1	1
4:10133747:A:G	GTEx/v8	Artery_Tibial	ENSG00000109667	A	2.4419e-36	0.559292	1.45881e-35	A	+	4	10133747	SLC2A9	1
4:10086547:A:C	GTEx/v8	Esophagus_Muscularis	ENSG00000109667	C	2.55225e-36	0.50041	3.68626e-33	C	+	4	10086547	SLC2A9	1
4:10088260:A:G	GTEx/v8	Esophagus_Muscularis	ENSG00000109667	G	2.55225e-36	0.50041	3.68626e-33	G	+	4	10088260	SLC2A9	1
4:10153113:C:G	GTEx/v8	Artery_Tibial	ENSG00000109667	C	2.60294e-36	0.562332	1.45881e-35	C	+	4	10153113	SLC2A9	1
4:10137790:A:T	GTEx/v8	Artery_Tibial	ENSG00000109667	A	3.22011e-36	0.55898	1.45881e-35	A	+	4	10137790	SLC2A9	1
4:10138920:A:G	GTEx/v8	Artery_Tibial	ENSG00000109667	A	3.22011e-36	0.55898	1.45881e-35	A	+	4	10138920	SLC2A9	1
4:88906458:C:T	GTEx/v8	Testis	ENSG00000118785	C	3.28113e-36	0.713063	1.53957e-30	T	-	4	88906458	SPP1	1
7:73045938:C:T	GTEx/v8	Skin_Not_Sun_Exposed_Suprapubic	ENSG00000009950	C	3.29716e-36	0.756544	2.92924e-48	T	-	7	73045938	MLXIPL	1
2:27711893:A:G	GTEx/v8	Skin_Sun_Exposed_Lower_leg	ENSG00000115216	G	3.94899e-36	-0.244131	1.34747e-35	A	+	2	27711893	NRBP1	1
7:73049182:A:G	GTEx/v8	Skin_Sun_Exposed_Lower_leg	ENSG00000009950	A	3.97292e-36	0.648496	1.19683e-45	G	-	7	73049182	MLXIPL	1
4:10101083:C:G	GTEx/v8	Artery_Tibial	ENSG00000109667	G	4.00958e-36	0.50552	1.45881e-35	G	+	4	10101083	SLC2A9	1
4:88912261:C:T	GTEx/v8	Testis	ENSG00000118785	C	4.36901e-36	0.722968	1.53957e-30	T	-	4	88912261	SPP1	1
4:10086670:C:T	GTEx/v8	Esophagus_Muscularis	ENSG00000109667	T	4.4474e-36	0.501543	3.68626e-33	T	+	4	10086670	SLC2A9	1
4:10134336:C:T	GTEx/v8	Artery_Tibial	ENSG00000109667	T	4.80558e-36	0.565239	1.45881e-35	T	+	4	10134336	SLC2A9	1
7:73005776:C:T	GTEx/v8	Thyroid	ENSG00000009950	T	5.22961e-36	0.643022	5.58519e-43	C	-	7	73005776	MLXIPL	1
7:73006388:C:T	GTEx/v8	Thyroid	ENSG00000009950	T	5.22961e-36	0.643022	5.58519e-43	C	-	7	73006388	MLXIPL	1
7:73007943:A:G	GTEx/v8	Thyroid	ENSG00000009950	A	5.22961e-36	0.643022	5.58519e-43	G	-	7	73007943	MLXIPL	1
7:73010442:C:T	GTEx/v8	Thyroid	ENSG00000009950	T	5.22961e-36	0.643022	5.58519e-43	C	-	7	73010442	MLXIPL	1
4:10153197:C:T	GTEx/v8	Artery_Tibial	ENSG00000109667	T	5.24994e-36	0.56822	1.45881e-35	T	+	4	10153197	SLC2A9	1
7:73049182:A:G	GTEx/v8	Thyroid	ENSG00000009950	A	5.76619e-36	0.748676	5.58519e-43	G	-	7	73049182	MLXIPL	1
2:27592423:C:T	GTEx/v6	Muscle_Skeletal	ENSG00000115234	T	5.79416e-36	-14.2415	0.00030405	C	+	2	27592423	SNX17	1
4:10086795:C:G	GTEx/v8	Artery_Tibial	ENSG00000109667	C	5.92727e-36	0.50866	1.45881e-35	C	+	4	10086795	SLC2A9	1
4:10137351:A:G	GTEx/v8	Artery_Tibial	ENSG00000109667	A	5.97486e-36	0.565292	1.45881e-35	A	+	4	10137351	SLC2A9	1
4:10138894:C:G	GTEx/v8	Artery_Tibial	ENSG00000109667	C	5.97486e-36	0.565292	1.45881e-35	C	+	4	10138894	SLC2A9	1
4:10141558:A:C	GTEx/v8	Artery_Tibial	ENSG00000109667	A	5.97486e-36	0.565292	1.45881e-35	A	+	4	10141558	SLC2A9	1
4:10141559:A:G	GTEx/v8	Artery_Tibial	ENSG00000109667	G	5.97486e-36	0.565292	1.45881e-35	G	+	4	10141559	SLC2A9	1
4:10086188:G:T	GTEx/v8	Esophagus_Muscularis	ENSG00000109667	G	6.25005e-36	0.483411	3.68626e-33	G	+	4	10086188	SLC2A9	1
4:10088893:C:T	GTEx/v8	Esophagus_Muscularis	ENSG00000109667	C	6.25005e-36	0.483411	3.68626e-33	C	+	4	10088893	SLC2A9	1
2:27637235:C:T	GTEx/v6	Muscle_Skeletal	ENSG00000115234	T	6.4568e-36	-14.2291	0.00030405	C	+	2	27637235	SNX17	1
2:27648284:A:T	GTEx/v6	Muscle_Skeletal	ENSG00000115234	T	6.47424e-36	-14.2288	0.00030405	A	+	2	27648284	SNX17	1
4:10142711:A:AG	GTEx/v8	Artery_Tibial	ENSG00000109667	AG	6.49555e-36	0.557954	1.45881e-35	AG	+	4	10142711	SLC2A9	1
4:10119404:C:T	GTEx/v8	Artery_Tibial	ENSG00000109667	C	6.52986e-36	0.573142	1.45881e-35	C	+	4	10119404	SLC2A9	1
4:10159554:A:G	GTEx/v8	Artery_Tibial	ENSG00000109667	A	6.88642e-36	0.568705	1.45881e-35	A	+	4	10159554	SLC2A9	1
4:10087685:C:T	GTEx/v8	Esophagus_Muscularis	ENSG00000109667	T	7.57259e-36	0.498916	3.68626e-33	T	+	4	10087685	SLC2A9	1
4:10075485:C:T	GTEx/v8	Artery_Tibial	ENSG00000109667	T	7.63578e-36	0.506712	1.45881e-35	T	+	4	10075485	SLC2A9	1
2:27651054:A:T	GTEx/v8	Skin_Sun_Exposed_Lower_leg	ENSG00000115216	T	7.64007e-36	-0.243	1.34747e-35	A	+	2	27651054	NRBP1	1
7:72977249:C:T	GTEx/v8	Skin_Sun_Exposed_Lower_leg	ENSG00000009950	T	7.65119e-36	0.545839	1.19683e-45	C	-	7	72977249	MLXIPL	1
7:72988069:C:T	GTEx/v8	Skin_Sun_Exposed_Lower_leg	ENSG00000009950	T	7.65119e-36	0.545839	1.19683e-45	C	-	7	72988069	MLXIPL	1
7:72998952:A:G	GTEx/v8	Skin_Sun_Exposed_Lower_leg	ENSG00000009950	G	7.65119e-36	0.545839	1.19683e-45	A	-	7	72998952	MLXIPL	1
2:27651693:C:T	GTEx/v8	Skin_Sun_Exposed_Lower_leg	ENSG00000115216	C	7.71351e-36	-0.24368	1.34747e-35	T	+	2	27651693	NRBP1	1
2:27652396:C:CGAG	GTEx/v8	Skin_Sun_Exposed_Lower_leg	ENSG00000115216	CGAG	7.71351e-36	-0.24368	1.34747e-35	C	+	2	27652396	NRBP1	1
2:27652153:G:T	GTEx/v8	Skin_Sun_Exposed_Lower_leg	ENSG00000115216	T	8.05682e-36	-0.242665	1.34747e-35	G	+	2	27652153	NRBP1	1
6:25945815:A:G	GTEx/v8	Thyroid	ENSG00000112343	A	8.13246e-36	-0.382119	2.9769e-48	A	-	6	25945815	TRIM38	1
6:25945819:C:T	GTEx/v8	Thyroid	ENSG00000112343	T	8.13246e-36	-0.382119	2.9769e-48	T	-	6	25945819	TRIM38	1
6:25947236:C:T	GTEx/v8	Thyroid	ENSG00000112343	C	8.13246e-36	-0.382119	2.9769e-48	C	-	6	25947236	TRIM38	1
6:25947950:C:CAGTT	GTEx/v8	Thyroid	ENSG00000112343	CAGTT	8.13246e-36	-0.382119	2.9769e-48	CAGTT	-	6	25947950	TRIM38	1
6:25948421:A:G	GTEx/v8	Thyroid	ENSG00000112343	G	8.13246e-36	-0.382119	2.9769e-48	G	-	6	25948421	TRIM38	1
6:25950397:C:T	GTEx/v8	Thyroid	ENSG00000112343	T	8.13246e-36	-0.382119	2.9769e-48	T	-	6	25950397	TRIM38	1
6:25950800:A:C	GTEx/v8	Thyroid	ENSG00000112343	C	8.13246e-36	-0.382119	2.9769e-48	C	-	6	25950800	TRIM38	1
6:25950834:A:T	GTEx/v8	Thyroid	ENSG00000112343	A	8.13246e-36	-0.382119	2.9769e-48	A	-	6	25950834	TRIM38	1
6:25952106:A:G	GTEx/v8	Thyroid	ENSG00000112343	A	8.13246e-36	-0.382119	2.9769e-48	A	-	6	25952106	TRIM38	1
6:25953633:A:G	GTEx/v8	Thyroid	ENSG00000112343	G	8.13246e-36	-0.382119	2.9769e-48	G	-	6	25953633	TRIM38	1
6:25954027:A:G	GTEx/v8	Thyroid	ENSG00000112343	G	8.13246e-36	-0.382119	2.9769e-48	G	-	6	25954027	TRIM38	1
6:25955176:C:G	GTEx/v8	Thyroid	ENSG00000112343	C	8.13246e-36	-0.382119	2.9769e-48	C	-	6	25955176	TRIM38	1
6:25958235:A:G	GTEx/v8	Thyroid	ENSG00000112343	G	8.13246e-36	-0.382119	2.9769e-48	G	-	6	25958235	TRIM38	1
4:10156547:A:G	GTEx/v8	Artery_Tibial	ENSG00000109667	G	8.3447e-36	0.562148	1.45881e-35	G	+	4	10156547	SLC2A9	1
4:10156641:A:G	GTEx/v8	Artery_Tibial	ENSG00000109667	G	8.3447e-36	0.562148	1.45881e-35	G	+	4	10156641	SLC2A9	1
2:27649375:A:G	GTEx/v6	Muscle_Skeletal	ENSG00000115234	G	8.38821e-36	-14.1992	0.00030405	A	+	2	27649375	SNX17	1
6:25939723:C:T	GTEx/v8	Thyroid	ENSG00000112343	T	8.75522e-36	-0.384278	2.9769e-48	T	-	6	25939723	TRIM38	1
6:25939952:C:CT	GTEx/v8	Thyroid	ENSG00000112343	C	8.75522e-36	-0.384278	2.9769e-48	C	-	6	25939952	TRIM38	1
6:25940958:A:G	GTEx/v8	Thyroid	ENSG00000112343	A	8.75522e-36	-0.384278	2.9769e-48	A	-	6	25940958	TRIM38	1
6:25943197:A:C	GTEx/v8	Thyroid	ENSG00000112343	A	8.75522e-36	-0.384278	2.9769e-48	A	-	6	25943197	TRIM38	1
6:25947706:A:T	GTEx/v8	Thyroid	ENSG00000112343	T	8.75522e-36	-0.384278	2.9769e-48	T	-	6	25947706	TRIM38	1
6:25947766:G:GC	GTEx/v8	Thyroid	ENSG00000112343	G	8.75522e-36	-0.384278	2.9769e-48	G	-	6	25947766	TRIM38	1
6:25954434:C:G	GTEx/v8	Thyroid	ENSG00000112343	G	8.75522e-36	-0.384278	2.9769e-48	G	-	6	25954434	TRIM38	1
4:10119454:A:G	GTEx/v8	Artery_Tibial	ENSG00000109667	G	8.80813e-36	0.571884	1.45881e-35	G	+	4	10119454	SLC2A9	1
4:10120565:A:G	GTEx/v8	Artery_Tibial	ENSG00000109667	A	8.81246e-36	0.572473	1.45881e-35	A	+	4	10120565	SLC2A9	1
4:88928197:A:G	GTEx/v7	Testis	ENSG00000118762	G	8.82155e-36	0.519089	7.84493e-45	A	-	4	88928197	PKD2	1
4:88928399:C:T	GTEx/v7	Testis	ENSG00000118762	T	8.82155e-36	0.519089	7.84493e-45	C	-	4	88928399	PKD2	1
7:73049182:A:G	GTEx/v8	Skin_Not_Sun_Exposed_Suprapubic	ENSG00000009950	A	9.89455e-36	0.753755	2.92924e-48	G	-	7	73049182	MLXIPL	1
4:10081201:A:G	GTEx/v8	Esophagus_Muscularis	ENSG00000109667	A	9.925e-36	0.504895	3.68626e-33	A	+	4	10081201	SLC2A9	1
2:27678471:A:G	GTEx/v8	Skin_Not_Sun_Exposed_Suprapubic	ENSG00000115216	G	1.04066e-35	-0.254496	2.54312e-29	A	+	2	27678471	NRBP1	1
4:10130505:C:G	GTEx/v8	Artery_Tibial	ENSG00000109667	G	1.12842e-35	0.546213	1.45881e-35	G	+	4	10130505	SLC2A9	1
4:10131251:A:AC	GTEx/v8	Artery_Tibial	ENSG00000109667	AC	1.12842e-35	0.546213	1.45881e-35	AC	+	4	10131251	SLC2A9	1
4:10131161:A:G	GTEx/v8	Artery_Tibial	ENSG00000109667	G	1.201e-35	0.550998	1.45881e-35	G	+	4	10131161	SLC2A9	1
7:73016181:C:T	GTEx/v8	Thyroid	ENSG00000009950	C	1.339e-35	0.634494	5.58519e-43	T	-	7	73016181	MLXIPL	1
7:73016862:C:T	GTEx/v8	Thyroid	ENSG00000009950	C	1.339e-35	0.634494	5.58519e-43	T	-	7	73016862	MLXIPL	1
7:72870207:A:G	GTEx/v8	Skin_Not_Sun_Exposed_Suprapubic	ENSG00000009950	G	1.37501e-35	0.733842	2.92924e-48	A	-	7	72870207	MLXIPL	1
7:72873420:A:G	GTEx/v8	Skin_Not_Sun_Exposed_Suprapubic	ENSG00000009950	G	1.37501e-35	0.733842	2.92924e-48	A	-	7	72873420	MLXIPL	1
7:72881807:C:T	GTEx/v8	Skin_Not_Sun_Exposed_Suprapubic	ENSG00000009950	T	1.37501e-35	0.733842	2.92924e-48	C	-	7	72881807	MLXIPL	1
7:72896395:A:C	GTEx/v8	Skin_Not_Sun_Exposed_Suprapubic	ENSG00000009950	C	1.37501e-35	0.733842	2.92924e-48	A	-	7	72896395	MLXIPL	1
7:72907459:C:T	GTEx/v8	Skin_Not_Sun_Exposed_Suprapubic	ENSG00000009950	T	1.37501e-35	0.733842	2.92924e-48	C	-	7	72907459	MLXIPL	1
7:72939939:C:T	GTEx/v8	Skin_Not_Sun_Exposed_Suprapubic	ENSG00000009950	C	1.37501e-35	0.733842	2.92924e-48	T	-	7	72939939	MLXIPL	1
7:73056750:C:T	GTEx/v8	Skin_Not_Sun_Exposed_Suprapubic	ENSG00000009950	C	1.39348e-35	0.6065	2.92924e-48	T	-	7	73056750	MLXIPL	1
7:72977249:C:T	GTEx/v8	Thyroid	ENSG00000009950	T	1.45659e-35	0.639641	5.58519e-43	C	-	7	72977249	MLXIPL	1
7:72988069:C:T	GTEx/v8	Thyroid	ENSG00000009950	T	1.45659e-35	0.639641	5.58519e-43	C	-	7	72988069	MLXIPL	1
7:72998952:A:G	GTEx/v8	Thyroid	ENSG00000009950	G	1.45659e-35	0.639641	5.58519e-43	A	-	7	72998952	MLXIPL	1
6:25949464:C:T	GTEx/v8	Thyroid	ENSG00000112343	T	1.47142e-35	-0.384408	2.9769e-48	T	-	6	25949464	TRIM38	1
4:10101443:C:T	GTEx/v8	Artery_Tibial	ENSG00000109667	T	1.50138e-35	0.501908	1.45881e-35	T	+	4	10101443	SLC2A9	1
4:10130537:A:AT	GTEx/v8	Artery_Tibial	ENSG00000109667	A	1.51517e-35	0.547657	1.45881e-35	A	+	4	10130537	SLC2A9	1
4:10130546:C:CTCCA	GTEx/v8	Artery_Tibial	ENSG00000109667	C	1.51517e-35	0.547657	1.45881e-35	C	+	4	10130546	SLC2A9	1
7:72868522:A:G	GTEx/v8	Skin_Not_Sun_Exposed_Suprapubic	ENSG00000009950	G	1.59582e-35	0.601589	2.92924e-48	A	-	7	72868522	MLXIPL	1
2:27649929:G:T	GTEx/v8	Skin_Not_Sun_Exposed_Suprapubic	ENSG00000115216	G	1.6065e-35	-0.249345	2.54312e-29	T	+	2	27649929	NRBP1	1
4:10156222:C:T	GTEx/v8	Artery_Tibial	ENSG00000109667	T	1.78655e-35	0.567713	1.45881e-35	T	+	4	10156222	SLC2A9	1
4:10032516:G:T	GTEx/v8	Esophagus_Muscularis	ENSG00000109667	G	1.78738e-35	0.51975	3.68626e-33	G	+	4	10032516	SLC2A9	1
4:10101083:C:G	GTEx/v8	Esophagus_Muscularis	ENSG00000109667	G	1.8544e-35	0.496987	3.68626e-33	G	+	4	10101083	SLC2A9	1
4:10151656:A:G	GTEx/v8	Artery_Tibial	ENSG00000109667	G	1.90971e-35	0.555356	1.45881e-35	G	+	4	10151656	SLC2A9	1
4:10101443:C:T	GTEx/v8	Esophagus_Muscularis	ENSG00000109667	T	2.01268e-35	0.497208	3.68626e-33	T	+	4	10101443	SLC2A9	1
4:10130752:C:T	GTEx/v8	Artery_Tibial	ENSG00000109667	T	2.18843e-35	0.54588	1.45881e-35	T	+	4	10130752	SLC2A9	1
2:27746832:A:C	GTEx/v7	Muscle_Skeletal	ENSG00000115234	C	2.27967e-35	-0.39991	1.68016e-49	A	+	2	27746832	SNX17	1
6:25957642:A:G	GTEx/v8	Thyroid	ENSG00000112343	G	2.41879e-35	-0.379979	2.9769e-48	G	-	6	25957642	TRIM38	1
6:25957773:C:T	GTEx/v8	Thyroid	ENSG00000112343	T	2.41879e-35	-0.379979	2.9769e-48	T	-	6	25957773	TRIM38	1
6:25958257:C:G	GTEx/v8	Thyroid	ENSG00000112343	G	2.41879e-35	-0.379979	2.9769e-48	G	-	6	25958257	TRIM38	1
6:25960815:C:T	GTEx/v8	Thyroid	ENSG00000112343	T	2.41879e-35	-0.379979	2.9769e-48	T	-	6	25960815	TRIM38	1
2:27743423:A:G	GTEx/v7	Muscle_Skeletal	ENSG00000115234	A	2.4309e-35	-0.400372	1.68016e-49	G	+	2	27743423	SNX17	1
2:27743630:C:T	GTEx/v7	Muscle_Skeletal	ENSG00000115234	T	2.4309e-35	-0.400372	1.68016e-49	C	+	2	27743630	SNX17	1
4:10136115:G:T	GTEx/v8	Artery_Tibial	ENSG00000109667	G	2.50179e-35	0.55147	1.45881e-35	G	+	4	10136115	SLC2A9	1
4:10136141:A:C	GTEx/v8	Artery_Tibial	ENSG00000109667	C	2.50179e-35	0.55147	1.45881e-35	C	+	4	10136141	SLC2A9	1
4:10155729:C:G	GTEx/v8	Artery_Tibial	ENSG00000109667	C	2.54458e-35	0.570238	1.45881e-35	C	+	4	10155729	SLC2A9	1
2:27745946:A:G	GTEx/v7	Muscle_Skeletal	ENSG00000115234	G	2.55733e-35	-0.401119	1.68016e-49	A	+	2	27745946	SNX17	1
2:27649526:A:ACT	GTEx/v6	Muscle_Skeletal	ENSG00000115234	A	2.62182e-35	-14.0687	0.00030405	ACT	+	2	27649526	SNX17	1
6:25935427:A:C	GTEx/v8	Thyroid	ENSG00000112343	C	2.67344e-35	-0.382026	2.9769e-48	C	-	6	25935427	TRIM38	1
6:25935765:C:T	GTEx/v8	Thyroid	ENSG00000112343	C	2.67344e-35	-0.382026	2.9769e-48	C	-	6	25935765	TRIM38	1
6:25936056:A:G	GTEx/v8	Thyroid	ENSG00000112343	A	2.67344e-35	-0.382026	2.9769e-48	A	-	6	25936056	TRIM38	1
6:25936402:G:T	GTEx/v8	Thyroid	ENSG00000112343	T	2.67344e-35	-0.382026	2.9769e-48	T	-	6	25936402	TRIM38	1
6:25938252:C:T	GTEx/v8	Thyroid	ENSG00000112343	T	2.67344e-35	-0.382026	2.9769e-48	T	-	6	25938252	TRIM38	1
6:25957408:A:G	GTEx/v8	Thyroid	ENSG00000112343	G	2.67344e-35	-0.382026	2.9769e-48	G	-	6	25957408	TRIM38	1
6:25958621:A:G	GTEx/v8	Thyroid	ENSG00000112343	G	2.67344e-35	-0.382026	2.9769e-48	G	-	6	25958621	TRIM38	1
6:26072095:A:C	GTEx/v8	Thyroid	ENSG00000112343	C	2.86011e-35	-0.388801	2.9769e-48	C	-	6	26072095	TRIM38	1
2:27589810:C:T	GTEx/v6	Muscle_Skeletal	ENSG00000115234	C	2.92852e-35	-14.056	0.00030405	T	+	2	27589810	SNX17	1
4:10119911:A:G	GTEx/v8	Artery_Tibial	ENSG00000109667	G	3.20159e-35	0.570963	1.45881e-35	G	+	4	10119911	SLC2A9	1
7:72922233:A:G	GTEx/v8	Thyroid	ENSG00000009950	G	3.33218e-35	0.74305	5.58519e-43	A	-	7	72922233	MLXIPL	1
2:27626945:A:T	GTEx/v8	Skin_Sun_Exposed_Lower_leg	ENSG00000115216	T	3.62595e-35	-0.240392	1.34747e-35	A	+	2	27626945	NRBP1	1
2:27749669:A:G	GTEx/v7	Muscle_Skeletal	ENSG00000115234	A	4.02268e-35	-0.399452	1.68016e-49	G	+	2	27749669	SNX17	1
2:27585385:T:TA	GTEx/v6	Muscle_Skeletal	ENSG00000115234	TA	4.22944e-35	-14.0138	0.00030405	T	+	2	27585385	SNX17	1
4:10156252:C:G	GTEx/v8	Artery_Tibial	ENSG00000109667	G	4.23327e-35	0.565547	1.45881e-35	G	+	4	10156252	SLC2A9	1
4:10075485:C:T	GTEx/v8	Esophagus_Muscularis	ENSG00000109667	T	4.23805e-35	0.500777	3.68626e-33	T	+	4	10075485	SLC2A9	1
6:25959127:A:G	GTEx/v8	Thyroid	ENSG00000112343	G	4.26957e-35	-0.378065	2.9769e-48	G	-	6	25959127	TRIM38	1
4:10148575:A:G	GTEx/v8	Artery_Tibial	ENSG00000109667	A	4.27244e-35	0.553705	1.45881e-35	A	+	4	10148575	SLC2A9	1
4:10148671:A:G	GTEx/v8	Artery_Tibial	ENSG00000109667	A	4.27244e-35	0.553705	1.45881e-35	A	+	4	10148671	SLC2A9	1
4:10148753:G:T	GTEx/v8	Artery_Tibial	ENSG00000109667	G	4.27244e-35	0.553705	1.45881e-35	G	+	4	10148753	SLC2A9	1
2:27711893:A:G	GTEx/v7	Muscle_Skeletal	ENSG00000115234	G	4.32e-35	-0.395097	1.68016e-49	A	+	2	27711893	SNX17	1
4:10102593:A:T	GTEx/v8	Artery_Tibial	ENSG00000109667	A	4.32222e-35	0.491008	1.45881e-35	A	+	4	10102593	SLC2A9	1
4:10136124:A:C	GTEx/v8	Artery_Tibial	ENSG00000109667	C	4.70348e-35	0.54928	1.45881e-35	C	+	4	10136124	SLC2A9	1
4:10138510:C:CT	GTEx/v8	Artery_Tibial	ENSG00000109667	C	4.73516e-35	0.542171	1.45881e-35	C	+	4	10138510	SLC2A9	1
6:25957933:A:T	GTEx/v8	Thyroid	ENSG00000112343	A	5.13486e-35	-0.379634	2.9769e-48	A	-	6	25957933	TRIM38	1
4:10102593:A:T	GTEx/v8	Esophagus_Muscularis	ENSG00000109667	A	5.16201e-35	0.479146	3.68626e-33	A	+	4	10102593	SLC2A9	1
4:10118733:C:T	GTEx/v8	Artery_Tibial	ENSG00000109667	T	5.23027e-35	0.567144	1.45881e-35	T	+	4	10118733	SLC2A9	1
2:27604279:A:G	GTEx/v8	Skin_Sun_Exposed_Lower_leg	ENSG00000115216	G	5.52717e-35	-0.241093	1.34747e-35	A	+	2	27604279	NRBP1	1
4:10088260:A:G	GTEx/v8	Artery_Tibial	ENSG00000109667	G	5.53692e-35	0.498734	1.45881e-35	G	+	4	10088260	SLC2A9	1
2:27596395:A:C	GTEx/v8	Skin_Sun_Exposed_Lower_leg	ENSG00000115216	A	6.00338e-35	-0.240395	1.34747e-35	C	+	2	27596395	NRBP1	1
2:27599875:G:T	GTEx/v8	Skin_Sun_Exposed_Lower_leg	ENSG00000115216	G	6.00338e-35	-0.240395	1.34747e-35	T	+	2	27599875	NRBP1	1
2:27608115:C:T	GTEx/v8	Skin_Sun_Exposed_Lower_leg	ENSG00000115216	T	6.00338e-35	-0.240395	1.34747e-35	C	+	2	27608115	NRBP1	1
2:27610917:A:G	GTEx/v8	Skin_Sun_Exposed_Lower_leg	ENSG00000115216	G	6.00338e-35	-0.240395	1.34747e-35	A	+	2	27610917	NRBP1	1
2:27611469:A:G	GTEx/v8	Skin_Sun_Exposed_Lower_leg	ENSG00000115216	G	6.00338e-35	-0.240395	1.34747e-35	A	+	2	27611469	NRBP1	1
2:27612937:A:G	GTEx/v8	Skin_Sun_Exposed_Lower_leg	ENSG00000115216	G	6.00338e-35	-0.240395	1.34747e-35	A	+	2	27612937	NRBP1	1
2:27612938:C:G	GTEx/v8	Skin_Sun_Exposed_Lower_leg	ENSG00000115216	C	6.00338e-35	-0.240395	1.34747e-35	G	+	2	27612938	NRBP1	1
2:27615294:C:T	GTEx/v8	Skin_Sun_Exposed_Lower_leg	ENSG00000115216	T	6.00338e-35	-0.240395	1.34747e-35	C	+	2	27615294	NRBP1	1
2:27616790:C:T	GTEx/v8	Skin_Sun_Exposed_Lower_leg	ENSG00000115216	C	6.00338e-35	-0.240395	1.34747e-35	T	+	2	27616790	NRBP1	1
2:27618012:C:CACT	GTEx/v8	Skin_Sun_Exposed_Lower_leg	ENSG00000115216	C	6.00338e-35	-0.240395	1.34747e-35	CACT	+	2	27618012	NRBP1	1
2:27620179:A:AAAG	GTEx/v8	Skin_Sun_Exposed_Lower_leg	ENSG00000115216	A	6.00338e-35	-0.240395	1.34747e-35	AAAG	+	2	27620179	NRBP1	1
2:27620827:A:G	GTEx/v8	Skin_Sun_Exposed_Lower_leg	ENSG00000115216	G	6.00338e-35	-0.240395	1.34747e-35	A	+	2	27620827	NRBP1	1
2:27631191:C:T	GTEx/v8	Skin_Sun_Exposed_Lower_leg	ENSG00000115216	T	6.00338e-35	-0.240395	1.34747e-35	C	+	2	27631191	NRBP1	1
2:27635582:A:G	GTEx/v8	Skin_Sun_Exposed_Lower_leg	ENSG00000115216	G	6.00338e-35	-0.240395	1.34747e-35	A	+	2	27635582	NRBP1	1
2:27646770:C:T	GTEx/v8	Skin_Sun_Exposed_Lower_leg	ENSG00000115216	T	6.00338e-35	-0.240395	1.34747e-35	C	+	2	27646770	NRBP1	1
2:27647152:A:G	GTEx/v8	Skin_Sun_Exposed_Lower_leg	ENSG00000115216	G	6.00338e-35	-0.240395	1.34747e-35	A	+	2	27647152	NRBP1	1
2:27647576:C:T	GTEx/v8	Skin_Sun_Exposed_Lower_leg	ENSG00000115216	T	6.00338e-35	-0.240395	1.34747e-35	C	+	2	27647576	NRBP1	1
2:27648590:A:G	GTEx/v8	Skin_Sun_Exposed_Lower_leg	ENSG00000115216	G	6.00338e-35	-0.240395	1.34747e-35	A	+	2	27648590	NRBP1	1
4:10129743:C:T	GTEx/v8	Artery_Tibial	ENSG00000109667	T	7.38162e-35	0.545418	1.45881e-35	T	+	4	10129743	SLC2A9	1
2:27619049:C:G	GTEx/v8	Skin_Not_Sun_Exposed_Suprapubic	ENSG00000115216	G	7.5131e-35	-0.245707	2.54312e-29	C	+	2	27619049	NRBP1	1
2:27627366:A:G	GTEx/v8	Skin_Sun_Exposed_Lower_leg	ENSG00000115216	A	7.73182e-35	-0.24057	1.34747e-35	G	+	2	27627366	NRBP1	1
4:10123665:C:T	GTEx/v8	Artery_Tibial	ENSG00000109667	T	7.87801e-35	0.558654	1.45881e-35	T	+	4	10123665	SLC2A9	1
4:10123941:C:T	GTEx/v8	Artery_Tibial	ENSG00000109667	C	7.87801e-35	0.558654	1.45881e-35	C	+	4	10123941	SLC2A9	1
2:27625661:A:G	GTEx/v8	Skin_Not_Sun_Exposed_Suprapubic	ENSG00000115216	G	8.32816e-35	-0.246705	2.54312e-29	A	+	2	27625661	NRBP1	1
4:10086547:A:C	GTEx/v8	Artery_Tibial	ENSG00000109667	C	8.50457e-35	0.497808	1.45881e-35	C	+	4	10086547	SLC2A9	1
4:88908136:A:C	GTEx/v6	Testis	ENSG00000118762	A	8.66842e-35	17.4282	0.000378299	C	-	4	88908136	PKD2	1
4:88906458:C:T	GTEx/v6	Testis	ENSG00000118762	C	8.67114e-35	17.4282	0.000378299	T	-	4	88906458	PKD2	1
4:88907257:C:T	GTEx/v6	Testis	ENSG00000118762	T	8.67114e-35	17.4282	0.000378299	C	-	4	88907257	PKD2	1
4:88907631:A:G	GTEx/v6	Testis	ENSG00000118762	A	8.67114e-35	17.4282	0.000378299	G	-	4	88907631	PKD2	1
4:88909088:A:G	GTEx/v6	Testis	ENSG00000118762	A	8.67114e-35	17.4282	0.000378299	G	-	4	88909088	PKD2	1
4:88909335:A:G	GTEx/v6	Testis	ENSG00000118762	G	8.67114e-35	17.4282	0.000378299	A	-	4	88909335	PKD2	1
4:88909436:A:G	GTEx/v6	Testis	ENSG00000118762	A	8.67535e-35	17.4281	0.000378299	G	-	4	88909436	PKD2	1
4:88909766:C:T	GTEx/v6	Testis	ENSG00000118762	C	8.676e-35	17.428	0.000378299	T	-	4	88909766	PKD2	1
4:88909908:A:G	GTEx/v6	Testis	ENSG00000118762	A	8.73161e-35	17.4268	0.000378299	G	-	4	88909908	PKD2	1
4:88910113:C:G	GTEx/v6	Testis	ENSG00000118762	C	8.94361e-35	17.422	0.000378299	G	-	4	88910113	PKD2	1
4:88910425:A:G	GTEx/v6	Testis	ENSG00000118762	G	9.08701e-35	17.4188	0.000378299	A	-	4	88910425	PKD2	1
4:88910829:T:TA	GTEx/v6	Testis	ENSG00000118762	TA	9.18443e-35	17.4166	0.000378299	T	-	4	88910829	PKD2	1
4:10120654:C:T	GTEx/v8	Artery_Tibial	ENSG00000109667	T	9.354e-35	0.567328	1.45881e-35	T	+	4	10120654	SLC2A9	1
6:25943695:C:T	GTEx/v8	Thyroid	ENSG00000112343	C	9.41247e-35	-0.376117	2.9769e-48	C	-	6	25943695	TRIM38	1
6:25944103:C:T	GTEx/v8	Thyroid	ENSG00000112343	C	9.41247e-35	-0.376117	2.9769e-48	C	-	6	25944103	TRIM38	1
6:25944117:G:T	GTEx/v8	Thyroid	ENSG00000112343	G	9.41247e-35	-0.376117	2.9769e-48	G	-	6	25944117	TRIM38	1
4:10147654:C:T	GTEx/v8	Artery_Tibial	ENSG00000109667	T	9.70945e-35	0.558724	1.45881e-35	T	+	4	10147654	SLC2A9	1
4:10150903:C:G	GTEx/v8	Artery_Tibial	ENSG00000109667	C	9.70945e-35	0.558724	1.45881e-35	C	+	4	10150903	SLC2A9	1
2:27656822:G:GA	GTEx/v8	Skin_Not_Sun_Exposed_Suprapubic	ENSG00000115216	GA	9.72864e-35	-0.246705	2.54312e-29	G	+	2	27656822	NRBP1	1
4:10164931:G:T	GTEx/v8	Artery_Tibial	ENSG00000109667	T	1.01023e-34	0.550593	1.45881e-35	T	+	4	10164931	SLC2A9	1
4:10164961:C:T	GTEx/v8	Artery_Tibial	ENSG00000109667	T	1.01023e-34	0.550593	1.45881e-35	T	+	4	10164961	SLC2A9	1
6:26079638:C:T	GTEx/v8	Thyroid	ENSG00000112343	C	1.02752e-34	-0.386995	2.9769e-48	C	-	6	26079638	TRIM38	1
7:73052057:A:T	GTEx/v8	Skin_Sun_Exposed_Lower_leg	ENSG00000009950	A	1.11046e-34	0.618712	1.19683e-45	T	-	7	73052057	MLXIPL	1
4:10119897:C:G	GTEx/v8	Artery_Tibial	ENSG00000109667	C	1.22191e-34	0.569616	1.45881e-35	C	+	4	10119897	SLC2A9	1
4:10119942:A:G	GTEx/v8	Artery_Tibial	ENSG00000109667	A	1.22191e-34	0.569616	1.45881e-35	A	+	4	10119942	SLC2A9	1
4:10086670:C:T	GTEx/v8	Artery_Tibial	ENSG00000109667	T	1.56516e-34	0.497976	1.45881e-35	T	+	4	10086670	SLC2A9	1
4:10161175:C:T	GTEx/v8	Artery_Tibial	ENSG00000109667	T	1.63099e-34	0.560379	1.45881e-35	T	+	4	10161175	SLC2A9	1
2:27685388:A:G	GTEx/v8	Skin_Not_Sun_Exposed_Suprapubic	ENSG00000115216	A	1.69885e-34	-0.247156	2.54312e-29	G	+	2	27685388	NRBP1	1
4:10104103:C:G	GTEx/v8	Esophagus_Muscularis	ENSG00000109667	G	1.75553e-34	0.487853	3.68626e-33	G	+	4	10104103	SLC2A9	1
4:9915870:C:T	EyeGEx	EyeGEx	ENSG00000109667	C	1.79093e-34	-0.787625	9.22875e-32	T	+	4	9915870	SLC2A9	1
4:9915874:A:G	EyeGEx	EyeGEx	ENSG00000109667	G	1.7918e-34	-0.78762	9.23324e-32	A	+	4	9915874	SLC2A9	1
6:25934018:A:T	GTEx/v8	Thyroid	ENSG00000112343	T	1.81604e-34	-0.376058	2.9769e-48	T	-	6	25934018	TRIM38	1
7:72989390:A:G	GTEx/v8	Thyroid	ENSG00000009950	G	1.88828e-34	0.612672	5.58519e-43	A	-	7	72989390	MLXIPL	1
7:72999105:G:T	GTEx/v8	Thyroid	ENSG00000009950	G	1.88828e-34	0.612672	5.58519e-43	T	-	7	72999105	MLXIPL	1
4:10134448:C:G	GTEx/v8	Artery_Tibial	ENSG00000109667	C	1.90255e-34	0.540843	1.45881e-35	C	+	4	10134448	SLC2A9	1
4:10087685:C:T	GTEx/v8	Artery_Tibial	ENSG00000109667	T	1.94908e-34	0.49684	1.45881e-35	T	+	4	10087685	SLC2A9	1
6:25903014:C:T	GTEx/v8	Thyroid	ENSG00000112343	T	2.06977e-34	-0.37508	2.9769e-48	T	-	6	25903014	TRIM38	1
2:27640325:A:G	GTEx/v8	Skin_Sun_Exposed_Lower_leg	ENSG00000115216	G	2.19919e-34	-0.23934	1.34747e-35	A	+	2	27640325	NRBP1	1
2:27640980:A:G	GTEx/v8	Skin_Sun_Exposed_Lower_leg	ENSG00000115216	A	2.19919e-34	-0.23934	1.34747e-35	G	+	2	27640980	NRBP1	1
4:10145180:G:T	GTEx/v8	Artery_Tibial	ENSG00000109667	G	2.21952e-34	0.562494	1.45881e-35	G	+	4	10145180	SLC2A9	1
2:27750545:A:G	GTEx/v8	Muscle_Skeletal	ENSG00000115234	G	2.22912e-34	-0.313415	2.15166e-75	A	+	2	27750545	SNX17	1
2:27750546:A:T	GTEx/v8	Muscle_Skeletal	ENSG00000115234	A	2.22912e-34	-0.313415	2.15166e-75	T	+	2	27750546	SNX17	1
7:73017657:C:T	GTEx/v8	Thyroid	ENSG00000009950	T	2.4232e-34	0.624748	5.58519e-43	C	-	7	73017657	MLXIPL	1
2:27598097:C:T	GTEx/v8	Muscle_Skeletal	ENSG00000115234	C	2.62218e-34	-0.330267	2.15166e-75	T	+	2	27598097	SNX17	1
2:27628635:A:G	GTEx/v8	Skin_Sun_Exposed_Lower_leg	ENSG00000115216	G	2.9942e-34	-0.238054	1.34747e-35	A	+	2	27628635	NRBP1	1
4:10064011:C:T	GTEx/v8	Esophagus_Muscularis	ENSG00000109667	C	3.07087e-34	0.548108	3.68626e-33	C	+	4	10064011	SLC2A9	1
4:10146086:G:T	GTEx/v8	Artery_Tibial	ENSG00000109667	T	3.08318e-34	0.547886	1.45881e-35	T	+	4	10146086	SLC2A9	1
4:10066870:A:G	GTEx/v8	Artery_Tibial	ENSG00000109667	G	3.50806e-34	0.492913	1.45881e-35	G	+	4	10066870	SLC2A9	1
2:27641522:C:T	GTEx/v6	Muscle_Skeletal	ENSG00000115234	T	3.81172e-34	-13.7611	0.00030405	C	+	2	27641522	SNX17	1
2:27656036:A:G	GTEx/v8	Skin_Sun_Exposed_Lower_leg	ENSG00000115216	G	3.89268e-34	-0.236534	1.34747e-35	A	+	2	27656036	NRBP1	1
2:27673798:C:T	GTEx/v8	Skin_Sun_Exposed_Lower_leg	ENSG00000115216	C	4.40644e-34	-0.237133	1.34747e-35	T	+	2	27673798	NRBP1	1
4:10054787:C:T	GTEx/v8	Artery_Tibial	ENSG00000109667	C	5.33604e-34	0.487451	1.45881e-35	C	+	4	10054787	SLC2A9	1
4:10173889:C:T	GTEx/v8	Artery_Tibial	ENSG00000109667	T	5.77872e-34	0.554159	1.45881e-35	T	+	4	10173889	SLC2A9	1
2:27661114:A:AG	GTEx/v8	Skin_Sun_Exposed_Lower_leg	ENSG00000115216	A	6.14028e-34	-0.235956	1.34747e-35	AG	+	2	27661114	NRBP1	1
2:27661020:C:T	GTEx/v8	Skin_Sun_Exposed_Lower_leg	ENSG00000115216	C	6.47317e-34	-0.238223	1.34747e-35	T	+	2	27661020	NRBP1	1
2:27648726:C:T	GTEx/v8	Skin_Not_Sun_Exposed_Suprapubic	ENSG00000115216	C	6.55835e-34	-0.243725	2.54312e-29	T	+	2	27648726	NRBP1	1
4:10088893:C:T	GTEx/v8	Artery_Tibial	ENSG00000109667	C	7.0879e-34	0.486427	1.45881e-35	C	+	4	10088893	SLC2A9	1
4:88951390:A:G	GTEx/v7	Testis	ENSG00000118762	A	7.08946e-34	0.509601	7.84493e-45	G	-	4	88951390	PKD2	1
4:88954407:C:T	GTEx/v7	Testis	ENSG00000118762	T	7.08946e-34	0.509601	7.84493e-45	C	-	4	88954407	PKD2	1
2:27657167:C:T	GTEx/v8	Skin_Sun_Exposed_Lower_leg	ENSG00000115216	C	7.34103e-34	-0.235871	1.34747e-35	T	+	2	27657167	NRBP1	1
2:27659491:C:T	GTEx/v8	Skin_Sun_Exposed_Lower_leg	ENSG00000115216	C	7.34103e-34	-0.235871	1.34747e-35	T	+	2	27659491	NRBP1	1
2:27663215:A:T	GTEx/v8	Skin_Sun_Exposed_Lower_leg	ENSG00000115216	A	7.34103e-34	-0.235871	1.34747e-35	T	+	2	27663215	NRBP1	1
2:27663416:G:T	GTEx/v8	Skin_Sun_Exposed_Lower_leg	ENSG00000115216	T	7.34103e-34	-0.235871	1.34747e-35	G	+	2	27663416	NRBP1	1
2:27667297:A:G	GTEx/v8	Skin_Sun_Exposed_Lower_leg	ENSG00000115216	G	7.34103e-34	-0.235871	1.34747e-35	A	+	2	27667297	NRBP1	1
2:27669341:A:AT	GTEx/v8	Skin_Sun_Exposed_Lower_leg	ENSG00000115216	A	7.34103e-34	-0.235871	1.34747e-35	AT	+	2	27669341	NRBP1	1
2:27671255:C:T	GTEx/v8	Skin_Sun_Exposed_Lower_leg	ENSG00000115216	C	7.34103e-34	-0.235871	1.34747e-35	T	+	2	27671255	NRBP1	1
2:27671257:C:T	GTEx/v8	Skin_Sun_Exposed_Lower_leg	ENSG00000115216	T	7.34103e-34	-0.235871	1.34747e-35	C	+	2	27671257	NRBP1	1
2:27677691:A:G	GTEx/v8	Skin_Sun_Exposed_Lower_leg	ENSG00000115216	A	7.34103e-34	-0.235871	1.34747e-35	G	+	2	27677691	NRBP1	1
2:27681598:A:C	GTEx/v8	Skin_Sun_Exposed_Lower_leg	ENSG00000115216	C	7.34103e-34	-0.235871	1.34747e-35	A	+	2	27681598	NRBP1	1
2:27684734:A:G	GTEx/v8	Skin_Sun_Exposed_Lower_leg	ENSG00000115216	G	7.34103e-34	-0.235871	1.34747e-35	A	+	2	27684734	NRBP1	1
2:27688601:C:T	GTEx/v8	Skin_Sun_Exposed_Lower_leg	ENSG00000115216	T	7.34103e-34	-0.235871	1.34747e-35	C	+	2	27688601	NRBP1	1
2:27692214:C:T	GTEx/v8	Skin_Sun_Exposed_Lower_leg	ENSG00000115216	C	7.34103e-34	-0.235871	1.34747e-35	T	+	2	27692214	NRBP1	1
2:27693485:C:T	GTEx/v8	Skin_Sun_Exposed_Lower_leg	ENSG00000115216	C	7.34103e-34	-0.235871	1.34747e-35	T	+	2	27693485	NRBP1	1
2:27697953:C:CAGA	GTEx/v8	Skin_Sun_Exposed_Lower_leg	ENSG00000115216	CAGA	7.34103e-34	-0.235871	1.34747e-35	C	+	2	27697953	NRBP1	1
2:27698343:C:G	GTEx/v8	Skin_Sun_Exposed_Lower_leg	ENSG00000115216	G	7.34103e-34	-0.235871	1.34747e-35	C	+	2	27698343	NRBP1	1
2:27703495:A:G	GTEx/v6	Muscle_Skeletal	ENSG00000115234	G	7.34971e-34	-13.6854	0.00030405	A	+	2	27703495	SNX17	1
2:27685014:C:T	GTEx/v8	Skin_Sun_Exposed_Lower_leg	ENSG00000115216	T	7.44748e-34	-0.234944	1.34747e-35	C	+	2	27685014	NRBP1	1
6:25969958:C:G	GTEx/v8	Thyroid	ENSG00000112343	C	7.61399e-34	-0.370454	2.9769e-48	C	-	6	25969958	TRIM38	1
2:27669723:C:T	GTEx/v8	Skin_Sun_Exposed_Lower_leg	ENSG00000115216	C	8.10993e-34	-0.236828	1.34747e-35	T	+	2	27669723	NRBP1	1
4:10156544:C:T	GTEx/v8	Artery_Tibial	ENSG00000109667	T	8.24528e-34	0.548769	1.45881e-35	T	+	4	10156544	SLC2A9	1
2:27690991:C:T	GTEx/v6	Muscle_Skeletal	ENSG00000115234	T	8.54142e-34	-13.6681	0.00030405	C	+	2	27690991	SNX17	1
7:73017005:A:G	GTEx/v8	Skin_Sun_Exposed_Lower_leg	ENSG00000009950	G	9.70102e-34	0.50363	1.19683e-45	A	-	7	73017005	MLXIPL	1
2:27705369:C:T	GTEx/v6	Muscle_Skeletal	ENSG00000115234	C	1.06307e-33	-13.6428	0.00030405	T	+	2	27705369	SNX17	1
2:27705437:C:T	GTEx/v6	Muscle_Skeletal	ENSG00000115234	C	1.06307e-33	-13.6428	0.00030405	T	+	2	27705437	SNX17	1
2:27709965:A:G	GTEx/v6	Muscle_Skeletal	ENSG00000115234	G	1.06739e-33	-13.6423	0.00030405	A	+	2	27709965	SNX17	1
2:27711631:C:T	GTEx/v6	Muscle_Skeletal	ENSG00000115234	C	1.06836e-33	-13.6422	0.00030405	T	+	2	27711631	SNX17	1
7:73037956:A:G	GTEx/v7	Skin_Sun_Exposed_Lower_leg	ENSG00000009950	G	1.10491e-33	0.796108	1.10281e-27	A	-	7	73037956	MLXIPL	1
4:10122734:C:T	GTEx/v8	Artery_Tibial	ENSG00000109667	C	1.18594e-33	0.552974	1.45881e-35	C	+	4	10122734	SLC2A9	1
2:27600239:A:G	GTEx/v6	Muscle_Skeletal	ENSG00000115234	A	1.20737e-33	-13.6281	0.00030405	G	+	2	27600239	SNX17	1
2:27605762:A:G	GTEx/v6	Muscle_Skeletal	ENSG00000115234	A	1.2121e-33	-13.6277	0.00030405	G	+	2	27605762	SNX17	1
2:27579231:C:T	GTEx/v6	Muscle_Skeletal	ENSG00000115234	C	1.27454e-33	-13.6219	0.00030405	T	+	2	27579231	SNX17	1
4:10086188:G:T	GTEx/v8	Artery_Tibial	ENSG00000109667	G	1.29348e-33	0.483576	1.45881e-35	G	+	4	10086188	SLC2A9	1
7:72870207:A:G	GTEx/v8	Thyroid	ENSG00000009950	G	1.30586e-33	0.708702	5.58519e-43	A	-	7	72870207	MLXIPL	1
7:72873420:A:G	GTEx/v8	Thyroid	ENSG00000009950	G	1.30586e-33	0.708702	5.58519e-43	A	-	7	72873420	MLXIPL	1
7:72896395:A:C	GTEx/v8	Thyroid	ENSG00000009950	C	1.30586e-33	0.708702	5.58519e-43	A	-	7	72896395	MLXIPL	1
7:72907459:C:T	GTEx/v8	Thyroid	ENSG00000009950	T	1.30586e-33	0.708702	5.58519e-43	C	-	7	72907459	MLXIPL	1
7:72939939:C:T	GTEx/v8	Thyroid	ENSG00000009950	C	1.30586e-33	0.708702	5.58519e-43	T	-	7	72939939	MLXIPL	1
4:10163789:A:T	GTEx/v8	Artery_Tibial	ENSG00000109667	T	1.35666e-33	0.530725	1.45881e-35	T	+	4	10163789	SLC2A9	1
2:27613031:A:C	GTEx/v6	Muscle_Skeletal	ENSG00000115234	A	1.43051e-33	-13.6085	0.00030405	C	+	2	27613031	SNX17	1
2:27643002:A:G	GTEx/v6	Muscle_Skeletal	ENSG00000115234	G	1.44406e-33	-13.6074	0.00030405	A	+	2	27643002	SNX17	1
4:10076860:A:G	GTEx/v8	Esophagus_Muscularis	ENSG00000109667	A	1.4502e-33	0.550408	3.68626e-33	A	+	4	10076860	SLC2A9	1
4:88931521:C:T	GTEx/v7	Testis	ENSG00000118762	C	1.47801e-33	0.507818	7.84493e-45	T	-	4	88931521	PKD2	1
4:10168447:A:G	GTEx/v8	Artery_Tibial	ENSG00000109667	A	1.6686e-33	0.541758	1.45881e-35	A	+	4	10168447	SLC2A9	1
2:27615389:C:T	GTEx/v6	Muscle_Skeletal	ENSG00000115234	T	1.73092e-33	-13.5865	0.00030405	C	+	2	27615389	SNX17	1
6:25933712:C:T	GTEx/v8	Thyroid	ENSG00000112343	C	2.02825e-33	-0.371995	2.9769e-48	C	-	6	25933712	TRIM38	1
2:27714511:A:C	GTEx/v8	Skin_Sun_Exposed_Lower_leg	ENSG00000115216	C	2.13445e-33	-0.234013	1.34747e-35	A	+	2	27714511	NRBP1	1
2:27714517:A:T	GTEx/v8	Skin_Sun_Exposed_Lower_leg	ENSG00000115216	T	2.13445e-33	-0.234013	1.34747e-35	A	+	2	27714517	NRBP1	1
4:10001656:C:T	EyeGEx	EyeGEx	ENSG00000109667	T	2.14714e-33	-0.753174	1.10643e-30	C	+	4	10001656	SLC2A9	1
2:27748597:A:C	GTEx/v8	Muscle_Skeletal	ENSG00000115234	A	2.33353e-33	-0.309403	2.15166e-75	C	+	2	27748597	SNX17	1
2:27748904:A:G	GTEx/v8	Muscle_Skeletal	ENSG00000115234	A	2.33353e-33	-0.309403	2.15166e-75	G	+	2	27748904	SNX17	1
6:25919908:A:G	GTEx/v8	Thyroid	ENSG00000112343	G	2.43464e-33	-0.37019	2.9769e-48	G	-	6	25919908	TRIM38	1
2:27670307:A:G	GTEx/v6	Muscle_Skeletal	ENSG00000115234	A	2.44724e-33	-13.5464	0.00030405	G	+	2	27670307	SNX17	1
4:10113905:A:G	GTEx/v8	Esophagus_Muscularis	ENSG00000109667	A	2.63991e-33	0.551794	3.68626e-33	A	+	4	10113905	SLC2A9	1
2:27574953:C:T	GTEx/v6	Muscle_Skeletal	ENSG00000115234	C	2.70745e-33	-13.5348	0.00030405	T	+	2	27574953	SNX17	1
2:27573503:C:CA	GTEx/v6	Muscle_Skeletal	ENSG00000115234	CA	2.71262e-33	-13.5345	0.00030405	C	+	2	27573503	SNX17	1
2:27571848:A:C	GTEx/v6	Muscle_Skeletal	ENSG00000115234	A	2.72041e-33	-13.5342	0.00030405	C	+	2	27571848	SNX17	1
2:27689700:A:G	GTEx/v8	Skin_Sun_Exposed_Lower_leg	ENSG00000115216	G	3.20209e-33	-0.234743	1.34747e-35	A	+	2	27689700	NRBP1	1
2:27721971:C:T	GTEx/v8	Skin_Sun_Exposed_Lower_leg	ENSG00000115216	C	3.24968e-33	-0.233529	1.34747e-35	T	+	2	27721971	NRBP1	1
4:10121632:A:G	GTEx/v8	Artery_Tibial	ENSG00000109667	A	3.46176e-33	0.545599	1.45881e-35	A	+	4	10121632	SLC2A9	1
6:25901758:A:C	GTEx/v8	Thyroid	ENSG00000112343	A	3.4738e-33	-0.369369	2.9769e-48	A	-	6	25901758	TRIM38	1
6:25902626:C:T	GTEx/v8	Thyroid	ENSG00000112343	C	3.4738e-33	-0.369369	2.9769e-48	C	-	6	25902626	TRIM38	1
6:25904352:C:G	GTEx/v8	Thyroid	ENSG00000112343	G	3.4738e-33	-0.369369	2.9769e-48	G	-	6	25904352	TRIM38	1
6:25904414:C:T	GTEx/v8	Thyroid	ENSG00000112343	T	3.4738e-33	-0.369369	2.9769e-48	T	-	6	25904414	TRIM38	1
6:25906040:C:T	GTEx/v8	Thyroid	ENSG00000112343	C	3.4738e-33	-0.369369	2.9769e-48	C	-	6	25906040	TRIM38	1
6:25908975:A:G	GTEx/v8	Thyroid	ENSG00000112343	G	3.4738e-33	-0.369369	2.9769e-48	G	-	6	25908975	TRIM38	1
6:25909229:G:T	GTEx/v8	Thyroid	ENSG00000112343	G	3.4738e-33	-0.369369	2.9769e-48	G	-	6	25909229	TRIM38	1
6:25911178:A:G	GTEx/v8	Thyroid	ENSG00000112343	G	3.4738e-33	-0.369369	2.9769e-48	G	-	6	25911178	TRIM38	1
6:25911775:C:T	GTEx/v8	Thyroid	ENSG00000112343	C	3.4738e-33	-0.369369	2.9769e-48	C	-	6	25911775	TRIM38	1
6:25912816:C:T	GTEx/v8	Thyroid	ENSG00000112343	T	3.4738e-33	-0.369369	2.9769e-48	T	-	6	25912816	TRIM38	1
6:25913098:C:T	GTEx/v8	Thyroid	ENSG00000112343	T	3.4738e-33	-0.369369	2.9769e-48	T	-	6	25913098	TRIM38	1
6:25914077:C:T	GTEx/v8	Thyroid	ENSG00000112343	T	3.4738e-33	-0.369369	2.9769e-48	T	-	6	25914077	TRIM38	1
6:25914263:A:C	GTEx/v8	Thyroid	ENSG00000112343	A	3.4738e-33	-0.369369	2.9769e-48	A	-	6	25914263	TRIM38	1
6:25914801:A:G	GTEx/v8	Thyroid	ENSG00000112343	A	3.4738e-33	-0.369369	2.9769e-48	A	-	6	25914801	TRIM38	1
6:25914901:A:G	GTEx/v8	Thyroid	ENSG00000112343	A	3.4738e-33	-0.369369	2.9769e-48	A	-	6	25914901	TRIM38	1
6:25915134:C:T	GTEx/v8	Thyroid	ENSG00000112343	T	3.4738e-33	-0.369369	2.9769e-48	T	-	6	25915134	TRIM38	1
6:25916979:C:T	GTEx/v8	Thyroid	ENSG00000112343	T	3.4738e-33	-0.369369	2.9769e-48	T	-	6	25916979	TRIM38	1
6:25918510:G:T	GTEx/v8	Thyroid	ENSG00000112343	T	3.4738e-33	-0.369369	2.9769e-48	T	-	6	25918510	TRIM38	1
6:25918688:A:G	GTEx/v8	Thyroid	ENSG00000112343	A	3.4738e-33	-0.369369	2.9769e-48	A	-	6	25918688	TRIM38	1
6:25919549:A:C	GTEx/v8	Thyroid	ENSG00000112343	C	3.4738e-33	-0.369369	2.9769e-48	C	-	6	25919549	TRIM38	1
6:25921761:A:G	GTEx/v8	Thyroid	ENSG00000112343	G	3.4738e-33	-0.369369	2.9769e-48	G	-	6	25921761	TRIM38	1
6:25921816:T:TAGA	GTEx/v8	Thyroid	ENSG00000112343	T	3.4738e-33	-0.369369	2.9769e-48	T	-	6	25921816	TRIM38	1
6:25922311:A:G	GTEx/v8	Thyroid	ENSG00000112343	G	3.4738e-33	-0.369369	2.9769e-48	G	-	6	25922311	TRIM38	1
6:25924158:C:T	GTEx/v8	Thyroid	ENSG00000112343	C	3.4738e-33	-0.369369	2.9769e-48	C	-	6	25924158	TRIM38	1
6:25924513:C:G	GTEx/v8	Thyroid	ENSG00000112343	C	3.4738e-33	-0.369369	2.9769e-48	C	-	6	25924513	TRIM38	1
6:25924655:C:T	GTEx/v8	Thyroid	ENSG00000112343	T	3.4738e-33	-0.369369	2.9769e-48	T	-	6	25924655	TRIM38	1
6:25925823:A:G	GTEx/v8	Thyroid	ENSG00000112343	G	3.4738e-33	-0.369369	2.9769e-48	G	-	6	25925823	TRIM38	1
6:25929173:A:C	GTEx/v8	Thyroid	ENSG00000112343	C	3.4738e-33	-0.369369	2.9769e-48	C	-	6	25929173	TRIM38	1
6:25929689:A:T	GTEx/v8	Thyroid	ENSG00000112343	A	3.4738e-33	-0.369369	2.9769e-48	A	-	6	25929689	TRIM38	1
6:25930116:A:G	GTEx/v8	Thyroid	ENSG00000112343	A	3.4738e-33	-0.369369	2.9769e-48	A	-	6	25930116	TRIM38	1
4:10121747:G:T	GTEx/v8	Artery_Tibial	ENSG00000109667	G	3.59506e-33	0.545297	1.45881e-35	G	+	4	10121747	SLC2A9	1
4:10096230:C:T	GTEx/v8	Esophagus_Muscularis	ENSG00000109667	T	3.68075e-33	0.543585	3.68626e-33	T	+	4	10096230	SLC2A9	1
4:10099772:A:G	GTEx/v8	Esophagus_Muscularis	ENSG00000109667	A	3.68075e-33	0.543585	3.68626e-33	A	+	4	10099772	SLC2A9	1
7:72881807:C:T	GTEx/v8	Thyroid	ENSG00000009950	T	3.72745e-33	0.705988	5.58519e-43	C	-	7	72881807	MLXIPL	1
4:10081052:C:T	GTEx/v8	Esophagus_Muscularis	ENSG00000109667	T	4.45488e-33	0.547491	3.68626e-33	T	+	4	10081052	SLC2A9	1
2:27714526:C:T	GTEx/v6	Muscle_Skeletal	ENSG00000115234	C	4.85558e-33	-13.4671	0.00030405	T	+	2	27714526	SNX17	1
2:27597805:C:CTT	GTEx/v8	Skin_Sun_Exposed_Lower_leg	ENSG00000115216	C	5.10435e-33	-0.234542	1.34747e-35	CTT	+	2	27597805	NRBP1	1
4:10078759:A:T	GTEx/v8	Esophagus_Muscularis	ENSG00000109667	T	5.13184e-33	0.543033	3.68626e-33	T	+	4	10078759	SLC2A9	1
2:27696737:C:T	GTEx/v8	Skin_Sun_Exposed_Lower_leg	ENSG00000115216	T	5.14437e-33	-0.232101	1.34747e-35	C	+	2	27696737	NRBP1	1
2:27599132:A:G	GTEx/v8	Skin_Sun_Exposed_Lower_leg	ENSG00000115216	A	5.5489e-33	-0.233	1.34747e-35	G	+	2	27599132	NRBP1	1
2:27655447:G:T	GTEx/v6	Muscle_Skeletal	ENSG00000115234	G	5.66173e-33	-13.4493	0.00030405	T	+	2	27655447	SNX17	1
2:27676287:A:T	GTEx/v6	Muscle_Skeletal	ENSG00000115234	T	5.66456e-33	-13.4493	0.00030405	A	+	2	27676287	SNX17	1
2:27679919:A:G	GTEx/v6	Muscle_Skeletal	ENSG00000115234	G	5.66456e-33	-13.4493	0.00030405	A	+	2	27679919	SNX17	1
2:27682850:G:T	GTEx/v6	Muscle_Skeletal	ENSG00000115234	T	5.66456e-33	-13.4493	0.00030405	G	+	2	27682850	SNX17	1
2:27692973:A:G	GTEx/v6	Muscle_Skeletal	ENSG00000115234	G	5.66456e-33	-13.4493	0.00030405	A	+	2	27692973	SNX17	1
2:27715416:C:T	GTEx/v6	Muscle_Skeletal	ENSG00000115234	T	5.66456e-33	-13.4493	0.00030405	C	+	2	27715416	SNX17	1
4:10164344:C:T	GTEx/v8	Artery_Tibial	ENSG00000109667	C	5.91923e-33	0.522706	1.45881e-35	C	+	4	10164344	SLC2A9	1
4:10081117:A:C	GTEx/v8	Esophagus_Muscularis	ENSG00000109667	A	6.25902e-33	0.546894	3.68626e-33	A	+	4	10081117	SLC2A9	1
2:27595756:C:G	GTEx/v8	Skin_Sun_Exposed_Lower_leg	ENSG00000115216	C	6.33768e-33	-0.233688	1.34747e-35	G	+	2	27595756	NRBP1	1
2:27665361:C:G	GTEx/v8	Skin_Sun_Exposed_Lower_leg	ENSG00000115216	G	8.17574e-33	-0.233566	1.34747e-35	C	+	2	27665361	NRBP1	1
4:10121260:A:G	GTEx/v8	Artery_Tibial	ENSG00000109667	G	8.28337e-33	0.541458	1.45881e-35	G	+	4	10121260	SLC2A9	1
4:88949917:A:G	GTEx/v7	Testis	ENSG00000118762	A	8.70474e-33	0.50319	7.84493e-45	G	-	4	88949917	PKD2	1
2:27728777:C:G	GTEx/v6	Muscle_Skeletal	ENSG00000115234	G	8.91931e-33	-13.3966	0.00030405	C	+	2	27728777	SNX17	1
2:27651375:C:T	GTEx/v8	Cells_Cultured_fibroblasts	ENSG00000115216	T	9.0594e-33	-0.252879	5.31546e-26	C	+	2	27651375	NRBP1	1
4:10067138:A:C	GTEx/v8	Esophagus_Muscularis	ENSG00000109667	A	9.59646e-33	0.545752	3.68626e-33	A	+	4	10067138	SLC2A9	1
2:27696207:A:C	GTEx/v8	Skin_Sun_Exposed_Lower_leg	ENSG00000115216	C	9.6373e-33	-0.232126	1.34747e-35	A	+	2	27696207	NRBP1	1
2:27669365:G:GT	GTEx/v6	Muscle_Skeletal	ENSG00000115234	GT	9.94649e-33	-13.384	0.00030405	G	+	2	27669365	SNX17	1
7:73052057:A:T	GTEx/v8	Thyroid	ENSG00000009950	A	1.09838e-32	0.699055	5.58519e-43	T	-	7	73052057	MLXIPL	1
2:27618117:A:AG	GTEx/v6	Muscle_Skeletal	ENSG00000115234	A	1.10524e-32	-13.3718	0.00030405	AG	+	2	27618117	SNX17	1
4:88914208:C:CAACTCAGAAA	GTEx/v8	Testis	ENSG00000118785	C	1.10943e-32	0.738013	1.53957e-30	CAACTCAGAAA	-	4	88914208	SPP1	1
4:10323935:C:T	EyeGEx	EyeGEx	ENSG00000109667	C	1.24254e-32	-0.753619	6.40287e-30	T	+	4	10323935	SLC2A9	1
4:10324361:A:C	EyeGEx	EyeGEx	ENSG00000109667	C	1.24254e-32	-0.753619	6.40287e-30	A	+	4	10324361	SLC2A9	1
4:10125255:C:T	GTEx/v8	Artery_Tibial	ENSG00000109667	T	1.28831e-32	0.553802	1.45881e-35	T	+	4	10125255	SLC2A9	1
2:27730940:C:T	GTEx/v8	Muscle_Skeletal	ENSG00000115234	C	1.29016e-32	-0.318472	2.15166e-75	T	+	2	27730940	SNX17	1
2:27626017:A:T	GTEx/v6	Muscle_Skeletal	ENSG00000115234	T	1.40188e-32	-13.3442	0.00030405	A	+	2	27626017	SNX17	1
2:27729480:A:G	GTEx/v6	Muscle_Skeletal	ENSG00000115234	A	1.41899e-32	-13.3428	0.00030405	G	+	2	27729480	SNX17	1
4:10163423:T:TC	GTEx/v8	Artery_Tibial	ENSG00000109667	TC	1.53631e-32	0.545548	1.45881e-35	TC	+	4	10163423	SLC2A9	1
4:10104103:C:G	GTEx/v8	Artery_Tibial	ENSG00000109667	G	1.59951e-32	0.47723	1.45881e-35	G	+	4	10104103	SLC2A9	1
2:27631474:C:CTGAT	GTEx/v6	Muscle_Skeletal	ENSG00000115234	C	1.70149e-32	-13.3217	0.00030405	CTGAT	+	2	27631474	SNX17	1
7:73043665:C:T	GTEx/v8	Skin_Not_Sun_Exposed_Suprapubic	ENSG00000009950	C	1.70166e-32	0.679583	2.92924e-48	T	-	7	73043665	MLXIPL	1
7:73045483:C:T	GTEx/v8	Skin_Not_Sun_Exposed_Suprapubic	ENSG00000009950	C	1.70166e-32	0.679583	2.92924e-48	T	-	7	73045483	MLXIPL	1
6:25933898:A:T	GTEx/v8	Thyroid	ENSG00000112343	A	1.74115e-32	-0.369052	2.9769e-48	A	-	6	25933898	TRIM38	1
4:88904682:T:TATC	GTEx/v7	Testis	ENSG00000118762	T	2.12847e-32	0.517283	7.84493e-45	TATC	-	4	88904682	PKD2	1
2:27716004:C:T	GTEx/v8	Skin_Sun_Exposed_Lower_leg	ENSG00000115216	C	2.19727e-32	-0.231254	1.34747e-35	T	+	2	27716004	NRBP1	1
7:72881807:C:T	GTEx/v8	Skin_Sun_Exposed_Lower_leg	ENSG00000009950	T	2.33538e-32	0.592625	1.19683e-45	C	-	7	72881807	MLXIPL	1
7:73030175:A:G	GTEx/v7	Skin_Sun_Exposed_Lower_leg	ENSG00000009950	A	2.50809e-32	0.804901	1.10281e-27	G	-	7	73030175	MLXIPL	1
7:73033559:A:G	GTEx/v7	Skin_Sun_Exposed_Lower_leg	ENSG00000009950	A	2.50809e-32	0.804901	1.10281e-27	G	-	7	73033559	MLXIPL	1
2:27624996:G:GAA	GTEx/v6	Muscle_Skeletal	ENSG00000115234	G	2.87808e-32	-13.2606	0.00030405	GAA	+	2	27624996	SNX17	1
7:73017005:A:G	GTEx/v8	Thyroid	ENSG00000009950	G	2.93298e-32	0.584867	5.58519e-43	A	-	7	73017005	MLXIPL	1
2:27550967:A:G	GTEx/v6	Muscle_Skeletal	ENSG00000115234	G	3.00764e-32	-13.2554	0.00030405	A	+	2	27550967	SNX17	1
4:10112529:G:T	GTEx/v8	Esophagus_Muscularis	ENSG00000109667	G	3.10175e-32	0.53719	3.68626e-33	G	+	4	10112529	SLC2A9	1
4:10085902:C:G	GTEx/v8	Esophagus_Muscularis	ENSG00000109667	G	3.18473e-32	0.53546	3.68626e-33	G	+	4	10085902	SLC2A9	1
4:10088193:G:GAC	GTEx/v8	Esophagus_Muscularis	ENSG00000109667	G	3.18473e-32	0.53546	3.68626e-33	G	+	4	10088193	SLC2A9	1
4:10097745:A:G	GTEx/v8	Esophagus_Muscularis	ENSG00000109667	G	3.18473e-32	0.53546	3.68626e-33	G	+	4	10097745	SLC2A9	1
4:10099674:A:G	GTEx/v8	Esophagus_Muscularis	ENSG00000109667	A	3.18473e-32	0.53546	3.68626e-33	A	+	4	10099674	SLC2A9	1
4:10101131:C:T	GTEx/v8	Esophagus_Muscularis	ENSG00000109667	C	3.18473e-32	0.53546	3.68626e-33	C	+	4	10101131	SLC2A9	1
4:10104173:C:T	GTEx/v8	Esophagus_Muscularis	ENSG00000109667	T	3.18473e-32	0.53546	3.68626e-33	T	+	4	10104173	SLC2A9	1
4:10104191:A:G	GTEx/v8	Esophagus_Muscularis	ENSG00000109667	A	3.18473e-32	0.53546	3.68626e-33	A	+	4	10104191	SLC2A9	1
4:10139551:C:T	GTEx/v8	Artery_Tibial	ENSG00000109667	T	3.60343e-32	0.523608	1.45881e-35	T	+	4	10139551	SLC2A9	1
7:73055461:A:C	GTEx/v8	Skin_Not_Sun_Exposed_Suprapubic	ENSG00000009950	C	3.82663e-32	0.671927	2.92924e-48	A	-	7	73055461	MLXIPL	1
4:10092879:A:T	GTEx/v8	Esophagus_Muscularis	ENSG00000109667	A	3.84774e-32	0.539327	3.68626e-33	A	+	4	10092879	SLC2A9	1
4:10094698:A:G	GTEx/v8	Esophagus_Muscularis	ENSG00000109667	A	3.84774e-32	0.539327	3.68626e-33	A	+	4	10094698	SLC2A9	1
4:10095422:C:CAG	GTEx/v8	Esophagus_Muscularis	ENSG00000109667	C	3.84774e-32	0.539327	3.68626e-33	C	+	4	10095422	SLC2A9	1
4:10097976:C:T	GTEx/v8	Esophagus_Muscularis	ENSG00000109667	T	3.84774e-32	0.539327	3.68626e-33	T	+	4	10097976	SLC2A9	1
4:10099277:A:G	GTEx/v8	Esophagus_Muscularis	ENSG00000109667	A	3.84774e-32	0.539327	3.68626e-33	A	+	4	10099277	SLC2A9	1
4:10125242:C:G	GTEx/v8	Artery_Tibial	ENSG00000109667	G	3.94037e-32	0.549182	1.45881e-35	G	+	4	10125242	SLC2A9	1
2:27716494:A:G	GTEx/v8	Skin_Sun_Exposed_Lower_leg	ENSG00000115216	A	3.98336e-32	-0.229861	1.34747e-35	G	+	2	27716494	NRBP1	1
4:88947021:C:T	GTEx/v7	Testis	ENSG00000118762	T	4.20216e-32	0.503469	7.84493e-45	C	-	4	88947021	PKD2	1
4:10078756:C:T	GTEx/v8	Esophagus_Muscularis	ENSG00000109667	T	4.5805e-32	0.534659	3.68626e-33	T	+	4	10078756	SLC2A9	1
4:10174139:C:T	GTEx/v8	Artery_Tibial	ENSG00000109667	C	4.68122e-32	-0.46945	1.45881e-35	T	+	4	10174139	SLC2A9	1
2:27548038:A:C	GTEx/v6	Muscle_Skeletal	ENSG00000115234	C	4.68168e-32	-13.2039	0.00030405	A	+	2	27548038	SNX17	1
4:10083829:C:G	GTEx/v8	Esophagus_Muscularis	ENSG00000109667	G	5.36415e-32	0.526168	3.68626e-33	G	+	4	10083829	SLC2A9	1
7:72989390:A:G	GTEx/v8	Skin_Sun_Exposed_Lower_leg	ENSG00000009950	G	5.40747e-32	0.502496	1.19683e-45	A	-	7	72989390	MLXIPL	1
7:72999105:G:T	GTEx/v8	Skin_Sun_Exposed_Lower_leg	ENSG00000009950	G	5.40747e-32	0.502496	1.19683e-45	T	-	7	72999105	MLXIPL	1
2:27567407:G:T	GTEx/v6	Muscle_Skeletal	ENSG00000115234	T	6.30269e-32	-13.1693	0.00030405	G	+	2	27567407	SNX17	1
2:27568565:C:T	GTEx/v6	Muscle_Skeletal	ENSG00000115234	C	6.30269e-32	-13.1693	0.00030405	T	+	2	27568565	SNX17	1
4:10087995:A:C	GTEx/v8	Esophagus_Muscularis	ENSG00000109667	A	6.5501e-32	0.531976	3.68626e-33	A	+	4	10087995	SLC2A9	1
4:10104540:C:CAGTA	GTEx/v8	Esophagus_Muscularis	ENSG00000109667	C	6.61863e-32	0.532906	3.68626e-33	C	+	4	10104540	SLC2A9	1
2:27618012:C:CACT	GTEx/v6	Muscle_Skeletal	ENSG00000115234	C	8.84944e-32	-13.1297	0.00030405	CACT	+	2	27618012	SNX17	1
2:27711893:A:G	GTEx/v8	Skin_Not_Sun_Exposed_Suprapubic	ENSG00000115216	G	9.41704e-32	-0.239586	2.54312e-29	A	+	2	27711893	NRBP1	1
4:10169775:T:TGA	GTEx/v8	Artery_Tibial	ENSG00000109667	TGA	1.00701e-31	0.526036	1.45881e-35	TGA	+	4	10169775	SLC2A9	1
4:10169936:G:T	GTEx/v8	Artery_Tibial	ENSG00000109667	T	1.00701e-31	0.526036	1.45881e-35	T	+	4	10169936	SLC2A9	1
7:73052057:A:T	GTEx/v8	Skin_Not_Sun_Exposed_Suprapubic	ENSG00000009950	A	1.04097e-31	0.688458	2.92924e-48	T	-	7	73052057	MLXIPL	1
4:10055439:C:G	GTEx/v8	Esophagus_Muscularis	ENSG00000109667	C	1.05617e-31	0.509604	3.68626e-33	C	+	4	10055439	SLC2A9	1
2:27584666:A:G	GTEx/v8	Skin_Not_Sun_Exposed_Suprapubic	ENSG00000115216	G	1.05817e-31	-0.23569	2.54312e-29	A	+	2	27584666	NRBP1	1
2:27648726:C:T	GTEx/v6	Muscle_Skeletal	ENSG00000115234	C	1.07352e-31	-13.1072	0.00030405	T	+	2	27648726	SNX17	1
6:25992309:A:G	GTEx/v8	Thyroid	ENSG00000112343	G	1.07742e-31	-0.402801	2.9769e-48	G	-	6	25992309	TRIM38	1
4:10126978:A:C	GTEx/v8	Artery_Tibial	ENSG00000109667	C	1.14933e-31	0.52445	1.45881e-35	C	+	4	10126978	SLC2A9	1
4:10378261:C:T	GTEx/v8	Artery_Tibial	ENSG00000109667	C	1.21101e-31	0.544665	1.45881e-35	C	+	4	10378261	SLC2A9	1
4:10174529:A:G	GTEx/v8	Artery_Tibial	ENSG00000109667	G	1.26719e-31	-0.466962	1.45881e-35	A	+	4	10174529	SLC2A9	1
6:25970109:A:T	GTEx/v8	Thyroid	ENSG00000112343	A	1.27705e-31	-0.356017	2.9769e-48	A	-	6	25970109	TRIM38	1
7:72870207:A:G	GTEx/v8	Skin_Sun_Exposed_Lower_leg	ENSG00000009950	G	1.28336e-31	0.588416	1.19683e-45	A	-	7	72870207	MLXIPL	1
7:72873420:A:G	GTEx/v8	Skin_Sun_Exposed_Lower_leg	ENSG00000009950	G	1.28336e-31	0.588416	1.19683e-45	A	-	7	72873420	MLXIPL	1
7:72896395:A:C	GTEx/v8	Skin_Sun_Exposed_Lower_leg	ENSG00000009950	C	1.28336e-31	0.588416	1.19683e-45	A	-	7	72896395	MLXIPL	1
7:72907459:C:T	GTEx/v8	Skin_Sun_Exposed_Lower_leg	ENSG00000009950	T	1.28336e-31	0.588416	1.19683e-45	C	-	7	72907459	MLXIPL	1
7:72939939:C:T	GTEx/v8	Skin_Sun_Exposed_Lower_leg	ENSG00000009950	C	1.28336e-31	0.588416	1.19683e-45	T	-	7	72939939	MLXIPL	1
2:27741072:C:G	GTEx/v8	Muscle_Skeletal	ENSG00000115234	G	1.30765e-31	-0.303092	2.15166e-75	C	+	2	27741072	SNX17	1
4:10174917:A:G	GTEx/v8	Artery_Tibial	ENSG00000109667	A	1.46675e-31	0.529072	1.45881e-35	A	+	4	10174917	SLC2A9	1
4:10085949:A:G	GTEx/v8	Esophagus_Muscularis	ENSG00000109667	A	1.55103e-31	0.534573	3.68626e-33	A	+	4	10085949	SLC2A9	1
4:10175508:A:C	GTEx/v8	Artery_Tibial	ENSG00000109667	C	1.57502e-31	0.525741	1.45881e-35	C	+	4	10175508	SLC2A9	1
4:10170612:A:G	GTEx/v8	Artery_Tibial	ENSG00000109667	G	1.6091e-31	0.527671	1.45881e-35	G	+	4	10170612	SLC2A9	1
6:25965942:A:G	GTEx/v8	Thyroid	ENSG00000112343	G	1.70082e-31	-0.390512	2.9769e-48	G	-	6	25965942	TRIM38	1
4:10380395:C:T	GTEx/v8	Artery_Tibial	ENSG00000109667	C	1.83783e-31	0.534006	1.45881e-35	C	+	4	10380395	SLC2A9	1
2:27567987:C:CA	GTEx/v6	Muscle_Skeletal	ENSG00000115234	CA	1.89749e-31	-13.0406	0.00030405	C	+	2	27567987	SNX17	1
2:27566989:C:T	GTEx/v6	Muscle_Skeletal	ENSG00000115234	C	1.90113e-31	-13.0404	0.00030405	T	+	2	27566989	SNX17	1
6:25953360:A:G	GTEx/v8	Thyroid	ENSG00000112343	A	1.9315e-31	-0.381351	2.9769e-48	A	-	6	25953360	TRIM38	1
6:25953684:A:G	GTEx/v8	Thyroid	ENSG00000112343	G	1.9315e-31	-0.381351	2.9769e-48	G	-	6	25953684	TRIM38	1
6:25955197:C:G	GTEx/v8	Thyroid	ENSG00000112343	C	1.9315e-31	-0.381351	2.9769e-48	C	-	6	25955197	TRIM38	1
6:25961029:A:G	GTEx/v8	Thyroid	ENSG00000112343	G	1.9315e-31	-0.381351	2.9769e-48	G	-	6	25961029	TRIM38	1
4:10342356:C:T	GTEx/v8	Artery_Tibial	ENSG00000109667	T	1.94402e-31	0.539438	1.45881e-35	T	+	4	10342356	SLC2A9	1
4:10297447:C:T	GTEx/v8	Artery_Tibial	ENSG00000109667	C	1.97365e-31	0.53863	1.45881e-35	C	+	4	10297447	SLC2A9	1
4:10266251:C:T	GTEx/v8	Artery_Tibial	ENSG00000109667	T	2.18697e-31	0.535868	1.45881e-35	T	+	4	10266251	SLC2A9	1
7:73058017:A:G	GTEx/v8	Skin_Not_Sun_Exposed_Suprapubic	ENSG00000009950	G	2.24864e-31	0.665309	2.92924e-48	A	-	7	73058017	MLXIPL	1
2:27556721:A:G	GTEx/v8	Skin_Not_Sun_Exposed_Suprapubic	ENSG00000115216	A	2.2856e-31	-0.232785	2.54312e-29	G	+	2	27556721	NRBP1	1
4:10181917:A:G	GTEx/v8	Artery_Tibial	ENSG00000109667	A	2.34222e-31	0.530872	1.45881e-35	A	+	4	10181917	SLC2A9	1
4:10185777:A:T	GTEx/v8	Artery_Tibial	ENSG00000109667	A	2.34222e-31	0.530872	1.45881e-35	A	+	4	10185777	SLC2A9	1
4:10190420:A:G	GTEx/v8	Artery_Tibial	ENSG00000109667	A	2.34222e-31	0.530872	1.45881e-35	A	+	4	10190420	SLC2A9	1
4:10193427:C:G	GTEx/v8	Artery_Tibial	ENSG00000109667	G	2.34222e-31	0.530872	1.45881e-35	G	+	4	10193427	SLC2A9	1
4:10195214:A:G	GTEx/v8	Artery_Tibial	ENSG00000109667	A	2.34222e-31	0.530872	1.45881e-35	A	+	4	10195214	SLC2A9	1
4:10195238:C:T	GTEx/v8	Artery_Tibial	ENSG00000109667	C	2.34222e-31	0.530872	1.45881e-35	C	+	4	10195238	SLC2A9	1
4:10196853:A:G	GTEx/v8	Artery_Tibial	ENSG00000109667	A	2.34222e-31	0.530872	1.45881e-35	A	+	4	10196853	SLC2A9	1
4:10198052:A:ATCT	GTEx/v8	Artery_Tibial	ENSG00000109667	A	2.34222e-31	0.530872	1.45881e-35	A	+	4	10198052	SLC2A9	1
4:10200137:T:TGTG	GTEx/v8	Artery_Tibial	ENSG00000109667	T	2.34222e-31	0.530872	1.45881e-35	T	+	4	10200137	SLC2A9	1
6:26001888:A:G	GTEx/v8	Thyroid	ENSG00000112343	A	2.36621e-31	-0.399692	2.9769e-48	A	-	6	26001888	TRIM38	1
7:73037366:A:G	GTEx/v7	Skin_Not_Sun_Exposed_Suprapubic	ENSG00000009950	A	2.39246e-31	0.78349	2.52104e-25	G	-	7	73037366	MLXIPL	1
7:73039406:C:G	GTEx/v7	Skin_Not_Sun_Exposed_Suprapubic	ENSG00000009950	G	2.39246e-31	0.78349	2.52104e-25	C	-	7	73039406	MLXIPL	1
4:10331818:A:C	EyeGEx	EyeGEx	ENSG00000109667	A	2.40731e-31	-0.739075	1.2405e-28	C	+	4	10331818	SLC2A9	1
4:10092728:A:G	GTEx/v8	Esophagus_Muscularis	ENSG00000109667	A	2.70696e-31	0.533737	3.68626e-33	A	+	4	10092728	SLC2A9	1
4:10159020:C:T	GTEx/v8	Artery_Tibial	ENSG00000109667	T	2.96218e-31	-0.468926	1.45881e-35	C	+	4	10159020	SLC2A9	1
2:27725572:A:C	GTEx/v8	Skin_Sun_Exposed_Lower_leg	ENSG00000115216	A	3.26399e-31	-0.225165	1.34747e-35	C	+	2	27725572	NRBP1	1
2:27568871:C:T	GTEx/v8	Skin_Not_Sun_Exposed_Suprapubic	ENSG00000115216	C	3.30244e-31	-0.231863	2.54312e-29	T	+	2	27568871	NRBP1	1
6:25975883:C:G	GTEx/v8	Thyroid	ENSG00000112343	C	3.62402e-31	-0.399969	2.9769e-48	C	-	6	25975883	TRIM38	1
4:10114500:C:T	GTEx/v8	Esophagus_Muscularis	ENSG00000109667	C	3.64077e-31	0.534419	3.68626e-33	C	+	4	10114500	SLC2A9	1
2:27685388:A:G	GTEx/v8	Cells_Cultured_fibroblasts	ENSG00000115216	A	3.67051e-31	-0.250321	5.31546e-26	G	+	2	27685388	NRBP1	1
4:10386674:C:T	GTEx/v8	Artery_Tibial	ENSG00000109667	C	3.77738e-31	0.530707	1.45881e-35	C	+	4	10386674	SLC2A9	1
2:27656822:G:GA	GTEx/v8	Cells_Cultured_fibroblasts	ENSG00000115216	GA	3.87288e-31	-0.249319	5.31546e-26	G	+	2	27656822	NRBP1	1
4:10198950:C:T	GTEx/v8	Artery_Tibial	ENSG00000109667	C	4.00595e-31	0.526978	1.45881e-35	C	+	4	10198950	SLC2A9	1
2:27702026:A:C	GTEx/v8	Skin_Sun_Exposed_Lower_leg	ENSG00000115216	C	4.03261e-31	-0.22544	1.34747e-35	A	+	2	27702026	NRBP1	1
2:27703495:A:G	GTEx/v8	Skin_Sun_Exposed_Lower_leg	ENSG00000115216	G	4.03261e-31	-0.22544	1.34747e-35	A	+	2	27703495	NRBP1	1
6:25965950:G:GAGACCATCCT	GTEx/v8	Thyroid	ENSG00000112343	GAGACCATCCT	4.1198e-31	-0.404745	2.9769e-48	GAGACCATCCT	-	6	25965950	TRIM38	1
4:10122237:C:G	GTEx/v8	Artery_Tibial	ENSG00000109667	G	4.4619e-31	0.532045	1.45881e-35	G	+	4	10122237	SLC2A9	1
2:27614449:A:G	GTEx/v6	Muscle_Skeletal	ENSG00000115234	A	4.47453e-31	-12.9403	0.00030405	G	+	2	27614449	SNX17	1
4:10133496:A:C	GTEx/v8	Artery_Tibial	ENSG00000109667	A	4.8694e-31	0.504238	1.45881e-35	A	+	4	10133496	SLC2A9	1
7:73043665:C:T	GTEx/v8	Thyroid	ENSG00000009950	C	4.94364e-31	0.670658	5.58519e-43	T	-	7	73043665	MLXIPL	1
7:73045483:C:T	GTEx/v8	Thyroid	ENSG00000009950	C	4.94364e-31	0.670658	5.58519e-43	T	-	7	73045483	MLXIPL	1
6:26000885:G:T	GTEx/v8	Thyroid	ENSG00000112343	G	4.96901e-31	-0.378585	2.9769e-48	G	-	6	26000885	TRIM38	1
6:25985396:A:G	GTEx/v8	Thyroid	ENSG00000112343	G	5.06392e-31	-0.354942	2.9769e-48	G	-	6	25985396	TRIM38	1
6:25993114:C:G	GTEx/v8	Thyroid	ENSG00000112343	G	5.06392e-31	-0.354942	2.9769e-48	G	-	6	25993114	TRIM38	1
6:25994098:C:T	GTEx/v8	Thyroid	ENSG00000112343	T	5.06392e-31	-0.354942	2.9769e-48	T	-	6	25994098	TRIM38	1
6:25995554:C:T	GTEx/v8	Thyroid	ENSG00000112343	T	5.06392e-31	-0.354942	2.9769e-48	T	-	6	25995554	TRIM38	1
2:27705369:C:T	GTEx/v8	Skin_Sun_Exposed_Lower_leg	ENSG00000115216	C	5.25476e-31	-0.225557	1.34747e-35	T	+	2	27705369	NRBP1	1
2:27705437:C:T	GTEx/v8	Skin_Sun_Exposed_Lower_leg	ENSG00000115216	C	5.25476e-31	-0.225557	1.34747e-35	T	+	2	27705437	NRBP1	1
2:27709965:A:G	GTEx/v8	Skin_Sun_Exposed_Lower_leg	ENSG00000115216	G	5.25476e-31	-0.225557	1.34747e-35	A	+	2	27709965	NRBP1	1
2:27711631:C:T	GTEx/v8	Skin_Sun_Exposed_Lower_leg	ENSG00000115216	C	5.25476e-31	-0.225557	1.34747e-35	T	+	2	27711631	NRBP1	1
7:73040814:G:T	GTEx/v7	Skin_Not_Sun_Exposed_Suprapubic	ENSG00000009950	G	5.37024e-31	0.785731	2.52104e-25	T	-	7	73040814	MLXIPL	1
4:10300814:A:G	GTEx/v8	Artery_Tibial	ENSG00000109667	G	5.88942e-31	0.530106	1.45881e-35	G	+	4	10300814	SLC2A9	1
4:10301757:A:G	GTEx/v8	Artery_Tibial	ENSG00000109667	G	6.29614e-31	0.528189	1.45881e-35	G	+	4	10301757	SLC2A9	1
4:10300241:A:C	GTEx/v8	Artery_Tibial	ENSG00000109667	C	6.53152e-31	0.534976	1.45881e-35	C	+	4	10300241	SLC2A9	1
4:10300965:T:TCACTGCAAAA	GTEx/v8	Artery_Tibial	ENSG00000109667	T	6.53152e-31	0.534976	1.45881e-35	T	+	4	10300965	SLC2A9	1
6:25934524:A:G	GTEx/v8	Thyroid	ENSG00000112343	A	6.56353e-31	-0.378084	2.9769e-48	A	-	6	25934524	TRIM38	1
6:25936787:C:T	GTEx/v8	Thyroid	ENSG00000112343	T	6.56353e-31	-0.378084	2.9769e-48	T	-	6	25936787	TRIM38	1
6:25941438:C:CATCT	GTEx/v8	Thyroid	ENSG00000112343	CATCT	6.64092e-31	-0.402137	2.9769e-48	CATCT	-	6	25941438	TRIM38	1
6:25956172:A:G	GTEx/v8	Thyroid	ENSG00000112343	G	6.64092e-31	-0.402137	2.9769e-48	G	-	6	25956172	TRIM38	1
4:10264888:A:G	GTEx/v8	Artery_Tibial	ENSG00000109667	A	6.70118e-31	0.532025	1.45881e-35	A	+	4	10264888	SLC2A9	1
4:10325489:A:T	EyeGEx	EyeGEx	ENSG00000109667	A	6.87803e-31	-0.734853	3.54428e-28	T	+	4	10325489	SLC2A9	1
4:10201960:C:T	GTEx/v8	Artery_Tibial	ENSG00000109667	T	7.13096e-31	0.52384	1.45881e-35	T	+	4	10201960	SLC2A9	1
4:88881512:A:G	GTEx/v8	Testis	ENSG00000118762	G	7.27025e-31	0.43068	7.10865e-61	A	-	4	88881512	PKD2	1
4:10203525:C:T	GTEx/v8	Artery_Tibial	ENSG00000109667	T	7.31724e-31	0.526563	1.45881e-35	T	+	4	10203525	SLC2A9	1
4:10203963:C:G	GTEx/v8	Artery_Tibial	ENSG00000109667	C	7.31724e-31	0.526563	1.45881e-35	C	+	4	10203963	SLC2A9	1
4:10247267:A:G	GTEx/v8	Artery_Tibial	ENSG00000109667	G	7.50387e-31	0.513704	1.45881e-35	G	+	4	10247267	SLC2A9	1
4:10132137:G:T	GTEx/v8	Artery_Tibial	ENSG00000109667	T	7.68414e-31	0.50361	1.45881e-35	T	+	4	10132137	SLC2A9	1
4:10304061:A:G	GTEx/v8	Artery_Tibial	ENSG00000109667	G	8.27992e-31	0.525704	1.45881e-35	G	+	4	10304061	SLC2A9	1
4:10386973:C:T	GTEx/v8	Artery_Tibial	ENSG00000109667	C	8.3184e-31	0.534865	1.45881e-35	C	+	4	10386973	SLC2A9	1
2:27727314:C:T	GTEx/v8	Skin_Sun_Exposed_Lower_leg	ENSG00000115216	T	8.50828e-31	-0.223668	1.34747e-35	C	+	2	27727314	NRBP1	1
4:10376141:C:T	GTEx/v8	Artery_Tibial	ENSG00000109667	C	9.11253e-31	0.536839	1.45881e-35	C	+	4	10376141	SLC2A9	1
4:10278668:C:G	GTEx/v8	Artery_Tibial	ENSG00000109667	C	9.11485e-31	0.534471	1.45881e-35	C	+	4	10278668	SLC2A9	1
4:10334558:A:G	GTEx/v8	Artery_Tibial	ENSG00000109667	G	9.11485e-31	0.534471	1.45881e-35	G	+	4	10334558	SLC2A9	1
4:10136121:G:T	GTEx/v8	Artery_Tibial	ENSG00000109667	T	9.57519e-31	0.505387	1.45881e-35	T	+	4	10136121	SLC2A9	1
4:10121674:A:ACT	GTEx/v8	Esophagus_Muscularis	ENSG00000109667	A	9.65831e-31	0.463246	3.68626e-33	A	+	4	10121674	SLC2A9	1
4:10252871:C:T	GTEx/v8	Artery_Tibial	ENSG00000109667	C	1.0642e-30	0.518009	1.45881e-35	C	+	4	10252871	SLC2A9	1
4:10182845:C:T	GTEx/v8	Artery_Tibial	ENSG00000109667	C	1.09652e-30	0.522981	1.45881e-35	C	+	4	10182845	SLC2A9	1
4:10170174:A:C	GTEx/v8	Artery_Tibial	ENSG00000109667	C	1.09846e-30	-0.45614	1.45881e-35	A	+	4	10170174	SLC2A9	1
4:10283107:A:T	GTEx/v8	Artery_Tibial	ENSG00000109667	T	1.10438e-30	0.533116	1.45881e-35	T	+	4	10283107	SLC2A9	1
4:10076658:C:T	GTEx/v8	Esophagus_Muscularis	ENSG00000109667	C	1.11009e-30	0.520726	3.68626e-33	C	+	4	10076658	SLC2A9	1
4:10281411:C:T	GTEx/v8	Artery_Tibial	ENSG00000109667	C	1.1108e-30	0.533178	1.45881e-35	C	+	4	10281411	SLC2A9	1
4:10192744:C:T	GTEx/v8	Artery_Tibial	ENSG00000109667	C	1.12235e-30	-0.45797	1.45881e-35	T	+	4	10192744	SLC2A9	1
4:10192820:C:G	GTEx/v8	Artery_Tibial	ENSG00000109667	C	1.12235e-30	-0.45797	1.45881e-35	G	+	4	10192820	SLC2A9	1
4:10194504:A:G	GTEx/v8	Artery_Tibial	ENSG00000109667	G	1.12235e-30	-0.45797	1.45881e-35	A	+	4	10194504	SLC2A9	1
4:88883537:C:T	GTEx/v8	Testis	ENSG00000118762	C	1.12385e-30	0.423119	7.10865e-61	T	-	4	88883537	PKD2	1
4:10392143:A:G	GTEx/v8	Artery_Tibial	ENSG00000109667	G	1.17372e-30	0.531001	1.45881e-35	G	+	4	10392143	SLC2A9	1
4:10403014:G:T	GTEx/v8	Artery_Tibial	ENSG00000109667	G	1.17372e-30	0.531001	1.45881e-35	G	+	4	10403014	SLC2A9	1
4:10403451:C:G	GTEx/v8	Artery_Tibial	ENSG00000109667	C	1.17372e-30	0.531001	1.45881e-35	C	+	4	10403451	SLC2A9	1
4:10404109:A:C	GTEx/v8	Artery_Tibial	ENSG00000109667	C	1.17372e-30	0.531001	1.45881e-35	C	+	4	10404109	SLC2A9	1
4:10193604:A:G	GTEx/v8	Artery_Tibial	ENSG00000109667	G	1.22742e-30	-0.455029	1.45881e-35	A	+	4	10193604	SLC2A9	1
4:10191049:C:G	GTEx/v8	Artery_Tibial	ENSG00000109667	G	1.27522e-30	-0.457554	1.45881e-35	C	+	4	10191049	SLC2A9	1
4:10244955:A:T	GTEx/v8	Artery_Tibial	ENSG00000109667	A	1.31572e-30	-0.454864	1.45881e-35	T	+	4	10244955	SLC2A9	1
4:10303417:C:T	GTEx/v8	Artery_Tibial	ENSG00000109667	T	1.32082e-30	0.525193	1.45881e-35	T	+	4	10303417	SLC2A9	1
4:10245365:A:G	GTEx/v8	Artery_Tibial	ENSG00000109667	A	1.38541e-30	0.520446	1.45881e-35	A	+	4	10245365	SLC2A9	1
4:88973444:A:AG	GTEx/v8	Testis	ENSG00000118762	A	1.39601e-30	0.429932	7.10865e-61	AG	-	4	88973444	PKD2	1
6:25947197:C:T	GTEx/v8	Thyroid	ENSG00000112343	C	1.41349e-30	-0.393473	2.9769e-48	C	-	6	25947197	TRIM38	1
7:73042085:C:T	GTEx/v7	Skin_Not_Sun_Exposed_Suprapubic	ENSG00000009950	T	1.53527e-30	0.776246	2.52104e-25	C	-	7	73042085	MLXIPL	1
2:27738854:C:T	GTEx/v6	Muscle_Skeletal	ENSG00000115234	T	1.54014e-30	-12.7952	0.00030405	C	+	2	27738854	SNX17	1
4:10133765:T:TGG	GTEx/v8	Artery_Tibial	ENSG00000109667	TGG	1.54099e-30	0.499798	1.45881e-35	TGG	+	4	10133765	SLC2A9	1
2:27685388:A:G	GTEx/v6	Muscle_Skeletal	ENSG00000115234	A	1.54961e-30	-12.7945	0.00030405	G	+	2	27685388	SNX17	1
2:27718812:C:CAATGTTG	GTEx/v8	Skin_Sun_Exposed_Lower_leg	ENSG00000115216	CAATGTTG	1.55851e-30	-0.22324	1.34747e-35	C	+	2	27718812	NRBP1	1
4:10208128:C:T	GTEx/v8	Artery_Tibial	ENSG00000109667	T	1.56854e-30	-0.459943	1.45881e-35	C	+	4	10208128	SLC2A9	1
2:27678471:A:G	GTEx/v6	Muscle_Skeletal	ENSG00000115234	G	1.60188e-30	-12.7906	0.00030405	A	+	2	27678471	SNX17	1
4:10133873:C:T	GTEx/v8	Artery_Tibial	ENSG00000109667	T	1.66402e-30	0.499553	1.45881e-35	T	+	4	10133873	SLC2A9	1
2:27648726:C:T	GTEx/v8	Cells_Cultured_fibroblasts	ENSG00000115216	C	1.72492e-30	-0.248202	5.31546e-26	T	+	2	27648726	NRBP1	1
4:10191766:A:G	GTEx/v8	Artery_Tibial	ENSG00000109667	A	1.73563e-30	-0.45516	1.45881e-35	G	+	4	10191766	SLC2A9	1
4:10192108:C:T	GTEx/v8	Artery_Tibial	ENSG00000109667	T	1.73563e-30	-0.45516	1.45881e-35	C	+	4	10192108	SLC2A9	1
4:10377274:C:T	GTEx/v8	Artery_Tibial	ENSG00000109667	T	1.85376e-30	0.538686	1.45881e-35	T	+	4	10377274	SLC2A9	1
4:10377573:T:TTC	GTEx/v8	Artery_Tibial	ENSG00000109667	T	1.85376e-30	0.538686	1.45881e-35	T	+	4	10377573	SLC2A9	1
4:10375709:A:G	GTEx/v8	Artery_Tibial	ENSG00000109667	A	2.01507e-30	0.535139	1.45881e-35	A	+	4	10375709	SLC2A9	1
6:26012875:C:T	GTEx/v8	Thyroid	ENSG00000112343	T	2.04329e-30	-0.393863	2.9769e-48	T	-	6	26012875	TRIM38	1
4:10127141:A:G	GTEx/v8	Esophagus_Muscularis	ENSG00000109667	A	2.0451e-30	0.450961	3.68626e-33	A	+	4	10127141	SLC2A9	1
4:88873770:A:G	GTEx/v8	Testis	ENSG00000118762	A	2.13282e-30	0.428406	7.10865e-61	G	-	4	88873770	PKD2	1
2:27731376:C:T	GTEx/v6	Muscle_Skeletal	ENSG00000115234	T	2.16247e-30	-12.7553	0.00030405	C	+	2	27731376	SNX17	1
6:25940393:C:G	GTEx/v8	Thyroid	ENSG00000112343	C	2.20855e-30	-0.398895	2.9769e-48	C	-	6	25940393	TRIM38	1
6:25960509:A:C	GTEx/v8	Thyroid	ENSG00000112343	C	2.20855e-30	-0.398895	2.9769e-48	C	-	6	25960509	TRIM38	1
4:10246723:G:T	GTEx/v8	Artery_Tibial	ENSG00000109667	G	2.24436e-30	0.511535	1.45881e-35	G	+	4	10246723	SLC2A9	1
2:27651375:C:T	GTEx/v6	Muscle_Skeletal	ENSG00000115234	T	2.27122e-30	-12.7495	0.00030405	C	+	2	27651375	SNX17	1
2:27737181:A:G	GTEx/v6	Muscle_Skeletal	ENSG00000115234	G	2.28152e-30	-12.749	0.00030405	A	+	2	27737181	SNX17	1
6:25990367:A:G	GTEx/v8	Thyroid	ENSG00000112343	A	2.31846e-30	-0.391473	2.9769e-48	A	-	6	25990367	TRIM38	1
4:10341661:C:T	GTEx/v8	Artery_Tibial	ENSG00000109667	C	2.44985e-30	0.540204	1.45881e-35	C	+	4	10341661	SLC2A9	1
4:10181387:A:T	GTEx/v8	Artery_Tibial	ENSG00000109667	A	2.46771e-30	0.518981	1.45881e-35	A	+	4	10181387	SLC2A9	1
6:25992022:G:GTATC	GTEx/v8	Thyroid	ENSG00000112343	GTATC	2.47534e-30	-0.382403	2.9769e-48	GTATC	-	6	25992022	TRIM38	1
4:10250260:C:G	GTEx/v8	Artery_Tibial	ENSG00000109667	C	2.49181e-30	0.510296	1.45881e-35	C	+	4	10250260	SLC2A9	1
6:26006236:G:GT	GTEx/v8	Thyroid	ENSG00000112343	GT	2.52817e-30	-0.375352	2.9769e-48	GT	-	6	26006236	TRIM38	1
6:26014987:A:G	GTEx/v8	Thyroid	ENSG00000112343	G	2.52817e-30	-0.375352	2.9769e-48	G	-	6	26014987	TRIM38	1
4:10245340:C:T	GTEx/v8	Artery_Tibial	ENSG00000109667	C	2.68363e-30	-0.452616	1.45881e-35	T	+	4	10245340	SLC2A9	1
4:10138470:C:T	GTEx/v8	Artery_Tibial	ENSG00000109667	T	2.70215e-30	0.500431	1.45881e-35	T	+	4	10138470	SLC2A9	1
2:27584666:A:G	GTEx/v6	Muscle_Skeletal	ENSG00000115234	G	2.75153e-30	-12.7269	0.00030405	A	+	2	27584666	SNX17	1
6:25945211:A:G	GTEx/v8	Thyroid	ENSG00000112343	G	2.76589e-30	-0.351363	2.9769e-48	G	-	6	25945211	TRIM38	1
6:25950804:A:C	GTEx/v8	Thyroid	ENSG00000112343	A	2.76589e-30	-0.351363	2.9769e-48	A	-	6	25950804	TRIM38	1
4:10368818:C:T	GTEx/v8	Artery_Tibial	ENSG00000109667	T	2.84659e-30	0.527468	1.45881e-35	T	+	4	10368818	SLC2A9	1
4:10369654:A:C	GTEx/v8	Artery_Tibial	ENSG00000109667	A	2.84659e-30	0.527468	1.45881e-35	A	+	4	10369654	SLC2A9	1
4:10369655:G:T	GTEx/v8	Artery_Tibial	ENSG00000109667	G	2.84659e-30	0.527468	1.45881e-35	G	+	4	10369655	SLC2A9	1
4:10369998:C:T	GTEx/v8	Artery_Tibial	ENSG00000109667	C	2.84659e-30	0.527468	1.45881e-35	C	+	4	10369998	SLC2A9	1
4:10351595:A:C	GTEx/v8	Artery_Tibial	ENSG00000109667	A	2.86251e-30	0.525114	1.45881e-35	A	+	4	10351595	SLC2A9	1
7:73043101:A:G	GTEx/v8	Skin_Not_Sun_Exposed_Suprapubic	ENSG00000009950	A	2.99904e-30	0.649355	2.92924e-48	G	-	7	73043101	MLXIPL	1
2:27586155:A:C	GTEx/v6	Muscle_Skeletal	ENSG00000115234	C	3.09917e-30	-12.7129	0.00030405	A	+	2	27586155	SNX17	1
4:10177818:C:T	GTEx/v8	Artery_Tibial	ENSG00000109667	T	3.12984e-30	-0.452575	1.45881e-35	C	+	4	10177818	SLC2A9	1
4:10178217:C:T	GTEx/v8	Artery_Tibial	ENSG00000109667	T	3.12984e-30	-0.452575	1.45881e-35	C	+	4	10178217	SLC2A9	1
6:26015583:C:T	GTEx/v8	Thyroid	ENSG00000112343	C	3.30316e-30	-0.393456	2.9769e-48	C	-	6	26015583	TRIM38	1
2:27556721:A:G	GTEx/v6	Muscle_Skeletal	ENSG00000115234	A	3.30418e-30	-12.7054	0.00030405	G	+	2	27556721	SNX17	1
4:10363610:A:G	GTEx/v8	Artery_Tibial	ENSG00000109667	G	3.30592e-30	0.520373	1.45881e-35	G	+	4	10363610	SLC2A9	1
6:25996673:A:G	GTEx/v8	Thyroid	ENSG00000112343	A	3.31733e-30	-0.373664	2.9769e-48	A	-	6	25996673	TRIM38	1
4:10207061:C:T	GTEx/v8	Artery_Tibial	ENSG00000109667	C	3.33876e-30	-0.457819	1.45881e-35	T	+	4	10207061	SLC2A9	1
2:27711254:C:CA	GTEx/v6	Muscle_Skeletal	ENSG00000115234	CA	3.42975e-30	-12.701	0.00030405	C	+	2	27711254	SNX17	1
4:10249728:C:T	GTEx/v8	Artery_Tibial	ENSG00000109667	T	3.52965e-30	0.516571	1.45881e-35	T	+	4	10249728	SLC2A9	1
4:10343911:A:G	GTEx/v8	Artery_Tibial	ENSG00000109667	G	3.53316e-30	0.523206	1.45881e-35	G	+	4	10343911	SLC2A9	1
4:10132543:C:T	GTEx/v8	Artery_Tibial	ENSG00000109667	T	3.67161e-30	0.497292	1.45881e-35	T	+	4	10132543	SLC2A9	1
4:10204496:C:T	GTEx/v8	Artery_Tibial	ENSG00000109667	T	3.69893e-30	-0.456365	1.45881e-35	C	+	4	10204496	SLC2A9	1
2:27702026:A:C	GTEx/v6	Muscle_Skeletal	ENSG00000115234	C	3.84335e-30	-12.6875	0.00030405	A	+	2	27702026	SNX17	1
4:10207174:C:CTT	GTEx/v8	Artery_Tibial	ENSG00000109667	CTT	3.8559e-30	0.512804	1.45881e-35	CTT	+	4	10207174	SLC2A9	1
4:10308757:C:T	GTEx/v8	Artery_Tibial	ENSG00000109667	T	3.94762e-30	0.529096	1.45881e-35	T	+	4	10308757	SLC2A9	1
4:10177120:C:G	GTEx/v8	Artery_Tibial	ENSG00000109667	C	3.97342e-30	-0.451231	1.45881e-35	G	+	4	10177120	SLC2A9	1
4:10130793:C:G	GTEx/v8	Artery_Tibial	ENSG00000109667	C	4.21916e-30	0.496548	1.45881e-35	C	+	4	10130793	SLC2A9	1
4:10127441:C:T	GTEx/v8	Esophagus_Muscularis	ENSG00000109667	C	4.5093e-30	0.447016	3.68626e-33	C	+	4	10127441	SLC2A9	1
4:10355529:A:G	GTEx/v8	Artery_Tibial	ENSG00000109667	G	4.55789e-30	0.520472	1.45881e-35	G	+	4	10355529	SLC2A9	1
6:25933538:A:T	GTEx/v8	Thyroid	ENSG00000112343	T	4.74345e-30	-0.395116	2.9769e-48	T	-	6	25933538	TRIM38	1
7:73013901:C:T	GTEx/v7	Skin_Sun_Exposed_Lower_leg	ENSG00000009950	T	4.75598e-30	0.77642	1.10281e-27	C	-	7	73013901	MLXIPL	1
6:25990674:A:C	GTEx/v8	Thyroid	ENSG00000112343	A	4.79486e-30	-0.344572	2.9769e-48	A	-	6	25990674	TRIM38	1
6:25992279:G:T	GTEx/v8	Thyroid	ENSG00000112343	T	4.79486e-30	-0.344572	2.9769e-48	T	-	6	25992279	TRIM38	1
4:10208725:G:T	GTEx/v8	Artery_Tibial	ENSG00000109667	G	4.95703e-30	-0.453261	1.45881e-35	T	+	4	10208725	SLC2A9	1
4:10185854:G:T	GTEx/v8	Artery_Tibial	ENSG00000109667	G	5.0144e-30	-0.451679	1.45881e-35	T	+	4	10185854	SLC2A9	1
4:10209251:A:G	GTEx/v8	Artery_Tibial	ENSG00000109667	G	5.02902e-30	-0.464712	1.45881e-35	A	+	4	10209251	SLC2A9	1
4:10326197:C:T	GTEx/v8	Artery_Tibial	ENSG00000109667	T	5.227e-30	0.525756	1.45881e-35	T	+	4	10326197	SLC2A9	1
2:27619049:C:G	GTEx/v6	Muscle_Skeletal	ENSG00000115234	G	5.40682e-30	-12.6473	0.00030405	C	+	2	27619049	SNX17	1
4:10250026:C:T	GTEx/v8	Artery_Tibial	ENSG00000109667	C	5.52153e-30	0.504056	1.45881e-35	C	+	4	10250026	SLC2A9	1
4:10346550:A:G	GTEx/v8	Artery_Tibial	ENSG00000109667	G	5.68292e-30	0.530158	1.45881e-35	G	+	4	10346550	SLC2A9	1
4:10333392:C:T	GTEx/v8	Artery_Tibial	ENSG00000109667	C	5.74332e-30	0.527064	1.45881e-35	C	+	4	10333392	SLC2A9	1
4:10364061:A:G	GTEx/v8	Artery_Tibial	ENSG00000109667	A	5.88368e-30	0.525808	1.45881e-35	A	+	4	10364061	SLC2A9	1
4:10387233:A:C	GTEx/v8	Artery_Tibial	ENSG00000109667	A	5.9352e-30	0.530941	1.45881e-35	A	+	4	10387233	SLC2A9	1
4:10390379:C:T	GTEx/v8	Artery_Tibial	ENSG00000109667	C	5.9352e-30	0.530941	1.45881e-35	C	+	4	10390379	SLC2A9	1
4:10404025:C:T	GTEx/v8	Artery_Tibial	ENSG00000109667	T	5.9352e-30	0.530941	1.45881e-35	T	+	4	10404025	SLC2A9	1
7:73043665:C:T	GTEx/v8	Skin_Sun_Exposed_Lower_leg	ENSG00000009950	C	5.99964e-30	0.553072	1.19683e-45	T	-	7	73043665	MLXIPL	1
7:73045483:C:T	GTEx/v8	Skin_Sun_Exposed_Lower_leg	ENSG00000009950	C	5.99964e-30	0.553072	1.19683e-45	T	-	7	73045483	MLXIPL	1
2:27722416:A:G	GTEx/v8	Skin_Sun_Exposed_Lower_leg	ENSG00000115216	A	6.28719e-30	-0.221238	1.34747e-35	G	+	2	27722416	NRBP1	1
4:10346245:C:T	GTEx/v8	Artery_Tibial	ENSG00000109667	C	6.59142e-30	0.528391	1.45881e-35	C	+	4	10346245	SLC2A9	1
4:10281588:A:G	GTEx/v8	Artery_Tibial	ENSG00000109667	A	6.70261e-30	0.527239	1.45881e-35	A	+	4	10281588	SLC2A9	1
4:10350948:C:T	GTEx/v8	Artery_Tibial	ENSG00000109667	C	6.79091e-30	0.521636	1.45881e-35	C	+	4	10350948	SLC2A9	1
4:10256577:C:T	GTEx/v8	Artery_Tibial	ENSG00000109667	T	7.22759e-30	0.529921	1.45881e-35	T	+	4	10256577	SLC2A9	1
2:27742603:C:T	GTEx/v8	Muscle_Skeletal	ENSG00000115234	C	7.28176e-30	-0.304811	2.15166e-75	T	+	2	27742603	SNX17	1
4:10177880:T:TC	GTEx/v8	Artery_Tibial	ENSG00000109667	T	7.63495e-30	-0.449198	1.45881e-35	TC	+	4	10177880	SLC2A9	1
4:10178556:A:T	GTEx/v8	Artery_Tibial	ENSG00000109667	A	7.63495e-30	-0.449198	1.45881e-35	T	+	4	10178556	SLC2A9	1
4:10178922:A:T	GTEx/v8	Artery_Tibial	ENSG00000109667	T	7.63495e-30	-0.449198	1.45881e-35	A	+	4	10178922	SLC2A9	1
4:10179009:A:T	GTEx/v8	Artery_Tibial	ENSG00000109667	A	7.63495e-30	-0.449198	1.45881e-35	T	+	4	10179009	SLC2A9	1
4:10131468:C:T	GTEx/v8	Artery_Tibial	ENSG00000109667	C	7.71293e-30	0.497009	1.45881e-35	C	+	4	10131468	SLC2A9	1
6:26016462:C:T	GTEx/v8	Thyroid	ENSG00000112343	T	7.94908e-30	-0.392765	2.9769e-48	T	-	6	26016462	TRIM38	1
2:27691588:A:C	GTEx/v7	Muscle_Skeletal	ENSG00000115234	A	8.07816e-30	-0.44914	1.68016e-49	C	+	2	27691588	SNX17	1
7:73055461:A:C	GTEx/v8	Skin_Sun_Exposed_Lower_leg	ENSG00000009950	C	8.08439e-30	0.545971	1.19683e-45	A	-	7	73055461	MLXIPL	1
2:27649929:G:T	GTEx/v6	Muscle_Skeletal	ENSG00000115234	G	8.13518e-30	-12.5991	0.00030405	T	+	2	27649929	SNX17	1
4:10182556:C:T	GTEx/v8	Artery_Tibial	ENSG00000109667	C	8.2824e-30	-0.444058	1.45881e-35	T	+	4	10182556	SLC2A9	1
4:10184235:A:AATAC	GTEx/v8	Artery_Tibial	ENSG00000109667	A	8.2824e-30	-0.444058	1.45881e-35	AATAC	+	4	10184235	SLC2A9	1
4:10190454:A:G	GTEx/v8	Artery_Tibial	ENSG00000109667	G	8.40044e-30	-0.451489	1.45881e-35	A	+	4	10190454	SLC2A9	1
4:10179309:C:T	GTEx/v8	Artery_Tibial	ENSG00000109667	C	8.4395e-30	-0.448439	1.45881e-35	T	+	4	10179309	SLC2A9	1
4:10180622:C:T	GTEx/v8	Artery_Tibial	ENSG00000109667	C	8.4395e-30	-0.448439	1.45881e-35	T	+	4	10180622	SLC2A9	1
4:10181374:A:G	GTEx/v8	Artery_Tibial	ENSG00000109667	G	8.4395e-30	-0.448439	1.45881e-35	A	+	4	10181374	SLC2A9	1
4:10183314:G:GGAGA	GTEx/v8	Artery_Tibial	ENSG00000109667	G	8.4395e-30	-0.448439	1.45881e-35	GGAGA	+	4	10183314	SLC2A9	1
4:10183798:A:G	GTEx/v8	Artery_Tibial	ENSG00000109667	G	8.4395e-30	-0.448439	1.45881e-35	A	+	4	10183798	SLC2A9	1
4:10185799:A:G	GTEx/v8	Artery_Tibial	ENSG00000109667	A	8.4395e-30	-0.448439	1.45881e-35	G	+	4	10185799	SLC2A9	1
4:10186251:C:T	GTEx/v8	Artery_Tibial	ENSG00000109667	C	8.4395e-30	-0.448439	1.45881e-35	T	+	4	10186251	SLC2A9	1
4:10186604:C:T	GTEx/v8	Artery_Tibial	ENSG00000109667	C	8.4395e-30	-0.448439	1.45881e-35	T	+	4	10186604	SLC2A9	1
4:10187373:A:G	GTEx/v8	Artery_Tibial	ENSG00000109667	A	8.4395e-30	-0.448439	1.45881e-35	G	+	4	10187373	SLC2A9	1
4:10187395:C:T	GTEx/v8	Artery_Tibial	ENSG00000109667	C	8.4395e-30	-0.448439	1.45881e-35	T	+	4	10187395	SLC2A9	1
4:10187922:C:T	GTEx/v8	Artery_Tibial	ENSG00000109667	C	8.4395e-30	-0.448439	1.45881e-35	T	+	4	10187922	SLC2A9	1
4:10121674:A:ACT	GTEx/v8	Artery_Tibial	ENSG00000109667	A	8.76318e-30	0.462586	1.45881e-35	A	+	4	10121674	SLC2A9	1
4:10199780:A:C	GTEx/v8	Artery_Tibial	ENSG00000109667	C	8.77836e-30	-0.445385	1.45881e-35	A	+	4	10199780	SLC2A9	1
4:10174190:C:G	GTEx/v8	Artery_Tibial	ENSG00000109667	G	8.7911e-30	-0.447511	1.45881e-35	C	+	4	10174190	SLC2A9	1
4:10250503:A:G	GTEx/v8	Artery_Tibial	ENSG00000109667	A	8.99949e-30	0.511682	1.45881e-35	A	+	4	10250503	SLC2A9	1
2:27548038:A:C	GTEx/v8	Skin_Sun_Exposed_Lower_leg	ENSG00000115216	C	9.02943e-30	-0.220752	1.34747e-35	A	+	2	27548038	NRBP1	1
2:27550967:A:G	GTEx/v8	Skin_Sun_Exposed_Lower_leg	ENSG00000115216	G	9.02943e-30	-0.220752	1.34747e-35	A	+	2	27550967	NRBP1	1
4:10183186:A:C	GTEx/v8	Artery_Tibial	ENSG00000109667	C	9.34094e-30	-0.448167	1.45881e-35	A	+	4	10183186	SLC2A9	1
4:10134136:G:GTC	GTEx/v8	Artery_Tibial	ENSG00000109667	G	9.76877e-30	0.480885	1.45881e-35	G	+	4	10134136	SLC2A9	1
4:10174158:A:G	GTEx/v8	Artery_Tibial	ENSG00000109667	A	9.88761e-30	-0.446439	1.45881e-35	G	+	4	10174158	SLC2A9	1
4:10174217:C:G	GTEx/v8	Artery_Tibial	ENSG00000109667	C	9.88761e-30	-0.446439	1.45881e-35	G	+	4	10174217	SLC2A9	1
4:10175689:A:T	GTEx/v8	Artery_Tibial	ENSG00000109667	T	1.01977e-29	-0.444911	1.45881e-35	A	+	4	10175689	SLC2A9	1
4:10190058:A:G	GTEx/v8	Artery_Tibial	ENSG00000109667	G	1.0235e-29	-0.447458	1.45881e-35	A	+	4	10190058	SLC2A9	1
2:27737900:A:T	GTEx/v6	Muscle_Skeletal	ENSG00000115234	T	1.04335e-29	-12.5697	0.00030405	A	+	2	27737900	SNX17	1
4:10332910:C:G	GTEx/v8	Artery_Tibial	ENSG00000109667	C	1.05173e-29	0.520762	1.45881e-35	C	+	4	10332910	SLC2A9	1
4:10183819:A:G	GTEx/v8	Artery_Tibial	ENSG00000109667	A	1.05325e-29	-0.444627	1.45881e-35	G	+	4	10183819	SLC2A9	1
4:10181317:C:G	GTEx/v8	Artery_Tibial	ENSG00000109667	C	1.07055e-29	-0.446481	1.45881e-35	G	+	4	10181317	SLC2A9	1
4:10182913:C:T	GTEx/v8	Artery_Tibial	ENSG00000109667	C	1.07055e-29	-0.446481	1.45881e-35	T	+	4	10182913	SLC2A9	1
2:27740404:C:G	GTEx/v6	Muscle_Skeletal	ENSG00000115234	G	1.0714e-29	-12.5665	0.00030405	C	+	2	27740404	SNX17	1
4:10175536:A:C	GTEx/v8	Artery_Tibial	ENSG00000109667	A	1.0983e-29	-0.459499	1.45881e-35	C	+	4	10175536	SLC2A9	1
4:88909197:C:G	GTEx/v6	Testis	ENSG00000118762	C	1.14704e-29	15.1252	0.000378299	G	-	4	88909197	PKD2	1
4:10190535:C:T	GTEx/v8	Artery_Tibial	ENSG00000109667	C	1.15741e-29	-0.450164	1.45881e-35	T	+	4	10190535	SLC2A9	1
2:27678471:A:G	GTEx/v8	Cells_Cultured_fibroblasts	ENSG00000115216	G	1.21072e-29	-0.247344	5.31546e-26	A	+	2	27678471	NRBP1	1
2:27741237:C:T	GTEx/v8	Muscle_Skeletal	ENSG00000115234	C	1.24755e-29	-0.304054	2.15166e-75	T	+	2	27741237	SNX17	1
4:10185050:C:CAG	GTEx/v8	Artery_Tibial	ENSG00000109667	C	1.35113e-29	-0.445384	1.45881e-35	CAG	+	4	10185050	SLC2A9	1
4:10188832:A:G	GTEx/v8	Artery_Tibial	ENSG00000109667	A	1.35358e-29	-0.447133	1.45881e-35	G	+	4	10188832	SLC2A9	1
4:10189162:A:G	GTEx/v8	Artery_Tibial	ENSG00000109667	A	1.35358e-29	-0.447133	1.45881e-35	G	+	4	10189162	SLC2A9	1
4:10189213:A:G	GTEx/v8	Artery_Tibial	ENSG00000109667	G	1.35358e-29	-0.447133	1.45881e-35	A	+	4	10189213	SLC2A9	1
4:10189483:C:T	GTEx/v8	Artery_Tibial	ENSG00000109667	C	1.35358e-29	-0.447133	1.45881e-35	T	+	4	10189483	SLC2A9	1
4:10189812:A:G	GTEx/v8	Artery_Tibial	ENSG00000109667	G	1.35358e-29	-0.447133	1.45881e-35	A	+	4	10189812	SLC2A9	1
4:10190318:C:T	GTEx/v8	Artery_Tibial	ENSG00000109667	C	1.35358e-29	-0.447133	1.45881e-35	T	+	4	10190318	SLC2A9	1
4:10181921:C:G	GTEx/v8	Artery_Tibial	ENSG00000109667	G	1.38654e-29	-0.442929	1.45881e-35	C	+	4	10181921	SLC2A9	1
7:73029437:C:T	GTEx/v7	Skin_Sun_Exposed_Lower_leg	ENSG00000009950	T	1.39619e-29	0.788708	1.10281e-27	C	-	7	73029437	MLXIPL	1
4:10167217:C:T	GTEx/v8	Artery_Tibial	ENSG00000109667	C	1.42649e-29	0.487272	1.45881e-35	C	+	4	10167217	SLC2A9	1
4:10134369:C:T	GTEx/v8	Artery_Tibial	ENSG00000109667	C	1.43293e-29	0.479752	1.45881e-35	C	+	4	10134369	SLC2A9	1
7:73051932:C:G	GTEx/v8	Skin_Sun_Exposed_Lower_leg	ENSG00000009950	G	1.4436e-29	0.545995	1.19683e-45	C	-	7	73051932	MLXIPL	1
7:73051990:G:GTA	GTEx/v8	Skin_Sun_Exposed_Lower_leg	ENSG00000009950	GTA	1.4436e-29	0.545995	1.19683e-45	G	-	7	73051990	MLXIPL	1
4:10188976:C:CTG	GTEx/v8	Artery_Tibial	ENSG00000109667	CTG	1.51193e-29	-0.446802	1.45881e-35	C	+	4	10188976	SLC2A9	1
4:10363110:A:G	GTEx/v8	Artery_Tibial	ENSG00000109667	A	1.54779e-29	0.52059	1.45881e-35	A	+	4	10363110	SLC2A9	1
4:10363564:A:G	GTEx/v8	Artery_Tibial	ENSG00000109667	G	1.54779e-29	0.52059	1.45881e-35	G	+	4	10363564	SLC2A9	1
4:10363817:A:G	GTEx/v8	Artery_Tibial	ENSG00000109667	G	1.54779e-29	0.52059	1.45881e-35	G	+	4	10363817	SLC2A9	1
4:10134117:A:G	GTEx/v8	Artery_Tibial	ENSG00000109667	A	1.59843e-29	0.479858	1.45881e-35	A	+	4	10134117	SLC2A9	1
4:10338694:C:T	GTEx/v8	Artery_Tibial	ENSG00000109667	T	1.70227e-29	0.520292	1.45881e-35	T	+	4	10338694	SLC2A9	1
4:10347931:A:T	GTEx/v8	Artery_Tibial	ENSG00000109667	A	1.70227e-29	0.520292	1.45881e-35	A	+	4	10347931	SLC2A9	1
7:73051932:C:G	GTEx/v8	Skin_Not_Sun_Exposed_Suprapubic	ENSG00000009950	G	1.71898e-29	0.642871	2.92924e-48	C	-	7	73051932	MLXIPL	1
7:73051990:G:GTA	GTEx/v8	Skin_Not_Sun_Exposed_Suprapubic	ENSG00000009950	GTA	1.71898e-29	0.642871	2.92924e-48	G	-	7	73051990	MLXIPL	1
4:10186799:A:C	GTEx/v8	Artery_Tibial	ENSG00000109667	A	1.74683e-29	-0.439823	1.45881e-35	C	+	4	10186799	SLC2A9	1
4:10188326:A:G	GTEx/v8	Artery_Tibial	ENSG00000109667	A	1.74683e-29	-0.439823	1.45881e-35	G	+	4	10188326	SLC2A9	1
6:25936944:A:G	GTEx/v8	Thyroid	ENSG00000112343	A	1.79624e-29	-0.347326	2.9769e-48	A	-	6	25936944	TRIM38	1
6:25937033:A:G	GTEx/v8	Thyroid	ENSG00000112343	A	1.79624e-29	-0.347326	2.9769e-48	A	-	6	25937033	TRIM38	1
7:73042302:G:GCTTT	GTEx/v7	Skin_Sun_Exposed_Lower_leg	ENSG00000009950	G	1.84039e-29	0.764847	1.10281e-27	GCTTT	-	7	73042302	MLXIPL	1
6:25940719:C:G	GTEx/v8	Thyroid	ENSG00000112343	C	1.94827e-29	-0.346998	2.9769e-48	C	-	6	25940719	TRIM38	1
2:27649929:G:T	GTEx/v8	Cells_Cultured_fibroblasts	ENSG00000115216	G	1.97609e-29	-0.242758	5.31546e-26	T	+	2	27649929	NRBP1	1
7:73043101:A:G	GTEx/v8	Thyroid	ENSG00000009950	A	2.00266e-29	0.636586	5.58519e-43	G	-	7	73043101	MLXIPL	1
4:10086015:C:T	EyeGEx	EyeGEx	ENSG00000109667	T	2.01419e-29	-0.703671	1.03792e-26	C	+	4	10086015	SLC2A9	1
4:10190792:C:T	GTEx/v8	Artery_Tibial	ENSG00000109667	T	2.14623e-29	-0.444122	1.45881e-35	C	+	4	10190792	SLC2A9	1
4:10286427:C:G	GTEx/v8	Artery_Tibial	ENSG00000109667	C	2.18808e-29	0.517076	1.45881e-35	C	+	4	10286427	SLC2A9	1
4:10287170:A:G	GTEx/v8	Artery_Tibial	ENSG00000109667	G	2.18808e-29	0.517076	1.45881e-35	G	+	4	10287170	SLC2A9	1
4:10287415:A:G	GTEx/v8	Artery_Tibial	ENSG00000109667	A	2.18808e-29	0.517076	1.45881e-35	A	+	4	10287415	SLC2A9	1
4:10287550:G:T	GTEx/v8	Artery_Tibial	ENSG00000109667	G	2.18808e-29	0.517076	1.45881e-35	G	+	4	10287550	SLC2A9	1
4:10287987:A:G	GTEx/v8	Artery_Tibial	ENSG00000109667	G	2.18808e-29	0.517076	1.45881e-35	G	+	4	10287987	SLC2A9	1
4:10290650:C:T	GTEx/v8	Artery_Tibial	ENSG00000109667	C	2.18808e-29	0.517076	1.45881e-35	C	+	4	10290650	SLC2A9	1
4:10291968:C:T	GTEx/v8	Artery_Tibial	ENSG00000109667	C	2.18808e-29	0.517076	1.45881e-35	C	+	4	10291968	SLC2A9	1
4:10187263:C:G	GTEx/v8	Artery_Tibial	ENSG00000109667	C	2.29544e-29	-0.440169	1.45881e-35	G	+	4	10187263	SLC2A9	1
2:27567407:G:T	GTEx/v8	Skin_Sun_Exposed_Lower_leg	ENSG00000115216	T	2.37198e-29	-0.218269	1.34747e-35	G	+	2	27567407	NRBP1	1
7:73040814:G:T	GTEx/v7	Skin_Sun_Exposed_Lower_leg	ENSG00000009950	G	2.64074e-29	0.646766	1.10281e-27	T	-	7	73040814	MLXIPL	1
4:10308755:T:TC	GTEx/v8	Artery_Tibial	ENSG00000109667	T	2.71039e-29	0.526552	1.45881e-35	T	+	4	10308755	SLC2A9	1
4:10188381:A:C	GTEx/v8	Artery_Tibial	ENSG00000109667	A	2.73005e-29	-0.438649	1.45881e-35	C	+	4	10188381	SLC2A9	1
4:10189146:A:T	GTEx/v8	Artery_Tibial	ENSG00000109667	A	2.73005e-29	-0.438649	1.45881e-35	T	+	4	10189146	SLC2A9	1
4:10187580:A:G	GTEx/v8	Artery_Tibial	ENSG00000109667	A	2.76643e-29	-0.439004	1.45881e-35	G	+	4	10187580	SLC2A9	1
4:10379579:C:T	GTEx/v8	Artery_Tibial	ENSG00000109667	T	2.81641e-29	0.510254	1.45881e-35	T	+	4	10379579	SLC2A9	1
7:73012785:A:G	GTEx/v7	Skin_Sun_Exposed_Lower_leg	ENSG00000009950	G	3.01834e-29	0.790216	1.10281e-27	A	-	7	73012785	MLXIPL	1
4:10179769:A:G	GTEx/v8	Artery_Tibial	ENSG00000109667	G	3.02158e-29	-0.446357	1.45881e-35	A	+	4	10179769	SLC2A9	1
7:73042085:C:T	GTEx/v7	Skin_Sun_Exposed_Lower_leg	ENSG00000009950	T	3.05142e-29	0.640403	1.10281e-27	C	-	7	73042085	MLXIPL	1
2:27579231:C:T	GTEx/v8	Skin_Sun_Exposed_Lower_leg	ENSG00000115216	C	3.05689e-29	-0.218454	1.34747e-35	T	+	2	27579231	NRBP1	1
4:88880522:A:C	GTEx/v8	Testis	ENSG00000118762	A	3.08081e-29	0.425991	7.10865e-61	C	-	4	88880522	PKD2	1
4:10199240:A:G	GTEx/v8	Artery_Tibial	ENSG00000109667	A	3.12864e-29	-0.434721	1.45881e-35	G	+	4	10199240	SLC2A9	1
2:27713634:A:G	GTEx/v8	Skin_Sun_Exposed_Lower_leg	ENSG00000115216	A	3.20647e-29	-0.217178	1.34747e-35	G	+	2	27713634	NRBP1	1
2:27715207:A:T	GTEx/v8	Skin_Sun_Exposed_Lower_leg	ENSG00000115216	A	3.20647e-29	-0.217178	1.34747e-35	T	+	2	27715207	NRBP1	1
2:27625661:A:G	GTEx/v6	Muscle_Skeletal	ENSG00000115234	G	3.3441e-29	-12.4317	0.00030405	A	+	2	27625661	SNX17	1
4:10067138:A:C	GTEx/v7	Artery_Tibial	ENSG00000109667	A	3.46845e-29	0.644926	8.1164e-23	A	+	4	10067138	SLC2A9	1
7:73016181:C:T	GTEx/v7	Skin_Not_Sun_Exposed_Suprapubic	ENSG00000009950	C	3.49791e-29	0.764281	2.52104e-25	T	-	7	73016181	MLXIPL	1
7:73017657:C:T	GTEx/v7	Skin_Not_Sun_Exposed_Suprapubic	ENSG00000009950	T	3.49791e-29	0.764281	2.52104e-25	C	-	7	73017657	MLXIPL	1
4:88912261:C:T	GTEx/v6	Testis	ENSG00000118762	C	3.49881e-29	14.9134	0.000378299	T	-	4	88912261	PKD2	1
4:10208139:C:T	GTEx/v8	Artery_Tibial	ENSG00000109667	T	3.59326e-29	-0.443856	1.45881e-35	C	+	4	10208139	SLC2A9	1
4:10208303:C:T	GTEx/v8	Artery_Tibial	ENSG00000109667	T	3.59326e-29	-0.443856	1.45881e-35	C	+	4	10208303	SLC2A9	1
4:10178622:A:C	GTEx/v8	Artery_Tibial	ENSG00000109667	C	3.60879e-29	-0.446121	1.45881e-35	A	+	4	10178622	SLC2A9	1
4:10181672:C:T	GTEx/v8	Artery_Tibial	ENSG00000109667	T	3.61618e-29	-0.437217	1.45881e-35	C	+	4	10181672	SLC2A9	1
2:27725761:C:T	GTEx/v8	Skin_Sun_Exposed_Lower_leg	ENSG00000115216	T	3.67271e-29	-0.217661	1.34747e-35	C	+	2	27725761	NRBP1	1
4:10194270:C:T	GTEx/v8	Artery_Tibial	ENSG00000109667	C	3.69339e-29	-0.444826	1.45881e-35	T	+	4	10194270	SLC2A9	1
4:10166994:A:G	GTEx/v8	Artery_Tibial	ENSG00000109667	A	3.80782e-29	-0.454871	1.45881e-35	G	+	4	10166994	SLC2A9	1
4:10126699:A:T	GTEx/v8	Esophagus_Muscularis	ENSG00000109667	A	3.85846e-29	0.439049	3.68626e-33	A	+	4	10126699	SLC2A9	1
4:10315442:G:T	GTEx/v8	Artery_Tibial	ENSG00000109667	T	3.98968e-29	0.51869	1.45881e-35	T	+	4	10315442	SLC2A9	1
2:27568565:C:T	GTEx/v8	Skin_Sun_Exposed_Lower_leg	ENSG00000115216	C	4.14211e-29	-0.217788	1.34747e-35	T	+	2	27568565	NRBP1	1
7:73058017:A:G	GTEx/v8	Skin_Sun_Exposed_Lower_leg	ENSG00000009950	G	4.35903e-29	0.540316	1.19683e-45	A	-	7	73058017	MLXIPL	1
2:27586155:A:C	GTEx/v8	Skin_Sun_Exposed_Lower_leg	ENSG00000115216	C	4.45579e-29	-0.224161	1.34747e-35	A	+	2	27586155	NRBP1	1
4:10199948:C:T	GTEx/v8	Artery_Tibial	ENSG00000109667	T	5.02778e-29	-0.434143	1.45881e-35	C	+	4	10199948	SLC2A9	1
4:10200204:G:T	GTEx/v8	Artery_Tibial	ENSG00000109667	G	5.02778e-29	-0.434143	1.45881e-35	T	+	4	10200204	SLC2A9	1
4:10200401:G:T	GTEx/v8	Artery_Tibial	ENSG00000109667	T	5.02778e-29	-0.434143	1.45881e-35	G	+	4	10200401	SLC2A9	1
4:10200496:C:T	GTEx/v8	Artery_Tibial	ENSG00000109667	C	5.02778e-29	-0.434143	1.45881e-35	T	+	4	10200496	SLC2A9	1
4:10201503:A:C	GTEx/v8	Artery_Tibial	ENSG00000109667	A	5.02778e-29	-0.434143	1.45881e-35	C	+	4	10201503	SLC2A9	1
4:10201649:A:T	GTEx/v8	Artery_Tibial	ENSG00000109667	A	5.02778e-29	-0.434143	1.45881e-35	T	+	4	10201649	SLC2A9	1
4:10201652:G:T	GTEx/v8	Artery_Tibial	ENSG00000109667	T	5.02778e-29	-0.434143	1.45881e-35	G	+	4	10201652	SLC2A9	1
4:10203152:A:G	GTEx/v8	Artery_Tibial	ENSG00000109667	A	5.02778e-29	-0.434143	1.45881e-35	G	+	4	10203152	SLC2A9	1
4:10094133:C:G	EyeGEx	EyeGEx	ENSG00000109667	C	5.24975e-29	-0.706197	2.70522e-26	G	+	4	10094133	SLC2A9	1
4:10389720:T:TCTC	GTEx/v8	Artery_Tibial	ENSG00000109667	TCTC	5.34621e-29	0.506947	1.45881e-35	TCTC	+	4	10389720	SLC2A9	1
4:10202697:A:C	GTEx/v8	Artery_Tibial	ENSG00000109667	C	5.35686e-29	-0.434121	1.45881e-35	A	+	4	10202697	SLC2A9	1
4:10315096:C:T	GTEx/v8	Artery_Tibial	ENSG00000109667	C	5.40537e-29	0.511323	1.45881e-35	C	+	4	10315096	SLC2A9	1
4:10200860:A:T	GTEx/v8	Artery_Tibial	ENSG00000109667	A	5.41037e-29	-0.435612	1.45881e-35	T	+	4	10200860	SLC2A9	1
7:73033559:A:G	GTEx/v7	Skin_Not_Sun_Exposed_Suprapubic	ENSG00000009950	A	5.42627e-29	0.921116	2.52104e-25	G	-	7	73033559	MLXIPL	1
4:10094904:C:T	EyeGEx	EyeGEx	ENSG00000109667	C	5.43922e-29	-0.705826	2.80286e-26	T	+	4	10094904	SLC2A9	1
4:10202574:C:T	GTEx/v8	Artery_Tibial	ENSG00000109667	T	5.50441e-29	-0.434254	1.45881e-35	C	+	4	10202574	SLC2A9	1
4:10202997:A:G	GTEx/v8	Artery_Tibial	ENSG00000109667	A	5.50441e-29	-0.434254	1.45881e-35	G	+	4	10202997	SLC2A9	1
4:10244841:A:G	GTEx/v8	Artery_Tibial	ENSG00000109667	A	5.66182e-29	-0.433322	1.45881e-35	G	+	4	10244841	SLC2A9	1
7:73016862:C:T	GTEx/v7	Skin_Not_Sun_Exposed_Suprapubic	ENSG00000009950	C	5.68905e-29	0.771328	2.52104e-25	T	-	7	73016862	MLXIPL	1
2:27684957:C:T	GTEx/v6	Muscle_Skeletal	ENSG00000115234	C	5.78502e-29	-12.3666	0.00030405	T	+	2	27684957	SNX17	1
2:27651693:C:T	GTEx/v8	Cells_Cultured_fibroblasts	ENSG00000115216	C	6.03452e-29	-0.241415	5.31546e-26	T	+	2	27651693	NRBP1	1
2:27652153:G:T	GTEx/v8	Cells_Cultured_fibroblasts	ENSG00000115216	T	6.03452e-29	-0.241415	5.31546e-26	G	+	2	27652153	NRBP1	1
2:27652396:C:CGAG	GTEx/v8	Cells_Cultured_fibroblasts	ENSG00000115216	CGAG	6.03452e-29	-0.241415	5.31546e-26	C	+	2	27652396	NRBP1	1
7:73056750:C:T	GTEx/v8	Skin_Sun_Exposed_Lower_leg	ENSG00000009950	C	6.08596e-29	0.46716	1.19683e-45	T	-	7	73056750	MLXIPL	1
2:27619049:C:G	GTEx/v8	Cells_Cultured_fibroblasts	ENSG00000115216	G	6.11729e-29	-0.240388	5.31546e-26	C	+	2	27619049	NRBP1	1
4:10187578:C:T	GTEx/v8	Artery_Tibial	ENSG00000109667	T	6.11932e-29	0.521427	1.45881e-35	T	+	4	10187578	SLC2A9	1
4:10203217:A:AGCAGGT	GTEx/v8	Artery_Tibial	ENSG00000109667	AGCAGGT	6.13609e-29	-0.435844	1.45881e-35	A	+	4	10203217	SLC2A9	1
2:27649375:A:G	GTEx/v8	Skin_Sun_Exposed_Lower_leg	ENSG00000115216	G	6.22919e-29	-0.217794	1.34747e-35	A	+	2	27649375	NRBP1	1
2:27584666:A:G	GTEx/v8	Cells_Cultured_fibroblasts	ENSG00000115216	G	6.34197e-29	-0.243681	5.31546e-26	A	+	2	27584666	NRBP1	1
2:27615389:C:T	GTEx/v8	Skin_Sun_Exposed_Lower_leg	ENSG00000115216	T	6.64282e-29	-0.216769	1.34747e-35	C	+	2	27615389	NRBP1	1
7:73015369:A:G	GTEx/v7	Skin_Sun_Exposed_Lower_leg	ENSG00000009950	A	6.81399e-29	0.790209	1.10281e-27	G	-	7	73015369	MLXIPL	1
2:27651054:A:T	GTEx/v8	Cells_Cultured_fibroblasts	ENSG00000115216	T	6.99855e-29	-0.24074	5.31546e-26	A	+	2	27651054	NRBP1	1
4:10316531:C:T	GTEx/v8	Artery_Tibial	ENSG00000109667	C	7.00754e-29	0.514968	1.45881e-35	C	+	4	10316531	SLC2A9	1
2:27568871:C:T	GTEx/v6	Muscle_Skeletal	ENSG00000115234	C	7.28047e-29	-12.3393	0.00030405	T	+	2	27568871	SNX17	1
2:27733452:A:G	GTEx/v6	Muscle_Skeletal	ENSG00000115234	A	7.31101e-29	-12.3388	0.00030405	G	+	2	27733452	SNX17	1
4:10204593:A:G	GTEx/v8	Artery_Tibial	ENSG00000109667	G	7.47218e-29	-0.442251	1.45881e-35	A	+	4	10204593	SLC2A9	1
4:10204607:T:TTC	GTEx/v8	Artery_Tibial	ENSG00000109667	TTC	7.47218e-29	-0.442251	1.45881e-35	T	+	4	10204607	SLC2A9	1
4:10204970:A:G	GTEx/v8	Artery_Tibial	ENSG00000109667	G	7.47218e-29	-0.442251	1.45881e-35	A	+	4	10204970	SLC2A9	1
4:10118377:C:G	EyeGEx	EyeGEx	ENSG00000109667	G	7.51333e-29	-0.703099	3.87166e-26	C	+	4	10118377	SLC2A9	1
4:10205718:A:G	GTEx/v8	Artery_Tibial	ENSG00000109667	G	7.73166e-29	-0.441506	1.45881e-35	A	+	4	10205718	SLC2A9	1
4:10205848:C:G	GTEx/v8	Artery_Tibial	ENSG00000109667	G	7.73166e-29	-0.441506	1.45881e-35	C	+	4	10205848	SLC2A9	1
2:27752871:C:T	GTEx/v8	Muscle_Skeletal	ENSG00000115234	T	7.93773e-29	-0.288553	2.15166e-75	C	+	2	27752871	SNX17	1
2:27592423:C:T	GTEx/v8	Skin_Sun_Exposed_Lower_leg	ENSG00000115216	T	8.05442e-29	-0.217024	1.34747e-35	C	+	2	27592423	NRBP1	1
4:10200718:A:G	GTEx/v8	Artery_Tibial	ENSG00000109667	A	8.05626e-29	-0.431093	1.45881e-35	G	+	4	10200718	SLC2A9	1
4:10204189:C:T	GTEx/v8	Artery_Tibial	ENSG00000109667	T	8.07431e-29	-0.442114	1.45881e-35	C	+	4	10204189	SLC2A9	1
4:10204475:C:G	GTEx/v8	Artery_Tibial	ENSG00000109667	G	8.07431e-29	-0.442114	1.45881e-35	C	+	4	10204475	SLC2A9	1
4:10064011:C:T	GTEx/v7	Artery_Tibial	ENSG00000109667	C	8.3126e-29	0.636725	8.1164e-23	C	+	4	10064011	SLC2A9	1
4:10313449:A:G	GTEx/v8	Artery_Tibial	ENSG00000109667	A	8.66515e-29	0.515513	1.45881e-35	A	+	4	10313449	SLC2A9	1
4:10190074:A:G	GTEx/v8	Artery_Tibial	ENSG00000109667	A	8.7209e-29	-0.441616	1.45881e-35	G	+	4	10190074	SLC2A9	1
6:26031868:A:G	GTEx/v8	Thyroid	ENSG00000112343	A	8.97198e-29	-0.382761	2.9769e-48	A	-	6	26031868	TRIM38	1
6:26036476:C:T	GTEx/v8	Thyroid	ENSG00000112343	C	8.97198e-29	-0.382761	2.9769e-48	C	-	6	26036476	TRIM38	1
4:10413822:A:G	GTEx/v8	Artery_Tibial	ENSG00000109667	G	8.97568e-29	0.503293	1.45881e-35	G	+	4	10413822	SLC2A9	1
4:10117430:C:T	GTEx/v8	Esophagus_Muscularis	ENSG00000109667	T	9.07422e-29	0.510338	3.68626e-33	T	+	4	10117430	SLC2A9	1
4:88913148:C:T	GTEx/v8	Testis	ENSG00000118785	C	9.09737e-29	0.711834	1.53957e-30	T	-	4	88913148	SPP1	1
4:88914026:C:CACTA	GTEx/v8	Testis	ENSG00000118785	C	9.09737e-29	0.711834	1.53957e-30	CACTA	-	4	88914026	SPP1	1
4:88922734:A:G	GTEx/v8	Testis	ENSG00000118785	A	9.09737e-29	0.711834	1.53957e-30	G	-	4	88922734	SPP1	1
2:27631474:C:CTGAT	GTEx/v8	Skin_Sun_Exposed_Lower_leg	ENSG00000115216	C	9.11277e-29	-0.216978	1.34747e-35	CTGAT	+	2	27631474	NRBP1	1
2:27637235:C:T	GTEx/v8	Skin_Sun_Exposed_Lower_leg	ENSG00000115216	T	9.11277e-29	-0.216978	1.34747e-35	C	+	2	27637235	NRBP1	1
2:27648284:A:T	GTEx/v8	Skin_Sun_Exposed_Lower_leg	ENSG00000115216	T	9.11277e-29	-0.216978	1.34747e-35	A	+	2	27648284	NRBP1	1
4:10177777:C:CTGTG	GTEx/v8	Artery_Tibial	ENSG00000109667	CTGTG	9.72871e-29	-0.439814	1.45881e-35	C	+	4	10177777	SLC2A9	1
4:10334738:A:G	GTEx/v8	Artery_Tibial	ENSG00000109667	A	9.90465e-29	0.519541	1.45881e-35	A	+	4	10334738	SLC2A9	1
7:73020337:C:G	GTEx/v7	Skin_Sun_Exposed_Lower_leg	ENSG00000009950	G	1.02307e-28	0.786506	1.10281e-27	C	-	7	73020337	MLXIPL	1
7:73025975:A:G	GTEx/v7	Skin_Sun_Exposed_Lower_leg	ENSG00000009950	G	1.02307e-28	0.786506	1.10281e-27	A	-	7	73025975	MLXIPL	1
4:10339040:A:G	GTEx/v8	Artery_Tibial	ENSG00000109667	G	1.03471e-28	0.496455	1.45881e-35	G	+	4	10339040	SLC2A9	1
4:10313996:C:T	GTEx/v8	Artery_Tibial	ENSG00000109667	T	1.06503e-28	0.51965	1.45881e-35	T	+	4	10313996	SLC2A9	1
4:10324312:G:T	GTEx/v8	Artery_Tibial	ENSG00000109667	T	1.06503e-28	0.51965	1.45881e-35	T	+	4	10324312	SLC2A9	1
4:10178168:A:C	GTEx/v8	Artery_Tibial	ENSG00000109667	A	1.1281e-28	0.500289	1.45881e-35	A	+	4	10178168	SLC2A9	1
4:10210653:C:T	GTEx/v8	Artery_Tibial	ENSG00000109667	T	1.12863e-28	-0.437836	1.45881e-35	C	+	4	10210653	SLC2A9	1
4:10204157:A:G	GTEx/v8	Artery_Tibial	ENSG00000109667	G	1.17053e-28	-0.440339	1.45881e-35	A	+	4	10204157	SLC2A9	1
4:10208888:A:G	GTEx/v8	Artery_Tibial	ENSG00000109667	G	1.19397e-28	-0.440521	1.45881e-35	A	+	4	10208888	SLC2A9	1
4:10196971:G:GT	GTEx/v8	Artery_Tibial	ENSG00000109667	GT	1.24383e-28	0.478519	1.45881e-35	GT	+	4	10196971	SLC2A9	1
4:10085902:C:G	GTEx/v7	Artery_Tibial	ENSG00000109667	G	1.28288e-28	0.634175	8.1164e-23	G	+	4	10085902	SLC2A9	1
4:10088193:G:GAC	GTEx/v7	Artery_Tibial	ENSG00000109667	G	1.28288e-28	0.634175	8.1164e-23	G	+	4	10088193	SLC2A9	1
4:10097745:A:G	GTEx/v7	Artery_Tibial	ENSG00000109667	G	1.28288e-28	0.634175	8.1164e-23	G	+	4	10097745	SLC2A9	1
4:10187114:C:G	GTEx/v8	Artery_Tibial	ENSG00000109667	G	1.41368e-28	0.495713	1.45881e-35	G	+	4	10187114	SLC2A9	1
4:10327774:A:G	GTEx/v8	Artery_Tibial	ENSG00000109667	A	1.43495e-28	0.520462	1.45881e-35	A	+	4	10327774	SLC2A9	1
4:88957562:C:T	GTEx/v7	Testis	ENSG00000118762	C	1.44401e-28	0.48501	7.84493e-45	T	-	4	88957562	PKD2	1
7:73051932:C:G	GTEx/v8	Thyroid	ENSG00000009950	G	1.47056e-28	0.639214	5.58519e-43	C	-	7	73051932	MLXIPL	1
7:73051990:G:GTA	GTEx/v8	Thyroid	ENSG00000009950	GTA	1.47056e-28	0.639214	5.58519e-43	G	-	7	73051990	MLXIPL	1
7:73037956:A:G	GTEx/v7	Skin_Not_Sun_Exposed_Suprapubic	ENSG00000009950	G	1.54422e-28	0.89646	2.52104e-25	A	-	7	73037956	MLXIPL	1
2:27649526:A:ACT	GTEx/v8	Skin_Sun_Exposed_Lower_leg	ENSG00000115216	A	1.61524e-28	-0.215918	1.34747e-35	ACT	+	2	27649526	NRBP1	1
2:27600239:A:G	GTEx/v8	Skin_Sun_Exposed_Lower_leg	ENSG00000115216	A	1.71128e-28	-0.215838	1.34747e-35	G	+	2	27600239	NRBP1	1
2:27605762:A:G	GTEx/v8	Skin_Sun_Exposed_Lower_leg	ENSG00000115216	A	1.71128e-28	-0.215838	1.34747e-35	G	+	2	27605762	NRBP1	1
2:27613031:A:C	GTEx/v8	Skin_Sun_Exposed_Lower_leg	ENSG00000115216	A	1.71128e-28	-0.215838	1.34747e-35	C	+	2	27613031	NRBP1	1
2:27624996:G:GAA	GTEx/v8	Skin_Sun_Exposed_Lower_leg	ENSG00000115216	G	1.71128e-28	-0.215838	1.34747e-35	GAA	+	2	27624996	NRBP1	1
2:27625005:G:T	GTEx/v8	Skin_Sun_Exposed_Lower_leg	ENSG00000115216	T	1.71128e-28	-0.215838	1.34747e-35	G	+	2	27625005	NRBP1	1
2:27643002:A:G	GTEx/v8	Skin_Sun_Exposed_Lower_leg	ENSG00000115216	G	1.71128e-28	-0.215838	1.34747e-35	A	+	2	27643002	NRBP1	1
7:73037366:A:G	GTEx/v7	Skin_Sun_Exposed_Lower_leg	ENSG00000009950	A	1.77706e-28	0.631994	1.10281e-27	G	-	7	73037366	MLXIPL	1
7:73039406:C:G	GTEx/v7	Skin_Sun_Exposed_Lower_leg	ENSG00000009950	G	1.77706e-28	0.631994	1.10281e-27	C	-	7	73039406	MLXIPL	1
4:10208778:A:G	GTEx/v8	Artery_Tibial	ENSG00000109667	A	1.81033e-28	-0.437995	1.45881e-35	G	+	4	10208778	SLC2A9	1
4:10092879:A:T	GTEx/v7	Artery_Tibial	ENSG00000109667	A	1.81045e-28	0.638584	8.1164e-23	A	+	4	10092879	SLC2A9	1
4:10094698:A:G	GTEx/v7	Artery_Tibial	ENSG00000109667	A	1.81045e-28	0.638584	8.1164e-23	A	+	4	10094698	SLC2A9	1
4:10095422:C:CAG	GTEx/v7	Artery_Tibial	ENSG00000109667	C	1.81045e-28	0.638584	8.1164e-23	C	+	4	10095422	SLC2A9	1
4:10097976:C:T	GTEx/v7	Artery_Tibial	ENSG00000109667	T	1.81045e-28	0.638584	8.1164e-23	T	+	4	10097976	SLC2A9	1
4:10245898:A:G	GTEx/v8	Artery_Tibial	ENSG00000109667	A	1.81238e-28	0.435866	1.45881e-35	A	+	4	10245898	SLC2A9	1
7:73037956:A:G	GTEx/v7	Thyroid	ENSG00000009950	G	1.9472e-28	0.753091	2.03974e-23	A	-	7	73037956	MLXIPL	1
2:27614449:A:G	GTEx/v8	Skin_Sun_Exposed_Lower_leg	ENSG00000115216	A	1.965e-28	-0.22512	1.34747e-35	G	+	2	27614449	NRBP1	1
4:10116852:C:T	GTEx/v8	Esophagus_Muscularis	ENSG00000109667	C	2.02452e-28	0.50599	3.68626e-33	C	+	4	10116852	SLC2A9	1
2:27626017:A:T	GTEx/v8	Skin_Sun_Exposed_Lower_leg	ENSG00000115216	T	2.08484e-28	-0.218229	1.34747e-35	A	+	2	27626017	NRBP1	1
6:26021813:A:T	GTEx/v8	Thyroid	ENSG00000112343	T	2.29305e-28	-0.378634	2.9769e-48	T	-	6	26021813	TRIM38	1
6:26085807:A:C	GTEx/v8	Thyroid	ENSG00000112343	C	2.30559e-28	-0.338348	2.9769e-48	C	-	6	26085807	TRIM38	1
2:27589810:C:T	GTEx/v8	Skin_Sun_Exposed_Lower_leg	ENSG00000115216	C	2.40505e-28	-0.215203	1.34747e-35	T	+	2	27589810	NRBP1	1
4:10099674:A:G	GTEx/v7	Artery_Tibial	ENSG00000109667	A	2.52677e-28	0.631583	8.1164e-23	A	+	4	10099674	SLC2A9	1
4:10101131:C:T	GTEx/v7	Artery_Tibial	ENSG00000109667	C	2.52677e-28	0.631583	8.1164e-23	C	+	4	10101131	SLC2A9	1
4:10104173:C:T	GTEx/v7	Artery_Tibial	ENSG00000109667	T	2.52677e-28	0.631583	8.1164e-23	T	+	4	10104173	SLC2A9	1
4:10104191:A:G	GTEx/v7	Artery_Tibial	ENSG00000109667	A	2.52677e-28	0.631583	8.1164e-23	A	+	4	10104191	SLC2A9	1
4:10104540:C:CAGTA	GTEx/v7	Artery_Tibial	ENSG00000109667	C	2.52677e-28	0.631583	8.1164e-23	C	+	4	10104540	SLC2A9	1
4:10184956:C:T	GTEx/v8	Artery_Tibial	ENSG00000109667	T	2.79197e-28	-0.43431	1.45881e-35	C	+	4	10184956	SLC2A9	1
2:27682850:G:T	GTEx/v8	Skin_Sun_Exposed_Lower_leg	ENSG00000115216	T	2.86525e-28	-0.214945	1.34747e-35	G	+	2	27682850	NRBP1	1
2:27690991:C:T	GTEx/v8	Skin_Sun_Exposed_Lower_leg	ENSG00000115216	T	2.86525e-28	-0.214945	1.34747e-35	C	+	2	27690991	NRBP1	1
2:27692973:A:G	GTEx/v8	Skin_Sun_Exposed_Lower_leg	ENSG00000115216	G	2.86525e-28	-0.214945	1.34747e-35	A	+	2	27692973	NRBP1	1
6:26028819:G:T	GTEx/v8	Thyroid	ENSG00000112343	G	2.88589e-28	-0.379372	2.9769e-48	G	-	6	26028819	TRIM38	1
6:26033506:A:G	GTEx/v8	Thyroid	ENSG00000112343	A	2.88589e-28	-0.379372	2.9769e-48	A	-	6	26033506	TRIM38	1
6:26047473:A:G	GTEx/v8	Thyroid	ENSG00000112343	G	2.88589e-28	-0.379372	2.9769e-48	G	-	6	26047473	TRIM38	1
6:26065621:A:G	GTEx/v8	Thyroid	ENSG00000112343	G	2.88589e-28	-0.379372	2.9769e-48	G	-	6	26065621	TRIM38	1
2:27625661:A:G	GTEx/v8	Cells_Cultured_fibroblasts	ENSG00000115216	G	2.89566e-28	-0.2397	5.31546e-26	A	+	2	27625661	NRBP1	1
7:73022746:A:G	GTEx/v7	Skin_Sun_Exposed_Lower_leg	ENSG00000009950	A	2.91687e-28	0.747192	1.10281e-27	G	-	7	73022746	MLXIPL	1
4:10377405:G:T	GTEx/v8	Artery_Tibial	ENSG00000109667	G	2.95026e-28	-0.43886	1.45881e-35	T	+	4	10377405	SLC2A9	1
6:26061769:C:G	GTEx/v8	Thyroid	ENSG00000112343	C	3.05147e-28	-0.370513	2.9769e-48	C	-	6	26061769	TRIM38	1
4:10078756:C:T	GTEx/v7	Artery_Tibial	ENSG00000109667	T	3.06184e-28	0.631701	8.1164e-23	T	+	4	10078756	SLC2A9	1
4:10078759:A:T	GTEx/v7	Artery_Tibial	ENSG00000109667	T	3.06184e-28	0.631701	8.1164e-23	T	+	4	10078759	SLC2A9	1
2:27641522:C:T	GTEx/v8	Skin_Sun_Exposed_Lower_leg	ENSG00000115216	T	3.06572e-28	-0.215635	1.34747e-35	C	+	2	27641522	NRBP1	1
4:10317444:A:G	GTEx/v8	Artery_Tibial	ENSG00000109667	A	3.11828e-28	0.512686	1.45881e-35	A	+	4	10317444	SLC2A9	1
7:73030175:A:G	GTEx/v7	Skin_Not_Sun_Exposed_Suprapubic	ENSG00000009950	A	3.32045e-28	0.915714	2.52104e-25	G	-	7	73030175	MLXIPL	1
7:73055461:A:C	GTEx/v8	Thyroid	ENSG00000009950	C	3.44356e-28	0.632096	5.58519e-43	A	-	7	73055461	MLXIPL	1
4:10246327:C:G	GTEx/v8	Artery_Tibial	ENSG00000109667	C	3.52453e-28	0.43385	1.45881e-35	C	+	4	10246327	SLC2A9	1
4:10099277:A:G	GTEx/v7	Artery_Tibial	ENSG00000109667	A	3.58128e-28	0.635934	8.1164e-23	A	+	4	10099277	SLC2A9	1
4:10131161:A:G	GTEx/v8	Esophagus_Muscularis	ENSG00000109667	G	3.80754e-28	0.479817	3.68626e-33	G	+	4	10131161	SLC2A9	1
4:10068835:A:G	GTEx/v7	Artery_Tibial	ENSG00000109667	A	4.14454e-28	0.55209	8.1164e-23	A	+	4	10068835	SLC2A9	1
4:10386135:G:T	GTEx/v8	Artery_Tibial	ENSG00000109667	T	4.33326e-28	0.517778	1.45881e-35	T	+	4	10386135	SLC2A9	1
4:10081117:A:C	GTEx/v7	Artery_Tibial	ENSG00000109667	A	4.54369e-28	0.635667	8.1164e-23	A	+	4	10081117	SLC2A9	1
4:10096230:C:T	GTEx/v7	Artery_Tibial	ENSG00000109667	T	4.5691e-28	0.629781	8.1164e-23	T	+	4	10096230	SLC2A9	1
4:10120565:A:G	GTEx/v8	Esophagus_Muscularis	ENSG00000109667	A	4.98515e-28	0.495442	3.68626e-33	A	+	4	10120565	SLC2A9	1
2:27667520:T:TTTTG	GTEx/v8	Cells_Cultured_fibroblasts	ENSG00000115216	TTTTG	5.04881e-28	-0.24096	5.31546e-26	T	+	2	27667520	NRBP1	1
2:27684957:C:T	GTEx/v8	Cells_Cultured_fibroblasts	ENSG00000115216	C	5.04881e-28	-0.24096	5.31546e-26	T	+	2	27684957	NRBP1	1
7:73058017:A:G	GTEx/v8	Thyroid	ENSG00000009950	G	5.09529e-28	0.635815	5.58519e-43	A	-	7	73058017	MLXIPL	1
7:73037366:A:G	GTEx/v8	Adipose_Subcutaneous	ENSG00000009950	A	5.28937e-28	0.255787	1.10979e-22	G	-	7	73037366	MLXIPL	1
7:73039406:C:G	GTEx/v8	Adipose_Subcutaneous	ENSG00000009950	G	5.28937e-28	0.255787	1.10979e-22	C	-	7	73039406	MLXIPL	1
7:73040814:G:T	GTEx/v8	Adipose_Subcutaneous	ENSG00000009950	G	5.28937e-28	0.255787	1.10979e-22	T	-	7	73040814	MLXIPL	1
4:10068194:C:G	GTEx/v7	Artery_Tibial	ENSG00000109667	G	5.51008e-28	0.538386	8.1164e-23	G	+	4	10068194	SLC2A9	1
4:10112529:G:T	GTEx/v7	Artery_Tibial	ENSG00000109667	G	5.95075e-28	0.626428	8.1164e-23	G	+	4	10112529	SLC2A9	1
4:10407505:A:G	GTEx/v8	Artery_Tibial	ENSG00000109667	A	5.99826e-28	0.496451	1.45881e-35	A	+	4	10407505	SLC2A9	1
4:10170045:A:G	GTEx/v8	Artery_Tibial	ENSG00000109667	A	6.02707e-28	-0.436816	1.45881e-35	G	+	4	10170045	SLC2A9	1
4:10237799:A:G	GTEx/v8	Artery_Tibial	ENSG00000109667	A	6.07831e-28	0.496762	1.45881e-35	A	+	4	10237799	SLC2A9	1
6:26050295:C:G	GTEx/v8	Thyroid	ENSG00000112343	C	6.09266e-28	-0.375823	2.9769e-48	C	-	6	26050295	TRIM38	1
6:26050296:C:T	GTEx/v8	Thyroid	ENSG00000112343	C	6.09266e-28	-0.375823	2.9769e-48	C	-	6	26050296	TRIM38	1
2:27706640:C:T	GTEx/v6	Muscle_Skeletal	ENSG00000115234	C	6.44847e-28	-12.0788	0.00030405	T	+	2	27706640	SNX17	1
4:10087995:A:C	GTEx/v7	Artery_Tibial	ENSG00000109667	A	6.47487e-28	0.620288	8.1164e-23	A	+	4	10087995	SLC2A9	1
4:10081052:C:T	GTEx/v7	Artery_Tibial	ENSG00000109667	T	6.48693e-28	0.634108	8.1164e-23	T	+	4	10081052	SLC2A9	1
4:10179084:A:G	GTEx/v8	Artery_Tibial	ENSG00000109667	A	6.57628e-28	-0.43279	1.45881e-35	G	+	4	10179084	SLC2A9	1
4:10351970:A:C	GTEx/v8	Artery_Tibial	ENSG00000109667	C	6.72165e-28	0.484442	1.45881e-35	C	+	4	10351970	SLC2A9	1
2:27714526:C:T	GTEx/v8	Skin_Sun_Exposed_Lower_leg	ENSG00000115216	C	6.86513e-28	-0.213291	1.34747e-35	T	+	2	27714526	NRBP1	1
2:27715416:C:T	GTEx/v8	Skin_Sun_Exposed_Lower_leg	ENSG00000115216	T	6.86513e-28	-0.213291	1.34747e-35	C	+	2	27715416	NRBP1	1
7:73033559:A:G	GTEx/v7	Thyroid	ENSG00000009950	A	7.14302e-28	0.768627	2.03974e-23	G	-	7	73033559	MLXIPL	1
7:73013901:C:T	GTEx/v7	Skin_Not_Sun_Exposed_Suprapubic	ENSG00000009950	T	7.39954e-28	0.91074	2.52104e-25	C	-	7	73013901	MLXIPL	1
4:10247512:C:G	GTEx/v8	Artery_Tibial	ENSG00000109667	C	7.56439e-28	-0.438029	1.45881e-35	G	+	4	10247512	SLC2A9	1
4:10201873:G:T	GTEx/v8	Artery_Tibial	ENSG00000109667	T	7.66641e-28	-0.428321	1.45881e-35	G	+	4	10201873	SLC2A9	1
4:10076860:A:G	GTEx/v7	Artery_Tibial	ENSG00000109667	A	7.76273e-28	0.630195	8.1164e-23	A	+	4	10076860	SLC2A9	1
4:10183108:C:T	EyeGEx	EyeGEx	ENSG00000109667	C	8.74e-28	-0.715553	4.50377e-25	T	+	4	10183108	SLC2A9	1
6:26072664:G:GA	GTEx/v8	Thyroid	ENSG00000112343	GA	8.93551e-28	-0.366339	2.9769e-48	GA	-	6	26072664	TRIM38	1
6:26076642:C:T	GTEx/v8	Thyroid	ENSG00000112343	C	8.93551e-28	-0.366339	2.9769e-48	C	-	6	26076642	TRIM38	1
4:10099772:A:G	GTEx/v7	Artery_Tibial	ENSG00000109667	A	9.00618e-28	0.627089	8.1164e-23	A	+	4	10099772	SLC2A9	1
7:73026378:C:T	GTEx/v7	Skin_Sun_Exposed_Lower_leg	ENSG00000009950	T	9.06383e-28	0.671965	1.10281e-27	C	-	7	73026378	MLXIPL	1
4:10183611:C:G	GTEx/v8	Artery_Tibial	ENSG00000109667	G	9.35986e-28	0.470672	1.45881e-35	G	+	4	10183611	SLC2A9	1
4:10135908:C:G	GTEx/v8	Artery_Tibial	ENSG00000109667	C	9.46615e-28	0.467919	1.45881e-35	C	+	4	10135908	SLC2A9	1
4:10136093:A:G	GTEx/v8	Artery_Tibial	ENSG00000109667	G	9.46615e-28	0.467919	1.45881e-35	G	+	4	10136093	SLC2A9	1
4:10085949:A:G	GTEx/v7	Artery_Tibial	ENSG00000109667	A	9.63235e-28	0.622347	8.1164e-23	A	+	4	10085949	SLC2A9	1
4:88932464:C:T	GTEx/v8	Testis	ENSG00000118785	T	9.63903e-28	0.703388	1.53957e-30	C	-	4	88932464	SPP1	1
7:72854549:C:T	GTEx/v8	Skin_Not_Sun_Exposed_Suprapubic	ENSG00000009950	T	1.07719e-27	0.81649	2.92924e-48	C	-	7	72854549	MLXIPL	1
4:88928197:A:G	GTEx/v8	Testis	ENSG00000118785	G	1.14725e-27	0.70047	1.53957e-30	A	-	4	88928197	SPP1	1
4:88928399:C:T	GTEx/v8	Testis	ENSG00000118785	T	1.14725e-27	0.70047	1.53957e-30	C	-	4	88928399	SPP1	1
6:26097046:C:T	GTEx/v8	Thyroid	ENSG00000112343	C	1.14763e-27	-0.374684	2.9769e-48	C	-	6	26097046	TRIM38	1
2:27656036:A:G	GTEx/v8	Cells_Cultured_fibroblasts	ENSG00000115216	G	1.26298e-27	-0.236776	5.31546e-26	A	+	2	27656036	NRBP1	1
4:10174261:A:AT	EyeGEx	EyeGEx	ENSG00000109667	A	1.27077e-27	-0.714542	6.54834e-25	AT	+	4	10174261	SLC2A9	1
7:73026378:C:T	GTEx/v7	Skin_Not_Sun_Exposed_Suprapubic	ENSG00000009950	T	1.30579e-27	0.788631	2.52104e-25	C	-	7	73026378	MLXIPL	1
7:73012042:A:G	GTEx/v7	Skin_Sun_Exposed_Lower_leg	ENSG00000009950	A	1.35098e-27	0.771507	1.10281e-27	G	-	7	73012042	MLXIPL	1
4:10297330:A:G	GTEx/v8	Artery_Tibial	ENSG00000109667	G	1.37591e-27	-0.435272	1.45881e-35	A	+	4	10297330	SLC2A9	1
7:73030175:A:G	GTEx/v7	Thyroid	ENSG00000009950	A	1.38289e-27	0.766454	2.03974e-23	G	-	7	73030175	MLXIPL	1
4:10065873:A:G	GTEx/v7	Artery_Tibial	ENSG00000109667	A	1.40713e-27	0.544001	8.1164e-23	A	+	4	10065873	SLC2A9	1
4:10065886:C:T	GTEx/v7	Artery_Tibial	ENSG00000109667	C	1.40713e-27	0.544001	8.1164e-23	C	+	4	10065886	SLC2A9	1
4:10092728:A:G	GTEx/v7	Artery_Tibial	ENSG00000109667	A	1.4321e-27	0.629717	8.1164e-23	A	+	4	10092728	SLC2A9	1
4:10135849:C:T	GTEx/v8	Artery_Tibial	ENSG00000109667	C	1.51122e-27	0.465307	1.45881e-35	C	+	4	10135849	SLC2A9	1
6:26075035:C:G	GTEx/v8	Thyroid	ENSG00000112343	G	1.54767e-27	-0.365342	2.9769e-48	G	-	6	26075035	TRIM38	1
2:27711893:A:G	GTEx/v8	Cells_Cultured_fibroblasts	ENSG00000115216	G	1.56235e-27	-0.236201	5.31546e-26	A	+	2	27711893	NRBP1	1
7:73022746:A:G	GTEx/v7	Skin_Not_Sun_Exposed_Suprapubic	ENSG00000009950	A	1.60942e-27	0.895525	2.52104e-25	G	-	7	73022746	MLXIPL	1
7:73017005:A:G	GTEx/v7	Skin_Not_Sun_Exposed_Suprapubic	ENSG00000009950	G	1.72571e-27	0.731074	2.52104e-25	A	-	7	73017005	MLXIPL	1
4:10170105:G:T	GTEx/v8	Artery_Tibial	ENSG00000109667	G	1.73129e-27	-0.431643	1.45881e-35	T	+	4	10170105	SLC2A9	1
7:73043101:A:G	GTEx/v8	Skin_Sun_Exposed_Lower_leg	ENSG00000009950	A	1.78418e-27	0.521108	1.19683e-45	G	-	7	73043101	MLXIPL	1
7:72934510:A:G	GTEx/v8	Skin_Sun_Exposed_Lower_leg	ENSG00000009950	G	1.83216e-27	0.452146	1.19683e-45	A	-	7	72934510	MLXIPL	1
2:27665361:C:G	GTEx/v8	Cells_Cultured_fibroblasts	ENSG00000115216	G	1.84248e-27	-0.237086	5.31546e-26	C	+	2	27665361	NRBP1	1
4:10193287:G:T	GTEx/v8	Artery_Tibial	ENSG00000109667	T	1.85483e-27	-0.432323	1.45881e-35	G	+	4	10193287	SLC2A9	1
2:27651693:C:T	GTEx/v8	Skin_Not_Sun_Exposed_Suprapubic	ENSG00000115216	C	1.90233e-27	-0.219585	2.54312e-29	T	+	2	27651693	NRBP1	1
2:27652396:C:CGAG	GTEx/v8	Skin_Not_Sun_Exposed_Suprapubic	ENSG00000115216	CGAG	1.90233e-27	-0.219585	2.54312e-29	C	+	2	27652396	NRBP1	1
2:27691588:A:C	GTEx/v6	Muscle_Skeletal	ENSG00000115234	A	2.04949e-27	-11.94	0.00030405	C	+	2	27691588	SNX17	1
4:10194628:A:T	GTEx/v8	Artery_Tibial	ENSG00000109667	T	2.05405e-27	-0.424017	1.45881e-35	A	+	4	10194628	SLC2A9	1
4:10316834:A:T	GTEx/v8	Artery_Tibial	ENSG00000109667	A	2.19346e-27	-0.482308	1.45881e-35	T	+	4	10316834	SLC2A9	1
7:73007943:A:G	GTEx/v8	Adipose_Subcutaneous	ENSG00000009950	A	2.24246e-27	0.255565	1.10979e-22	G	-	7	73007943	MLXIPL	1
7:73010442:C:T	GTEx/v8	Adipose_Subcutaneous	ENSG00000009950	T	2.24246e-27	0.255565	1.10979e-22	C	-	7	73010442	MLXIPL	1
2:27728777:C:G	GTEx/v8	Skin_Sun_Exposed_Lower_leg	ENSG00000115216	G	2.42855e-27	-0.211831	1.34747e-35	C	+	2	27728777	NRBP1	1
2:27729480:A:G	GTEx/v8	Skin_Sun_Exposed_Lower_leg	ENSG00000115216	A	2.42855e-27	-0.211831	1.34747e-35	G	+	2	27729480	NRBP1	1
4:10295500:C:T	GTEx/v8	Artery_Tibial	ENSG00000109667	C	2.44199e-27	-0.433763	1.45881e-35	T	+	4	10295500	SLC2A9	1
4:10176731:A:AAC	GTEx/v8	Artery_Tibial	ENSG00000109667	A	2.47236e-27	-0.429344	1.45881e-35	AAC	+	4	10176731	SLC2A9	1
4:10104911:C:G	EyeGEx	EyeGEx	ENSG00000109667	G	2.58035e-27	-0.693359	1.32967e-24	C	+	4	10104911	SLC2A9	1
4:10104913:C:G	EyeGEx	EyeGEx	ENSG00000109667	C	2.58035e-27	-0.693359	1.32967e-24	G	+	4	10104913	SLC2A9	1
4:10076658:C:T	GTEx/v7	Artery_Tibial	ENSG00000109667	C	2.61793e-27	0.618971	8.1164e-23	C	+	4	10076658	SLC2A9	1
4:10156321:A:C	GTEx/v8	Esophagus_Muscularis	ENSG00000109667	A	2.68017e-27	-0.424316	3.68626e-33	C	+	4	10156321	SLC2A9	1
7:73005776:C:T	GTEx/v8	Adipose_Subcutaneous	ENSG00000009950	T	2.70256e-27	0.255278	1.10979e-22	C	-	7	73005776	MLXIPL	1
7:73006388:C:T	GTEx/v8	Adipose_Subcutaneous	ENSG00000009950	T	2.70256e-27	0.255278	1.10979e-22	C	-	7	73006388	MLXIPL	1
4:10408757:C:T	GTEx/v8	Artery_Tibial	ENSG00000109667	T	2.75938e-27	-0.430898	1.45881e-35	C	+	4	10408757	SLC2A9	1
7:73029437:C:T	GTEx/v7	Thyroid	ENSG00000009950	T	2.81183e-27	0.778785	2.03974e-23	C	-	7	73029437	MLXIPL	1
2:27661020:C:T	GTEx/v8	Cells_Cultured_fibroblasts	ENSG00000115216	C	2.95138e-27	-0.237619	5.31546e-26	T	+	2	27661020	NRBP1	1
4:10169744:A:G	GTEx/v8	Artery_Tibial	ENSG00000109667	G	3.09896e-27	-0.431616	1.45881e-35	A	+	4	10169744	SLC2A9	1
7:72988069:C:T	GTEx/v7	Skin_Not_Sun_Exposed_Suprapubic	ENSG00000009950	T	3.16416e-27	0.752901	2.52104e-25	C	-	7	72988069	MLXIPL	1
7:73005776:C:T	GTEx/v7	Skin_Not_Sun_Exposed_Suprapubic	ENSG00000009950	T	3.16416e-27	0.752901	2.52104e-25	C	-	7	73005776	MLXIPL	1
7:73006388:C:T	GTEx/v7	Skin_Not_Sun_Exposed_Suprapubic	ENSG00000009950	T	3.16416e-27	0.752901	2.52104e-25	C	-	7	73006388	MLXIPL	1
7:73007943:A:G	GTEx/v7	Skin_Not_Sun_Exposed_Suprapubic	ENSG00000009950	A	3.16416e-27	0.752901	2.52104e-25	G	-	7	73007943	MLXIPL	1
7:73010442:C:T	GTEx/v7	Skin_Not_Sun_Exposed_Suprapubic	ENSG00000009950	T	3.16416e-27	0.752901	2.52104e-25	C	-	7	73010442	MLXIPL	1
2:27670307:A:G	GTEx/v8	Skin_Sun_Exposed_Lower_leg	ENSG00000115216	A	3.18004e-27	-0.211625	1.34747e-35	G	+	2	27670307	NRBP1	1
2:27676287:A:T	GTEx/v8	Skin_Sun_Exposed_Lower_leg	ENSG00000115216	T	3.18004e-27	-0.211625	1.34747e-35	A	+	2	27676287	NRBP1	1
2:27657167:C:T	GTEx/v8	Cells_Cultured_fibroblasts	ENSG00000115216	C	3.2337e-27	-0.235915	5.31546e-26	T	+	2	27657167	NRBP1	1
2:27659491:C:T	GTEx/v8	Cells_Cultured_fibroblasts	ENSG00000115216	C	3.2337e-27	-0.235915	5.31546e-26	T	+	2	27659491	NRBP1	1
2:27661114:A:AG	GTEx/v8	Cells_Cultured_fibroblasts	ENSG00000115216	A	3.2337e-27	-0.235915	5.31546e-26	AG	+	2	27661114	NRBP1	1
2:27663215:A:T	GTEx/v8	Cells_Cultured_fibroblasts	ENSG00000115216	A	3.2337e-27	-0.235915	5.31546e-26	T	+	2	27663215	NRBP1	1
2:27663416:G:T	GTEx/v8	Cells_Cultured_fibroblasts	ENSG00000115216	T	3.2337e-27	-0.235915	5.31546e-26	G	+	2	27663416	NRBP1	1
2:27667297:A:G	GTEx/v8	Cells_Cultured_fibroblasts	ENSG00000115216	G	3.2337e-27	-0.235915	5.31546e-26	A	+	2	27667297	NRBP1	1
2:27669341:A:AT	GTEx/v8	Cells_Cultured_fibroblasts	ENSG00000115216	A	3.2337e-27	-0.235915	5.31546e-26	AT	+	2	27669341	NRBP1	1
2:27671255:C:T	GTEx/v8	Cells_Cultured_fibroblasts	ENSG00000115216	C	3.2337e-27	-0.235915	5.31546e-26	T	+	2	27671255	NRBP1	1
2:27671257:C:T	GTEx/v8	Cells_Cultured_fibroblasts	ENSG00000115216	T	3.2337e-27	-0.235915	5.31546e-26	C	+	2	27671257	NRBP1	1
2:27677691:A:G	GTEx/v8	Cells_Cultured_fibroblasts	ENSG00000115216	A	3.2337e-27	-0.235915	5.31546e-26	G	+	2	27677691	NRBP1	1
2:27681598:A:C	GTEx/v8	Cells_Cultured_fibroblasts	ENSG00000115216	C	3.2337e-27	-0.235915	5.31546e-26	A	+	2	27681598	NRBP1	1
2:27684734:A:G	GTEx/v8	Cells_Cultured_fibroblasts	ENSG00000115216	G	3.2337e-27	-0.235915	5.31546e-26	A	+	2	27684734	NRBP1	1
2:27685014:C:T	GTEx/v8	Cells_Cultured_fibroblasts	ENSG00000115216	T	3.2337e-27	-0.235915	5.31546e-26	C	+	2	27685014	NRBP1	1
2:27688601:C:T	GTEx/v8	Cells_Cultured_fibroblasts	ENSG00000115216	T	3.2337e-27	-0.235915	5.31546e-26	C	+	2	27688601	NRBP1	1
2:27692214:C:T	GTEx/v8	Cells_Cultured_fibroblasts	ENSG00000115216	C	3.2337e-27	-0.235915	5.31546e-26	T	+	2	27692214	NRBP1	1
2:27693485:C:T	GTEx/v8	Cells_Cultured_fibroblasts	ENSG00000115216	C	3.2337e-27	-0.235915	5.31546e-26	T	+	2	27693485	NRBP1	1
2:27698343:C:G	GTEx/v8	Cells_Cultured_fibroblasts	ENSG00000115216	G	3.2337e-27	-0.235915	5.31546e-26	C	+	2	27698343	NRBP1	1
4:10119454:A:G	GTEx/v8	Esophagus_Muscularis	ENSG00000109667	G	3.41908e-27	0.491055	3.68626e-33	G	+	4	10119454	SLC2A9	1
4:10413168:C:T	GTEx/v8	Artery_Tibial	ENSG00000109667	C	3.4924e-27	-0.424767	1.45881e-35	T	+	4	10413168	SLC2A9	1
4:10113905:A:G	GTEx/v7	Artery_Tibial	ENSG00000109667	A	3.54019e-27	0.62594	8.1164e-23	A	+	4	10113905	SLC2A9	1
4:10134336:C:T	GTEx/v8	Esophagus_Muscularis	ENSG00000109667	T	3.61244e-27	0.474094	3.68626e-33	T	+	4	10134336	SLC2A9	1
4:10137351:A:G	GTEx/v8	Esophagus_Muscularis	ENSG00000109667	A	3.61244e-27	0.474094	3.68626e-33	A	+	4	10137351	SLC2A9	1
4:10138894:C:G	GTEx/v8	Esophagus_Muscularis	ENSG00000109667	C	3.61244e-27	0.474094	3.68626e-33	C	+	4	10138894	SLC2A9	1
4:10141558:A:C	GTEx/v8	Esophagus_Muscularis	ENSG00000109667	A	3.61244e-27	0.474094	3.68626e-33	A	+	4	10141558	SLC2A9	1
4:10141559:A:G	GTEx/v8	Esophagus_Muscularis	ENSG00000109667	G	3.61244e-27	0.474094	3.68626e-33	G	+	4	10141559	SLC2A9	1
2:27711254:C:CA	GTEx/v8	Skin_Sun_Exposed_Lower_leg	ENSG00000115216	CA	3.71953e-27	-0.209518	1.34747e-35	C	+	2	27711254	NRBP1	1
2:27711257:G:GACT	GTEx/v8	Skin_Sun_Exposed_Lower_leg	ENSG00000115216	GACT	3.71953e-27	-0.209518	1.34747e-35	G	+	2	27711257	NRBP1	1
4:10115692:A:T	GTEx/v8	Esophagus_Muscularis	ENSG00000109667	A	3.72744e-27	0.493734	3.68626e-33	A	+	4	10115692	SLC2A9	1
4:88931521:C:T	GTEx/v8	Testis	ENSG00000118785	C	3.73521e-27	0.686623	1.53957e-30	T	-	4	88931521	SPP1	1
2:27651054:A:T	GTEx/v8	Skin_Not_Sun_Exposed_Suprapubic	ENSG00000115216	T	3.76401e-27	-0.218426	2.54312e-29	A	+	2	27651054	NRBP1	1
7:72977249:C:T	GTEx/v8	Adipose_Subcutaneous	ENSG00000009950	T	4.06304e-27	0.254572	1.10979e-22	C	-	7	72977249	MLXIPL	1
7:72988069:C:T	GTEx/v8	Adipose_Subcutaneous	ENSG00000009950	T	4.06304e-27	0.254572	1.10979e-22	C	-	7	72988069	MLXIPL	1
7:72998952:A:G	GTEx/v8	Adipose_Subcutaneous	ENSG00000009950	G	4.06304e-27	0.254572	1.10979e-22	A	-	7	72998952	MLXIPL	1
4:10119897:C:G	GTEx/v8	Esophagus_Muscularis	ENSG00000109667	C	4.12252e-27	0.493728	3.68626e-33	C	+	4	10119897	SLC2A9	1
4:10119942:A:G	GTEx/v8	Esophagus_Muscularis	ENSG00000109667	A	4.12252e-27	0.493728	3.68626e-33	A	+	4	10119942	SLC2A9	1
7:72939244:C:G	GTEx/v8	Skin_Sun_Exposed_Lower_leg	ENSG00000009950	C	4.22213e-27	0.452059	1.19683e-45	G	-	7	72939244	MLXIPL	1
4:10168593:A:AAC	GTEx/v8	Artery_Tibial	ENSG00000109667	A	4.41406e-27	-0.424876	1.45881e-35	AAC	+	4	10168593	SLC2A9	1
7:72939244:C:G	GTEx/v8	Thyroid	ENSG00000009950	C	4.45938e-27	0.535711	5.58519e-43	G	-	7	72939244	MLXIPL	1
4:10156321:A:C	GTEx/v8	Artery_Tibial	ENSG00000109667	A	4.51642e-27	-0.428655	1.45881e-35	C	+	4	10156321	SLC2A9	1
4:10099831:A:G	EyeGEx	EyeGEx	ENSG00000109667	G	4.53436e-27	-0.688018	2.33658e-24	A	+	4	10099831	SLC2A9	1
2:27733452:A:G	GTEx/v8	Skin_Sun_Exposed_Lower_leg	ENSG00000115216	A	4.67058e-27	-0.213713	1.34747e-35	G	+	2	27733452	NRBP1	1
2:27737900:A:T	GTEx/v8	Skin_Sun_Exposed_Lower_leg	ENSG00000115216	T	4.67058e-27	-0.213713	1.34747e-35	A	+	2	27737900	NRBP1	1
2:27738854:C:T	GTEx/v8	Skin_Sun_Exposed_Lower_leg	ENSG00000115216	T	4.67058e-27	-0.213713	1.34747e-35	C	+	2	27738854	NRBP1	1
2:27567987:C:CA	GTEx/v8	Skin_Sun_Exposed_Lower_leg	ENSG00000115216	CA	4.71338e-27	-0.216556	1.34747e-35	C	+	2	27567987	NRBP1	1
7:73042085:C:T	GTEx/v8	Adipose_Subcutaneous	ENSG00000009950	T	4.76136e-27	0.251953	1.10979e-22	C	-	7	73042085	MLXIPL	1
4:10253368:A:G	GTEx/v8	Artery_Tibial	ENSG00000109667	A	4.85135e-27	-0.424995	1.45881e-35	G	+	4	10253368	SLC2A9	1
4:10199127:G:GT	GTEx/v8	Artery_Tibial	ENSG00000109667	G	4.93882e-27	-0.425245	1.45881e-35	GT	+	4	10199127	SLC2A9	1
7:73016181:C:T	GTEx/v8	Adipose_Subcutaneous	ENSG00000009950	C	4.94768e-27	0.250922	1.10979e-22	T	-	7	73016181	MLXIPL	1
7:73016862:C:T	GTEx/v8	Adipose_Subcutaneous	ENSG00000009950	C	4.94768e-27	0.250922	1.10979e-22	T	-	7	73016862	MLXIPL	1
7:72883106:C:T	GTEx/v8	Thyroid	ENSG00000009950	C	5.0484e-27	0.529262	5.58519e-43	T	-	7	72883106	MLXIPL	1
4:10068064:C:T	GTEx/v7	Artery_Tibial	ENSG00000109667	T	5.12402e-27	0.530964	8.1164e-23	T	+	4	10068064	SLC2A9	1
4:10120654:C:T	GTEx/v8	Esophagus_Muscularis	ENSG00000109667	T	5.24137e-27	0.489103	3.68626e-33	T	+	4	10120654	SLC2A9	1
4:10301037:A:C	GTEx/v8	Artery_Tibial	ENSG00000109667	C	5.2989e-27	-0.42858	1.45881e-35	A	+	4	10301037	SLC2A9	1
7:72856430:C:T	GTEx/v8	Skin_Sun_Exposed_Lower_leg	ENSG00000009950	C	5.36979e-27	0.451138	1.19683e-45	T	-	7	72856430	MLXIPL	1
7:72857049:A:G	GTEx/v8	Skin_Sun_Exposed_Lower_leg	ENSG00000009950	G	5.36979e-27	0.451138	1.19683e-45	A	-	7	72857049	MLXIPL	1
4:10300472:C:G	GTEx/v8	Artery_Tibial	ENSG00000109667	C	5.49059e-27	-0.428086	1.45881e-35	G	+	4	10300472	SLC2A9	1
2:27595756:C:G	GTEx/v8	Cells_Cultured_fibroblasts	ENSG00000115216	C	5.51916e-27	-0.235017	5.31546e-26	G	+	2	27595756	NRBP1	1
7:72904810:C:T	GTEx/v8	Thyroid	ENSG00000009950	T	5.57701e-27	0.531197	5.58519e-43	C	-	7	72904810	MLXIPL	1
7:72923338:A:G	GTEx/v8	Thyroid	ENSG00000009950	G	5.57701e-27	0.531197	5.58519e-43	A	-	7	72923338	MLXIPL	1
7:72938718:C:T	GTEx/v8	Thyroid	ENSG00000009950	C	5.57701e-27	0.531197	5.58519e-43	T	-	7	72938718	MLXIPL	1
2:27696737:C:T	GTEx/v8	Cells_Cultured_fibroblasts	ENSG00000115216	T	5.72325e-27	-0.235536	5.31546e-26	C	+	2	27696737	NRBP1	1
2:27652153:G:T	GTEx/v8	Skin_Not_Sun_Exposed_Suprapubic	ENSG00000115216	T	5.76021e-27	-0.217782	2.54312e-29	G	+	2	27652153	NRBP1	1
4:10108127:A:G	EyeGEx	EyeGEx	ENSG00000109667	A	5.76505e-27	-0.68979	2.97076e-24	G	+	4	10108127	SLC2A9	1
4:10298094:A:G	GTEx/v8	Artery_Tibial	ENSG00000109667	A	5.85023e-27	-0.432637	1.45881e-35	G	+	4	10298094	SLC2A9	1
4:10198086:A:G	GTEx/v8	Artery_Tibial	ENSG00000109667	A	6.25482e-27	-0.421521	1.45881e-35	G	+	4	10198086	SLC2A9	1
7:72998952:A:G	GTEx/v7	Skin_Not_Sun_Exposed_Suprapubic	ENSG00000009950	G	6.40484e-27	0.751384	2.52104e-25	A	-	7	72998952	MLXIPL	1
2:27691588:A:C	GTEx/v8	Skin_Sun_Exposed_Lower_leg	ENSG00000115216	A	6.44932e-27	-0.220154	1.34747e-35	C	+	2	27691588	NRBP1	1
2:27696207:A:C	GTEx/v8	Cells_Cultured_fibroblasts	ENSG00000115216	C	6.48669e-27	-0.235117	5.31546e-26	A	+	2	27696207	NRBP1	1
4:10153197:C:T	GTEx/v8	Esophagus_Muscularis	ENSG00000109667	T	6.82937e-27	0.470121	3.68626e-33	T	+	4	10153197	SLC2A9	1
2:27697953:C:CAGA	GTEx/v8	Cells_Cultured_fibroblasts	ENSG00000115216	CAGA	6.90312e-27	-0.234424	5.31546e-26	C	+	2	27697953	NRBP1	1
2:27673798:C:T	GTEx/v8	Cells_Cultured_fibroblasts	ENSG00000115216	C	7.07079e-27	-0.23543	5.31546e-26	T	+	2	27673798	NRBP1	1
4:10068064:C:T	GTEx/v8	Colon_Sigmoid	ENSG00000109667	T	7.36109e-27	0.558962	7.87558e-21	T	+	4	10068064	SLC2A9	1
4:10128536:C:T	GTEx/v8	Artery_Tibial	ENSG00000109667	T	7.64435e-27	0.472931	1.45881e-35	T	+	4	10128536	SLC2A9	1
6:26067782:C:G	GTEx/v8	Thyroid	ENSG00000112343	G	7.76488e-27	-0.362024	2.9769e-48	G	-	6	26067782	TRIM38	1
4:10199448:C:T	GTEx/v8	Artery_Tibial	ENSG00000109667	C	7.8426e-27	-0.425752	1.45881e-35	T	+	4	10199448	SLC2A9	1
4:10126978:A:C	GTEx/v8	Esophagus_Muscularis	ENSG00000109667	C	7.87414e-27	0.46537	3.68626e-33	C	+	4	10126978	SLC2A9	1
4:10119911:A:G	GTEx/v8	Esophagus_Muscularis	ENSG00000109667	G	8.11075e-27	0.48724	3.68626e-33	G	+	4	10119911	SLC2A9	1
2:27716004:C:T	GTEx/v8	Skin_Not_Sun_Exposed_Suprapubic	ENSG00000115216	C	8.12729e-27	-0.215476	2.54312e-29	T	+	2	27716004	NRBP1	1
4:10114500:C:T	GTEx/v7	Artery_Tibial	ENSG00000109667	C	8.50453e-27	0.613767	8.1164e-23	C	+	4	10114500	SLC2A9	1
4:10246857:A:G	GTEx/v8	Artery_Tibial	ENSG00000109667	G	8.54075e-27	-0.419882	1.45881e-35	A	+	4	10246857	SLC2A9	1
4:88947021:C:T	GTEx/v8	Testis	ENSG00000118785	T	8.62006e-27	0.695108	1.53957e-30	C	-	4	88947021	SPP1	1
4:10119404:C:T	GTEx/v8	Esophagus_Muscularis	ENSG00000109667	C	8.7899e-27	0.486839	3.68626e-33	C	+	4	10119404	SLC2A9	1
4:88897814:C:T	GTEx/v8	Testis	ENSG00000118762	T	8.89927e-27	0.392122	7.10865e-61	C	-	4	88897814	PKD2	1
2:27689700:A:G	GTEx/v8	Cells_Cultured_fibroblasts	ENSG00000115216	G	9.19611e-27	-0.2341	5.31546e-26	A	+	2	27689700	NRBP1	1
2:27702026:A:C	GTEx/v8	Cells_Cultured_fibroblasts	ENSG00000115216	C	9.21042e-27	-0.228866	5.31546e-26	A	+	2	27702026	NRBP1	1
2:27703495:A:G	GTEx/v8	Cells_Cultured_fibroblasts	ENSG00000115216	G	9.21042e-27	-0.228866	5.31546e-26	A	+	2	27703495	NRBP1	1
7:72904810:C:T	GTEx/v8	Skin_Sun_Exposed_Lower_leg	ENSG00000009950	T	9.42119e-27	0.449516	1.19683e-45	C	-	7	72904810	MLXIPL	1
7:72923338:A:G	GTEx/v8	Skin_Sun_Exposed_Lower_leg	ENSG00000009950	G	9.42119e-27	0.449516	1.19683e-45	A	-	7	72923338	MLXIPL	1
7:72938718:C:T	GTEx/v8	Skin_Sun_Exposed_Lower_leg	ENSG00000009950	C	9.42119e-27	0.449516	1.19683e-45	T	-	7	72938718	MLXIPL	1
4:10104571:A:G	EyeGEx	EyeGEx	ENSG00000109667	A	9.53164e-27	-0.681792	4.9117e-24	G	+	4	10104571	SLC2A9	1
4:88914208:C:CAACTCAGAAA	GTEx/v6	Testis	ENSG00000118762	C	9.79345e-27	13.8567	0.000378299	CAACTCAGAAA	-	4	88914208	PKD2	1
4:10068194:C:G	GTEx/v8	Colon_Sigmoid	ENSG00000109667	G	1.006e-26	0.558529	7.87558e-21	G	+	4	10068194	SLC2A9	1
4:88904682:T:TATC	GTEx/v8	Testis	ENSG00000118785	T	1.01143e-26	0.708703	1.53957e-30	TATC	-	4	88904682	SPP1	1
7:73029437:C:T	GTEx/v7	Skin_Not_Sun_Exposed_Suprapubic	ENSG00000009950	T	1.04447e-26	0.923894	2.52104e-25	C	-	7	73029437	MLXIPL	1
7:73025975:A:G	GTEx/v7	Thyroid	ENSG00000009950	G	1.04755e-26	0.775233	2.03974e-23	A	-	7	73025975	MLXIPL	1
7:72856430:C:T	GTEx/v8	Thyroid	ENSG00000009950	C	1.07352e-26	0.528726	5.58519e-43	T	-	7	72856430	MLXIPL	1
7:72857049:A:G	GTEx/v8	Thyroid	ENSG00000009950	G	1.07352e-26	0.528726	5.58519e-43	A	-	7	72857049	MLXIPL	1
4:10118733:C:T	GTEx/v8	Esophagus_Muscularis	ENSG00000109667	T	1.13299e-26	0.487552	3.68626e-33	T	+	4	10118733	SLC2A9	1
4:10296699:C:T	GTEx/v8	Artery_Tibial	ENSG00000109667	C	1.14565e-26	-0.429083	1.45881e-35	T	+	4	10296699	SLC2A9	1
7:72868522:A:G	GTEx/v8	Thyroid	ENSG00000009950	G	1.14658e-26	0.531197	5.58519e-43	A	-	7	72868522	MLXIPL	1
4:88895115:A:G	GTEx/v8	Testis	ENSG00000118762	G	1.15992e-26	0.39769	7.10865e-61	A	-	4	88895115	PKD2	1
4:10350975:A:G	GTEx/v8	Artery_Tibial	ENSG00000109667	A	1.16646e-26	0.48111	1.45881e-35	A	+	4	10350975	SLC2A9	1
7:73017657:C:T	GTEx/v8	Adipose_Subcutaneous	ENSG00000009950	T	1.19061e-26	0.248934	1.10979e-22	C	-	7	73017657	MLXIPL	1
2:27740404:C:G	GTEx/v8	Skin_Sun_Exposed_Lower_leg	ENSG00000115216	G	1.19435e-26	-0.212105	1.34747e-35	C	+	2	27740404	NRBP1	1
[truncated: 44,356 more rows]
