# Supplementary material for: Genetic variants associated with gout identified through a genome-wide study in the UK biobank (N = 150 542)
Source: Hum Mol Genet. 2025 Oct 11;34(23):1951–63. doi: 10.1093/hmg/ddaf151 (PMC12627942; doi:10.1093/hmg/ddaf151)
Supplement: Supplementary_Table_6_ddaf151 [file supplementary_table_6_ddaf151.xlsx]

## Sheet: rs2199936
atlas ID	PMID	Year	Domain	Trait	P-value	N	EA	NEA
4111	29403010	2018	Metabolic	Uric acid	1.973e-131	109029	A	G
206	23263486	2013	Metabolic	Serum Urate	1.51007e-114	110347	A	G
207	23263486	2013	Skeletal	Gout	2.24511e-32	69374	A	G
3256	31427789	2019	Nutritional	Coffee intake	6.54e-15	358093	G	A
3448	31427789	2019	Metabolic	Impedance measures - Impedance of leg (right)	2.556e-13	379813	A	G
3449	31427789	2019	Metabolic	Impedance measures - Impedance of leg (left)	8.853e-13	379807	A	G
3255	31427789	2019	Nutritional	Tea intake	1.526e-12	373481	G	A
3447	31427789	2019	Metabolic	Impedance measures - Impedance of whole body	5.598e-12	379792	A	G
4512	31676860	2019	Neurological	Brain stem	1.33e-07	19629	G	A
4613	31676860	2019	Neurological	Brain stem	1.33e-07	21821	G	A
3455	31427789	2019	Metabolic	Impedance measures - Leg predicted mass (right)	1.476e-07	379793	G	A
3451	31427789	2019	Metabolic	Impedance measures - Impedance of arm (left)	1.489e-07	379803	A	G
4110	29403010	2018	Metabolic	Estimated glomerular filtration rate	1.509e-07	143658	G	A
4537	31676860	2019	Neurological	Right pallidum	1.637e-07	19629	G	A
4638	31676860	2019	Neurological	Right pallidum	1.637e-07	21821	G	A
3454	31427789	2019	Metabolic	Impedance measures - Leg fat-free mass (right)	1.749e-07	379793	G	A
3435	31427789	2019	Metabolic	Body Mass Index	2.651e-07	385336	G	A
4524	31676860	2019	Neurological	Left pallidum	3.32e-07	19629	G	A
4625	31676860	2019	Neurological	Left pallidum	3.32e-07	21821	G	A
3459	31427789	2019	Metabolic	Impedance measures - Leg predicted mass (left)	3.338e-07	379761	G	A
3445	31427789	2019	Metabolic	Impedance measures - Body Mass Index (BMI)	3.679e-07	379831	G	A
3458	31427789	2019	Metabolic	Impedance measures - Leg fat-free mass (left)	3.708e-07	379766	G	A
4109	29403010	2018	Metabolic	Serum creatinine	5.492e-07	142097	A	G
3444	31427789	2019	Metabolic	Impedance measures - Whole body water mass	8.661e-07	379835	G	A
588	24816252	2014	Metabolic	Nucleotide::Purine metabolism, urate metabolism::urate	1.017e-06	7819	A	G
3186	31427789	2019	Metabolic	Hip circumference	1.228e-06	385887	G	A
3450	31427789	2019	Metabolic	Impedance measures - Impedance of arm (right)	1.281e-06	379786	A	G
3443	31427789	2019	Metabolic	Impedance measures - Whole body fat-free mass	1.611e-06	379804	G	A
3436	31427789	2019	Metabolic	Weight	1.625e-06	385473	G	A
3446	31427789	2019	Metabolic	Impedance measures - Basal metabolic rate	2.182e-06	379821	G	A
3467	31427789	2019	Metabolic	Impedance measures - Arm predicted mass (left)	2.287e-06	379638	G	A
3440	31427789	2019	Metabolic	Impedance measures - Weight	3.826e-06	379840	G	A
3466	31427789	2019	Metabolic	Impedance measures - Arm fat-free mass (left)	3.942e-06	379653	G	A
3571	31427789	2019	Neurological	Pain type(s) experienced in last month: Neck or shoulder pain	4.019e-06	385698	G	A
3185	31427789	2019	Metabolic	Waist circumference	4.433e-06	385932	G	A
713	24816252	2014	Metabolic	::::X-11485	4.725e-06	4544	A	G
3462	31427789	2019	Metabolic	Impedance measures - Arm fat-free mass (right)	6.31e-06	379723	G	A
3329	31427789	2019	Neoplasms	Cancer (diagnosed by doctor)	6.662e-06	385231	G	A
3463	31427789	2019	Metabolic	Impedance measures - Arm predicted mass (right)	8.086e-06	379716	G	A
3470	31427789	2019	Metabolic	Impedance measures - Trunk fat-free mass	1.16e-05	379507	G	A
3471	31427789	2019	Metabolic	Impedance measures - Trunk predicted mass	1.505e-05	379469	G	A
3339	31427789	2019	Reproduction	Age when periods started (menarche) (female)	2.096e-05	202636	A	G
3461	31427789	2019	Metabolic	Impedance measures - Arm fat mass (right)	2.309e-05	379725	G	A
4302	30664634	2019	Metabolic	Arms-arm fat ratio (female)	2.397e-05	195068	G	A
3465	31427789	2019	Metabolic	Impedance measures - Arm fat mass (left)	2.432e-05	379663	G	A
3274	31427789	2019	Dermatological	Ease of skin tanning	2.519e-05	378364	G	A
4205	31152163	2019	Metabolic	Estimated glomerular filtration rate	4.548e-05	765348	G	A
3442	31427789	2019	Metabolic	Impedance measures - Whole body fat mass	7.927e-05	379203	G	A
4101	29403010	2018	Metabolic	Triglyceride	9.16e-05	105597	A	G
3457	31427789	2019	Metabolic	Impedance measures - Leg fat mass (left)	0.0001173	379783	G	A
4315	30643251	2019	Psychiatric	Cigarettes per day	0.000126	263954	G	A
3258	31427789	2019	Nutritional	Water intake	0.0001742	357000	A	G
4461	31676860	2019	Neurological	Left pars orbitalis	0.0002464	19629	G	A
4562	31676860	2019	Neurological	Left pars orbitalis	0.0002464	21821	G	A
3453	31427789	2019	Metabolic	Impedance measures - Leg fat mass (right)	0.0002782	379802	G	A
4520	31676860	2019	Neurological	Left cerebellum white matter	0.0002846	19629	G	A
4621	31676860	2019	Neurological	Left cerebellum white matter	0.0002846	21821	G	A
839	24816252	2014	Metabolic	::::X-14473	0.0003008	6884	G	A
3464	31427789	2019	Metabolic	Impedance measures - Arm fat percentage (left)	0.000368	379699	G	A
3531	31427789	2019	Nutritional	Never eat eggs, dairy, wheat, sugar: I eat all of the above	0.0004606	384986	A	G
3626	31427789	2019	Activities	Treatment/medication code: bendroflumethiazide	0.0004839	280443	G	A
4717	BioRxiv: https://doi.org/10.1101/288625	2019	Neurological	Cingulum (cingulate gyrus) mode of anisotropy	0.0004839	17706	G	A
4307	30664745	2019	Skeletal	Osteoarthritis	0.0004874	455221	G	A
806	24816252	2014	Metabolic	::::X-12830	0.0005049	3415	A	G
4532	31676860	2019	Neurological	Right cerebellum exterior	0.0005084	19629	G	A
4633	31676860	2019	Neurological	Right cerebellum exterior	0.0005084	21821	G	A
3460	31427789	2019	Metabolic	Impedance measures - Arm fat percentage (right)	0.0005172	379752	G	A
4519	31676860	2019	Neurological	Left cerebellum exterior	0.0005654	19629	G	A
4620	31676860	2019	Neurological	Left cerebellum exterior	0.0005654	21821	G	A
4541	31676860	2019	Neurological	Right ventral DC	0.0006264	19629	G	A
4642	31676860	2019	Neurological	Right ventral DC	0.0006264	21821	G	A
3469	31427789	2019	Metabolic	Impedance measures - Trunk fat mass	0.0006445	379578	G	A
3782	31427789	2019	Psychiatric	Depression - Sleeping too much	0.0006706	48926	A	G
3850	27863252	2016	Immunological	Mean corpuscular hemoglobin concentration (two-way meta)	0.000681361	132586	A	G
4696	BioRxiv: https://doi.org/10.1101/288604	2019	Neurological	Cingulum (hippocampus) mean diusivities	0.0007485	17706	G	A
3189	31427789	2019	Neoplasms	Number of self-reported cancers	0.0008672	386581	G	A
3530	31427789	2019	Nutritional	Never eat eggs, dairy, wheat, sugar: Sugar or foods/drinks containing sugar	0.001038	384986	G	A
3944	28898252	2017	Metabolic	HbA1c	0.00111	20838	A	G
4215	31015462	2019	Metabolic	Estimated glomerular filtration rate	0.001215	350504	G	A
3593	31427789	2019	Activities	Mineral and other dietary supplements: Glucosamine	0.001242	385261	G	A
3199	31427789	2019	Environment	Distance between home and job workplace	0.001471	185765	A	G
3942	28898252	2017	Metabolic	HbA1c	0.00166085	159940	NA	NA
3234	31427789	2019	Psychiatric	Daytime dozing / sleeping (narcolepsy)	0.001671	384879	G	A
4221	31015401	2019	Environmental	Diuretics	0.0018	229086	G	A
3233	31427789	2019	Psychiatric	Snoring	0.001807	359498	G	A
3398	31427789	2019	Muscular	Leg pain on walking	0.001918	128030	G	A
4120	29403010	2018	Metabolic	Alanine aminotransferase	0.001967	134182	G	A
4540	31676860	2019	Neurological	Right accumbens area	0.001971	19629	G	A
4641	31676860	2019	Neurological	Right accumbens area	0.001971	21821	G	A
4698	BioRxiv: https://doi.org/10.1101/288606	2019	Neurological	External capsule mean diusivities	0.002164	17706	G	A
3794	30804565	2019	Psychiatric	Snoring	0.002259	359916	G	A
4533	31676860	2019	Neurological	Right cerebellum white matter	0.002278	19629	G	A
4634	31676860	2019	Neurological	Right cerebellum white matter	0.002278	21821	G	A
4316	30643251	2019	Psychiatric	Smoking cessation	0.00231	312821	G	A
4521	31676860	2019	Neurological	Left thalamus proper	0.002372	19629	G	A
4622	31676860	2019	Neurological	Left thalamus proper	0.002372	21821	G	A
4742	BioRxiv: https://doi.org/10.1101/288650	2019	Neurological	External capsule radial diusivities	0.002393	17706	G	A
3271	31427789	2019	Skeletal	Comparative height size at age 10	0.002485	380167	G	A
3193	31427789	2019	Social Interactions	Number in household	0.002516	384133	A	G
3270	31427789	2019	Metabolic	Comparative body size at age 10	0.002562	379749	G	A
619	24816252	2014	Metabolic	Xenobiotics::Chemical::glycerol 2-phosphate	0.002663	5912	A	G
3939	28892062	2017	Metabolic	Body Mass Index	0.002892	158284	A	G
761	24816252	2014	Metabolic	::::X-12206	0.003012	2795	A	G
1171	26833246	2016	Metabolic	Body fat percentage	0.003229	100716	G	A
3659	31427789	2019	Neoplasms	Cancer register - Type of cancer: ICD10: C50 Malignant neoplasm of breast	0.003353	54778	G	A
4175	30048462	2018	Skeletal	Heel bone mineral density	0.0034	394929	G	A
3608	31427789	2019	Metabolic	Non-cancer illness code, self-reported: high cholesterol	0.003437	289307	A	G
342	25772697	2015	Immunological	NKearly:%337+335+R7-	0.00356351	669	A	G
4509	31676860	2019	Neurological	Cerebellar vermal lobules VIII X	0.003648	19629	G	A
4610	31676860	2019	Neurological	Cerebellar vermal lobules VIII X	0.003648	21821	G	A
4178	31217584	2019	Immunological	White blood cells	0.00377209	28608	A	G
4377	30940143	2019	Cardiovascular	Resting heart rate	0.0038	458969	G	A
4663	BioRxiv: https://doi.org/10.1101/288571	2019	Neurological	Splenium of corpus callosum fractional anisotropy	0.003835	17706	A	G
3765	31427789	2019	Psychiatric	Anxiety - Recent feelings of foreboding	0.003938	126179	A	G
3842	27863252	2016	Immunological	Granulocyte percentage of myeloid white cells (two-way meta)	0.00402648	130543	A	G
4207	31152163	2019	Metabolic	Blood urea nitrogen	0.004285	416178	G	A
4654	BioRxiv: https://doi.org/10.1101/288562	2019	Neurological	External capsule fractional anisotropy	0.004306	17706	A	G
3777	31427789	2019	Psychiatric	Traumatic events - Diagnosed with life-threatening illness	0.004411	126333	G	A
4528	31676860	2019	Neurological	Left ventral DC	0.004437	19629	G	A
4629	31676860	2019	Neurological	Left ventral DC	0.004437	21821	G	A
649	24816252	2014	Metabolic	Xenobiotics::Xanthine metabolism::theophylline	0.004484	7393	G	A
3913	28073927	2017	Ophthalmological	Cup area	0.004586	7333	A	G
4209	31152163	2019	Metabolic	Chronic kidney disease	0.004616	625219	A	G
3941	28892062	2017	Metabolic	Body Mass Index (female)	0.00462	72390	A	G
3543	31427789	2019	Ophthalmological	Eye problems/disorders: Cataract	0.004732	127603	G	A
508	24816252	2014	Metabolic	Lipid::Glycerolipid metabolism::glycerol 3-phosphate (G3P)	0.00496	7781	A	G
3230	31427789	2019	Psychiatric	Morning/evening person (chronotype)	0.005057	345148	A	G
4317	30643251	2019	Psychiatric	Drinks per day	0.00536	537349	G	A
3911	28073927	2017	Ophthalmological	Cup area	0.005404	29817	A	G
4294	30696823	2019	Psychiatric	Chronotype	0.0056	449732	G	A
3845	27863252	2016	Immunological	High light scatter percentage of red cells (two-way meta)	0.00568576	130538	G	A
4740	BioRxiv: https://doi.org/10.1101/288648	2019	Neurological	Cingulum (hippocampus) radial diusivities	0.00576	17706	G	A
610	24816252	2014	Metabolic	Peptide::Polypeptide::bradykinin, des-arg(9)	0.005884	4570	G	A
3789	30804565	2019	Psychiatric	Morningness	0.005929	345552	G	A
4729	BioRxiv: https://doi.org/10.1101/288637	2019	Neurological	Splenium of corpus callosum mode of anisotropy	0.005939	17706	A	G
4667	BioRxiv: https://doi.org/10.1101/288575	2019	Neurological	Sagittal stratum fractional anisotropy	0.006163	17706	A	G
4514	31676860	2019	Neurological	3rd ventricle	0.006242	19629	A	G
4615	31676860	2019	Neurological	3rd ventricle	0.006242	21821	A	G
3480	31427789	2019	Nutritional	Milk type used: Full cream	0.006252	373135	A	G
4176	30718926	2019	Endocrine	Type 2 Diabetes	0.006388	191764	G	A
4527	31676860	2019	Neurological	Left accumbens area	0.006682	19629	G	A
4628	31676860	2019	Neurological	Left accumbens area	0.006682	21821	G	A
3532	31427789	2019	Environment	Mental health - Illness, injury, bereavement, stress in last 2 years: Serious illness, injury or assault to yourself	0.006712	383913	G	A
817	24816252	2014	Metabolic	::::X-13429	0.006814	6344	A	G
4671	BioRxiv: https://doi.org/10.1101/288579	2019	Neurological	Average across all tracts axial diusivities	0.006815	17706	G	A
1209	26635072	2015	Respiratory	FVC	0.0069	38199	NA	NA
4678	BioRxiv: https://doi.org/10.1101/288586	2019	Neurological	Fornix (cres) / Stria terminalis axial diusivities	0.007116	17706	G	A
4235	31015401	2019	Environmental	Adrenergics, inhalants	0.0072	176445	G	A
3978	28724990	2017	Skeletal	Lean body mass (appendicular)	0.007294	28330	G	A
3984	29497042	2018	Cardiovascular	Heart rate increase	0.0076	58818	A	G
3878	27863252	2016	Immunological	Granulocyte percentage of myeloid white cells (three-way meta)	0.007705	169545	A	G
4328	30598549	2018	Skeletal	Estimated bone mineral density from heel ultrasounds	0.0079	426824	G	A
744	24816252	2014	Metabolic	::::X-11905	0.007977	4761	G	A
3846	27863252	2016	Immunological	High light scatter reticulocyte count (two-way meta)	0.00806008	130517	G	A
63	28436984	2017	Reproduction	Age at menarche	0.00808	252514	A	G
3886	27863252	2016	Immunological	Mean corpuscular hemoglobin concentration (three-way meta)	0.008152	172851	A	G
1223	25607358	2015	Neurological	Mean Pallidum	0.008296	13171	G	A
4187	31217584	2019	Immunological	HbA1c	0.00833943	11178	A	G
4749	BioRxiv: https://doi.org/10.1101/288657	2019	Neurological	Posterior thalamic radiation (include optic radiation) radial diusivities	0.008434	17706	G	A
647	24816252	2014	Metabolic	Xenobiotics::Xanthine metabolism::paraxanthine	0.008441	7504	G	A
4295	30696823	2019	Psychiatric	Morning person (binary)	0.0087	403195	G	A
412	24816252	2014	Metabolic	Amino acid::Urea cycle; arginine-, proline-, metabolism::citrulline	0.008839	7773	A	G
4099	29403010	2018	Metabolic	High-density-lipoprotein cholesterol	0.009094	70657	G	A
3402	31427789	2019	Cognitive	Fluid intelligence test - FI3 : word interpolation	0.009311	124929	A	G
3854	27863252	2016	Immunological	Monocyte percentage of white cells (two-way meta)	0.0094105	131305	G	A
112	20935630	2010	Metabolic	Body Mass Index	0.00954	123865	NA	NA
4225	31015401	2019	Environmental	HMG CoA reductase inhibitors	0.0097	290385	A	G
768	24816252	2014	Metabolic	Peptide::Dipeptide::X-12244--N-acetylcarnosine	0.009845	6608	A	G
4705	BioRxiv: https://doi.org/10.1101/288613	2019	Neurological	Posterior thalamic radiation (include optic radiation) mean diusivities	0.009908	17706	G	A
3520	31427789	2019	Environment	Current employment status: Retired	0.01016	385138	G	A
708	24816252	2014	Metabolic	::::X-11452	0.01098	6519	A	G
3903	27863252	2016	Immunological	Reticulocyte fraction of red cells (three-way meta)	0.01159	170690	G	A
4534	31676860	2019	Neurological	Right thalamus proper	0.0116	19629	G	A
4635	31676860	2019	Neurological	Right thalamus proper	0.0116	21821	G	A
3943	28898252	2017	Metabolic	HbA1c	0.01181	123665	A	G
4755	BioRxiv: https://doi.org/10.1101/288663	2019	Neurological	Sagittal stratum radial diusivities	0.01211	17706	G	A
3867	27863252	2016	Immunological	Reticulocyte fraction of red cells (two-way meta)	0.0122087	130404	G	A
3902	27863252	2016	Immunological	Reticulocyte count (three-way meta)	0.01221	170641	G	A
838	24816252	2014	Metabolic	Peptide::Dipeptide::X-14450--phenylalanylleucine	0.01224	2555	G	A
3441	31427789	2019	Metabolic	Impedance measures - Body fat percentage	0.01258	379615	G	A
2037	27723758	2016	Immunological	Immunoglobulin A deficiency	0.01295	6487	G	A
61	25231870	2014	Reproduction	Age at menarche	0.013	132989	A	G
4166	30108127	2018	Metabolic	Body Mass Index	0.013	334487	G	A
4208	31152163	2019	Metabolic	Blood urea nitrogen	0.01343	243031	G	A
66	27416945	2016	Endocrine	Insulin sensitivity index (combined influence of the genotype effect adjusted for BMI and the interaction effect between the genotype and BMI on ISI)	0.01383	16753	G	A
3407	31427789	2019	Social Interactions	Number of older siblings	0.01394	111284	A	G
4702	BioRxiv: https://doi.org/10.1101/288610	2019	Neurological	Inferior fronto-occipital fasciculus mean diusivities	0.01408	17706	G	A
1220	25607358	2015	Neurological	Mean Amygdala	0.01414	13171	G	A
4681	BioRxiv: https://doi.org/10.1101/288589	2019	Neurological	Posterior corona radiata axial diusivities	0.01423	17706	G	A
4674	BioRxiv: https://doi.org/10.1101/288582	2019	Neurological	Cingulum (hippocampus) axial diusivities	0.01446	17706	G	A
3630	31427789	2019	Environment	Illnesses of father: Lung cancer	0.01456	355137	G	A
3890	27863252	2016	Immunological	Monocyte percentage of white cells (three-way meta)	0.01474	170494	G	A
3319	31427789	2019	Respiratory	Wheeze or whistling in the chest in last year	0.01487	379150	G	A
4460	31676860	2019	Neurological	Left pars opercularis	0.01499	19629	G	A
4561	31676860	2019	Neurological	Left pars opercularis	0.01499	21821	G	A
149	26426971	2015	Metabolic	Body Mass Index (female > 50 yrs)	0.015	88625	G	A
360	25772697	2015	Immunological	mDC:%32+	0.0150065	669	G	A
3795	29942085	2018	Psychiatric	Neuroticism	0.0152	390278	NA	NA
4374	30367059	2018	Endocrine	Free thyroxine (FT4, female)	0.01521	27380	G	A
254	25772697	2015	Immunological	CD3 on DN T	0.0154284	669	A	G
3574	31427789	2019	Neurological	Pain type(s) experienced in last month: Hip pain	0.01562	385698	G	A
3293	31427789	2019	Psychiatric	Suffer from 'nerves'	0.01564	372273	G	A
3866	27863252	2016	Immunological	Reticulocyte count (two-way meta)	0.0161881	130388	G	A
3607	31427789	2019	Skeletal	Non-cancer illness code, self-reported: osteoarthritis	0.01639	289307	G	A
3575	31427789	2019	Neurological	Pain type(s) experienced in last month: Knee pain	0.01657	385698	G	A
4136	29403010	2018	Hematological	Hemoglobin	0.01708	108769	G	A
3346	31427789	2019	Reproduction	Ever taken oral contraceptive pill (female)	0.01709	208136	G	A
3413	31427789	2019	Cognitive	Fluid intelligence score	0.01711	125935	A	G
146	25673413	2015	Metabolic	Body Mass Index	0.01716	236231	G	A
3333	31427789	2019	Activities	Frequency of heavy DIY in last 4 weeks	0.01721	153377	G	A
3482	31427789	2019	Nutritional	Milk type used: Skimmed	0.01769	373135	G	A
473	24816252	2014	Metabolic	Lipid::Bile acid metabolism::taurolithocholate 3-sulfate	0.01781	6904	A	G
4124	29403010	2018	Metabolic	Prothrombin time	0.01824	58110	G	A
4137	29403010	2018	Immunological	Hematocrit	0.0183	108757	G	A
634	24816252	2014	Metabolic	Xenobiotics::Food component, Plant::quinate	0.01833	6265	G	A
4668	BioRxiv: https://doi.org/10.1101/288576	2019	Neurological	Uncinate fasciculus fractional anisotropy	0.01853	17706	A	G
3910	28073927	2017	Ophthalmological	Vertical cup-disc ratio	0.0187	8373	A	G
4687	BioRxiv: https://doi.org/10.1101/288595	2019	Neurological	Superior fronto-occipital fasciculus axial diusivities	0.01871	17706	G	A
121	23563607	2013	Metabolic	Obesity class 2	0.019	72546	G	A
3546	31427789	2019	Body Structures	Mouth/teeth dental problems: Bleeding gums	0.01909	385026	G	A
3363	31427789	2019	Reproduction	Age started hormone-replacement therapy (HRT) (female)	0.01945	72773	A	G
3227	31427789	2019	Activities	Usual side of head for mobile phone use	0.01951	324835	G	A
3578	31427789	2019	Social Interactions	Social support - Leisure/social activities: Religious group	0.02036	385280	A	G
457	24816252	2014	Metabolic	Cofactors and vitamins::Vitamin B6 metabolism::pyridoxate	0.02057	7703	A	G
4135	29403010	2018	Immunological	Red blood cell count	0.02069	108794	G	A
3331	31427789	2019	Mortality	Other serious medical condition/disability (diagnosed by doctor)	0.0207	379380	G	A
641	24816252	2014	Metabolic	Xenobiotics::Xanthine metabolism::1,7-dimethylurate	0.02135	6057	G	A
3983	29358691	2018	Endocrine	Type 2 Diabetes	0.02154	70127	A	G
4308	30664745	2019	Skeletal	Osteoarthritis of hit or knee	0.02212	417596	G	A
71	24097068	2013	Metabolic	High-density lipoprotein cholesterol	0.02251	188577	G	A
3541	31427789	2019	Activities	Reason for glasses/contact lenses: For just reading/near work as you are getting older (called 'presbyopia')	0.02297	78647	A	G
4711	BioRxiv: https://doi.org/10.1101/288619	2019	Neurological	Sagittal stratum mean diusivities	0.023	17706	G	A
143	25673413	2015	Metabolic	Body Mass Index	0.02322	234069	G	A
553	24816252	2014	Metabolic	Lipid::Medium chain fatty acid::10-undecenoate (11:1n1)	0.02328	7806	G	A
466	24816252	2014	Metabolic	Lipid::Bile acid metabolism::glycochenodeoxycholate	0.02356	7087	A	G
1192	23474815	2013	Ophthalmological	Refractive error	0.02366	7280	A	G
3762	31427789	2019	Psychiatric	Anxiety - Recent inability to stop or control worying	0.02372	126300	A	G
3324	31427789	2019	Reproduction	Relative age of first facial hair (male)	0.02382	171805	A	G
3759	31427789	2019	Psychiatric	Anxiety - Reccent feelings or nervousness or anxiety	0.02399	126325	A	G
2035	28171582	2016	Ophthalmological	Central corneal thickness	0.02442	3584	NA	NA
3281	31427789	2019	Social Interactions	Mother's age	0.02464	151327	A	G
3307	31427789	2019	Activities	Overall health rating	0.02478	384850	A	G
3847	27863252	2016	Immunological	Immature fraction of reticulocytes (two-way meta)	0.0248335	130321	G	A
4232	31015401	2019	Environmental	Anilides	0.025	179810	G	A
120	23563607	2013	Metabolic	Obesity class 1	0.026	98697	G	A
123	23563607	2013	Metabolic	Overweight	0.026	158855	G	A
3209	31427789	2019	Activities	Duration of vigorous activity	0.02678	210896	G	A
477	24816252	2014	Metabolic	Lipid::Carnitine metabolism::acetylcarnitine	0.02687	7805	G	A
154	26426971	2015	Metabolic	Waist-hip ratio (female <= 50 yrs, adjusted for BMI)	0.027	41386	A	G
579	24816252	2014	Metabolic	Lipid::Sterol, Steroid::lathosterol	0.02736	5457	A	G
3634	31427789	2019	Environment	Illnesses of father: Diabetes	0.02759	355137	G	A
4069	BioRxiv: https://doi.org/10.1101/261081	2018	Psychiatric	Drinks per week	0.02822	414343	G	A
377	24816252	2014	Metabolic	Amino acid::Glutathione metabolism::5-oxoproline	0.0285	7802	G	A
4108	29403010	2018	Metabolic	Blood urea nitrogen	0.02866	139818	G	A
4309	30664745	2019	Skeletal	Osteoarthritis of hip	0.0291	393873	G	A
3344	31427789	2019	Reproduction	Age at last live birth (female)	0.02931	140855	A	G
4197	31217584	2019	Metabolic	Waist-hip ratio	0.0293121	33904	G	A
3992	29500382	2018	Psychiatric	Miserableness (MIS)	0.02978	267050	A	G
4750	BioRxiv: https://doi.org/10.1101/288658	2019	Neurological	Retrolenticular part of internal capsule radial diusivities	0.02985	17706	G	A
4000	29500382	2018	Psychiatric	Suffer from 'nerves' (SUF-NERV)	0.02987	262321	G	A
785	24816252	2014	Metabolic	::::X-12556	0.03011	7483	G	A
345	25772697	2015	Immunological	NKearly:%337+	0.0301406	669	A	G
3468	31427789	2019	Metabolic	Impedance measures - Trunk fat percentage	0.03102	379600	G	A
4145	29403010	2018	Cardiovascular	Pulse pressure	0.03104	136249	G	A
3688	31427789	2019	Metabolic	Diagnoses - secondary ICD10: E78 Disorders of lipoprotein metabolism and other lipidemias	0.03116	244890	A	G
124	23754948	2013	Metabolic	Body Mass Index (male)	0.032	60036	G	A
931	27005778	2016	Metabolic	Phenylalanine	0.032236	22663	G	A
950	27005778	2016	Metabolic	Tyrosine	0.03289	24925	G	A
3568	31427789	2019	Psychiatric	Why stopped smoking: Health precaution	0.03304	94509	G	A
4751	BioRxiv: https://doi.org/10.1101/288659	2019	Neurological	Splenium of corpus callosum radial diusivities	0.03326	17706	G	A
7	26754954	2016	Psychiatric	Anxiety disorder (factor score)	0.03371	18186	A	G
4164	30531953	2018	Neurological	Juvenile Absence Epilepsy (JAE)	0.034	24633	A	G
3456	31427789	2019	Metabolic	Impedance measures - Leg fat percentage (left)	0.03407	379786	G	A
3357	31427789	2019	Psychiatric	Likelihood of resuming smoking	0.03408	93128	A	G
3479	31427789	2019	Activities	Own or rent accommodation lived in: Rent - from private landlord or letting agency	0.03417	383032	G	A
3371	31427789	2019	Respiratory	Chest pain or discomfort when walking uphill or hurrying	0.03429	48190	A	G
3649	31427789	2019	Environment	Illnesses of siblings: Stroke	0.03432	309116	A	G
3684	31427789	2019	Infection	Diagnoses - main ICD10: R31 Hematuria	0.03485	300791	A	G
4502	31676860	2019	Neurological	Right superior parietal	0.03564	19629	G	A
4603	31676860	2019	Neurological	Right superior parietal	0.03564	21821	G	A
4015	29760442	2018	Ophthalmological	Central corneal thickness	0.03572	17803	G	A
4686	BioRxiv: https://doi.org/10.1101/288594	2019	Neurological	Superior corona radiata axial diusivities	0.03587	17706	G	A
4340	30531941	2018	Activities	Walking (conditioning sex and BMI)	0.036	91105	G	A
490	24816252	2014	Metabolic	Lipid::Essential fatty acid::eicosapentaenoate (EPA; 20:5n3)	0.03611	7816	A	G
4544	31676860	2019	Neurological	White matter	0.03627	19629	G	A
4645	31676860	2019	Neurological	White matter	0.03627	21821	G	A
333	25772697	2015	Immunological	NKeff:%337+	0.0363617	669	A	G
81	22504420	2012	Skeletal	Lumbar Spine BMD (males)	0.03671	31800	G	A
4706	BioRxiv: https://doi.org/10.1101/288614	2019	Neurological	Retrolenticular part of internal capsule mean diusivities	0.03686	17706	G	A
3979	28869591	2017	Skeletal	Estimated BMD	0.037	142487	G	A
3572	31427789	2019	Neurological	Pain type(s) experienced in last month: Back pain	0.03709	385698	G	A
663	24816252	2014	Metabolic	::::X-04500	0.0373	3647	A	G
4505	31676860	2019	Neurological	Right transverse temporal	0.03744	19629	G	A
4606	31676860	2019	Neurological	Right transverse temporal	0.03744	21821	G	A
3349	31427789	2019	Reproduction	Ever used hormone-replacement therapy (HRT) (female)	0.03749	208012	G	A
3285	31427789	2019	Psychiatric	Miserableness	0.03766	379907	A	G
1208	26635072	2015	Respiratory	FEV1	0.0382	38199	NA	NA
4542	31676860	2019	Neurological	Right vessel	0.03829	19629	A	G
4643	31676860	2019	Neurological	Right vessel	0.03829	21821	A	G
3760	31427789	2019	Psychiatric	Depression - Recent feelings of inadequacy	0.03855	126203	A	G
4661	BioRxiv: https://doi.org/10.1101/288569	2019	Neurological	Posterior thalamic radiation (include optic radiation) fractional anisotropy	0.03883	17706	A	G
3668	31427789	2019	Cardiovascular	Diagnoses - main ICD10: I25 Chronic ischemic heart disease	0.03906	300791	A	G
1144	28490609	2017	Metabolic	Disposition index (adjusted for BMI)	0.03973	5567	G	A
4722	BioRxiv: https://doi.org/10.1101/288630	2019	Neurological	Fornix (cres) / Stria terminalis mode of anisotropy	0.03983	17706	G	A
4357	30220432	2018	Metabolic	Albuminuria	0.0399123	382500	G	A
656	24816252	2014	Metabolic	::::X-03088	0.03994	7474	A	G
4103	29403010	2018	Hematological	Hemoglobin A1c	0.04075	42790	A	G
912	27005778	2016	Metabolic	Free cholesterol in medium HDL	0.040817	21559	G	A
465	24816252	2014	Metabolic	Lipid::Bile acid metabolism::deoxycholate	0.04084	5194	A	G
671	24816252	2014	Metabolic	::::X-06350	0.04103	5161	A	G
4673	BioRxiv: https://doi.org/10.1101/288581	2019	Neurological	Cingulum (cingulate gyrus) axial diusivities	0.04132	17706	G	A
623	24816252	2014	Metabolic	Xenobiotics::Drug::4-acetaminophen sulfate	0.04141	498	G	A
4712	BioRxiv: https://doi.org/10.1101/288620	2019	Neurological	Uncinate fasciculus mean diusivities	0.0416	17706	G	A
4339	30531941	2018	Activities	Walking	0.042	91105	G	A
4756	BioRxiv: https://doi.org/10.1101/288664	2019	Neurological	Uncinate fasciculus radial diusivities	0.04209	17706	G	A
4662	BioRxiv: https://doi.org/10.1101/288570	2019	Neurological	Retrolenticular part of internal capsule fractional anisotropy	0.04226	17706	A	G
4683	BioRxiv: https://doi.org/10.1101/288591	2019	Neurological	Posterior thalamic radiation (include optic radiation) axial diusivities	0.04276	17706	G	A
148	26426971	2015	Metabolic	Body Mass Index (male <= 50 yrs)	0.043	21989	G	A
470	24816252	2014	Metabolic	Lipid::Bile acid metabolism::taurochenodeoxycholate	0.04305	5716	A	G
3383	31427789	2019	Cognitive	Prospective memory test - Number of attempts	0.0431	128912	G	A
1001	27989323	2017	Immunological	Macrophage migration inhibitory factor (glycosylation-inhibiting factor)	0.04353	3494	A	G
4666	BioRxiv: https://doi.org/10.1101/288574	2019	Neurological	Superior longitudinal fasciculus fractional anisotropy	0.04364	17706	A	G
3598	31427789	2019	Cardiovascular	Non-cancer illness code, self-reported: angina	0.04381	289307	G	A
3793	30804565	2019	Psychiatric	Sleep duration	0.04388	384317	G	A
4276	30833571	2019	Connective Tissue	Carpal tunnel syndrome	0.044	401656	G	A
3627	31427789	2019	Activities	Treatment/medication code: paracetamol	0.04429	280443	G	A
4388	30898391	2019	Neoplasms	Epithelial ovarian cancer (Endometrioid)	0.04432	4487	G	A
646	24816252	2014	Metabolic	Xenobiotics::Xanthine metabolism::caffeine	0.04435	7719	G	A
4693	BioRxiv: https://doi.org/10.1101/288601	2019	Neurological	Average across all tracts mean diusivities	0.04447	17706	G	A
642	24816252	2014	Metabolic	Xenobiotics::Xanthine metabolism::1-methylurate	0.04451	5520	G	A
1221	25607358	2015	Neurological	Mean Caudate	0.04462	13171	A	G
3519	31427789	2019	Environment	Current employment status: In paid employment or self-employed	0.04471	385138	A	G
3642	31427789	2019	Environment	Illnesses of mother: Breast cancer	0.04485	367939	G	A
4219	31015401	2019	Environmental	Vasodilators used in cardiac diseases	0.045	242659	G	A
3554	31427789	2019	Activities	Medication for cholesterol, blood pressure, diabetes, or take exogenous hormones: Cholesterol lowering medication	0.04514	207533	A	G
4704	BioRxiv: https://doi.org/10.1101/288612	2019	Neurological	Posterior limb of internal capsule mean diusivities	0.04523	17706	G	A
144	25673413	2015	Metabolic	Body Mass Index (male)	0.0455	104666	G	A
1132	27918534	2017	Metabolic	Ratio of visceral-tosubcutaneous adipose tissue volume (adjusted for BMI)	0.046	18191	NA	NA
4746	BioRxiv: https://doi.org/10.1101/288654	2019	Neurological	Inferior fronto-occipital fasciculus radial diusivities	0.04602	17706	G	A
3592	31427789	2019	Activities	Mineral and other dietary supplements: Fish oil (including cod liver oil)	0.04626	385261	G	A
4690	BioRxiv: https://doi.org/10.1101/288598	2019	Neurological	Uncinate fasciculus axial diusivities	0.04655	17706	G	A
3977	28724990	2017	Skeletal	Lean body mass (whole body)	0.04734	38292	G	A
3761	31427789	2019	Psychiatric	Depression - Recent trouble concentrating on things	0.04784	126633	A	G
204	21355061	2011	Metabolic	Urinary albumin-to-creatinine ratio	0.048	31580	G	A
3989	29497042	2018	Cardiovascular	Heart rate recovery at 50 secnds	0.048	58818	A	G
248	25772697	2015	Immunological	CD337 on NK early	0.0487926	669	G	A
4314	30643251	2019	Psychiatric	Ever smoked regulary	0.0497	262990	A	G

## Sheet: rs58656183
atlas ID	PMID	Year	Domain	Trait	P-value	N	EA	NEA
3864	27863252	2016	Immunological	Red blood cell count (two-way meta)	5.10537e-08	132690	A	G
3900	27863252	2016	Immunological	Red blood cell count (three-way meta)	2.101e-07	172952	A	G
3852	27863252	2016	Immunological	Mean corpuscular volume (two-way meta)	3.82793e-05	132353	G	A
3901	27863252	2016	Immunological	Red cell distribution width (three-way meta)	5.104e-05	171529	A	G
3851	27863252	2016	Immunological	Mean corpuscular hemoglobin (two-way meta)	8.25596e-05	132224	G	A
3865	27863252	2016	Immunological	Red cell distribution width (two-way meta)	9.16483e-05	131520	A	G
3888	27863252	2016	Immunological	Mean corpuscular volume (three-way meta)	0.0001757	172433	G	A
3843	27863252	2016	Immunological	Hematocrit (two-way meta)	0.000404967	132699	A	G
3879	27863252	2016	Immunological	Hematocrit (three-way meta)	0.0005324	173039	A	G
3887	27863252	2016	Immunological	Mean corpuscular hemoglobin (three-way meta)	0.0005599	172332	G	A
4202	31217584	2019	Metabolic	Chronic kidney disease	0.00114151	45727	A	G
3844	27863252	2016	Immunological	Hemoglobin concentration (two-way meta)	0.0012	132596	A	G
3880	27863252	2016	Immunological	Hemoglobin concentration (three-way meta)	0.001568	172925	A	G
1140	26961502	2016	Endocrine	Type 2 Diabetes (Dominance deviation model)	0.0025	117775	G	A
1182	27992416	2017	Psychiatric	Sleep duration (male)	0.003573	52609	A	G
4204	31217584	2019	Metabolic	Estimated glomerular filtration rate	0.00475974	27900	G	A
4616	31676860	2019	Neurological	4th ventricle	0.005284	21821	A	G
209	28530673	2017	Cognitive	Intelligence	0.005402	78308	G	A
3862	27863252	2016	Immunological	Platelet distribution width (two-way meta)	0.00585663	127171	A	G
3898	27863252	2016	Immunological	Platelet distribution width (three-way meta)	0.006729	164433	A	G
4515	31676860	2019	Neurological	4th ventricle	0.006934	19629	A	G
3884	27863252	2016	Immunological	Lymphocyte count (three-way meta)	0.007286	171643	A	G
3838	27863252	2016	Immunological	Eosinophil count (two-way meta)	0.00810194	131999	A	G
4311	30661054	2019	Gastrointestinal	Diverticular disease	0.0089	451099	G	A
4310	30664745	2019	Skeletal	Osteoarthritis of knee	0.009655	403124	A	G
3837	27863252	2016	Immunological	Sum eosinophil basophil count (two-way meta)	0.0130734	131557	A	G
1181	27992416	2017	Psychiatric	Sleep duration	0.019543	111975	A	G
4188	31217584	2019	Metabolic	Fasting insulin	0.0201205	21551	A	G
4181	31217584	2019	Metabolic	High cholesterol lipoprotein	0.0204493	33063	G	A
4308	30664745	2019	Skeletal	Osteoarthritis of hit or knee	0.0208	417596	A	G
4297	30677029	2019	Metabolic	Extreme obesity (childhood)	0.02288	7916	G	A
4638	31676860	2019	Neurological	Right pallidum	0.02436	21821	G	A
3904	27863252	2016	Immunological	White blood cell count (three-way meta)	0.02483	172435	A	G
3848	27863252	2016	Immunological	Lymphocyte count (two-way meta)	0.0249378	132452	A	G
3980	29309628	2018	Reproduction	Offspring birthweight (maternal)	0.026	86577	G	A
4459	31676860	2019	Neurological	Left paracentral	0.02644	19629	G	A
4560	31676860	2019	Neurological	Left paracentral	0.0298	21821	G	A
3868	27863252	2016	Immunological	White blood cell count (two-way meta)	0.0312918	131969	A	G
3840	27863252	2016	Immunological	Eosinophil percentage of granulocytes (two-way meta)	0.0322341	131525	A	G
4527	31676860	2019	Neurological	Left accumbens area	0.03229	19629	G	A
4343	30531941	2018	Psychiatric	Sleep sedentary	0.033	91105	G	A
3839	27863252	2016	Immunological	Eosinophil percentage of white cells (two-way meta)	0.0352167	132052	A	G
4628	31676860	2019	Neurological	Left accumbens area	0.03584	21821	G	A
4344	30531941	2018	Psychiatric	Sleep sedentary (conditioning sex and BMI)	0.036	91105	G	A
3853	27863252	2016	Immunological	Monocyte count (two-way meta)	0.0364776	131544	A	G
4513	31676860	2019	Neurological	CSF	0.04007	19629	A	G
4531	31676860	2019	Neurological	Right inferior lateral ventricle	0.0408	19629	A	G
3874	27863252	2016	Immunological	Eosinophil count (three-way meta)	0.04129	172275	A	G
4537	31676860	2019	Neurological	Right pallidum	0.04209	19629	G	A
4275	30837465	2019	Metabolic	Glycine level	0.04242	80003	A	G
4614	31676860	2019	Neurological	CSF	0.04307	21821	A	G
4632	31676860	2019	Neurological	Right inferior lateral ventricle	0.0431	21821	A	G
3883	27863252	2016	Immunological	Immature fraction of reticulocytes (three-way meta)	0.04442	170548	G	A
3873	27863252	2016	Immunological	Sum eosinophil basophil count (three-way meta)	0.04987	171771	A	G

## Sheet: rs1260326
atlas ID	PMID	Year	Domain	Trait	P-value	N	EA	NEA
72	24097068	2013	Metabolic	Triglycerides cholesterol	2.29e-239	188577	T	C
4101	29403010	2018	Metabolic	Triglyceride	1.691e-94	105597	T	C
438	24816252	2014	Metabolic	Carbohydrate::Fructose, mannose, galactose, starch, and sucrose metabolism::mannose	1.296e-77	7793	C	T
4183	31217584	2019	Metabolic	Triglyceride	5.95354e-62	33096	T	C
3471	31427789	2019	Metabolic	Impedance measures - Trunk predicted mass	4.654e-60	379469	C	T
3470	31427789	2019	Metabolic	Impedance measures - Trunk fat-free mass	1.017e-59	379507	C	T
3261	31427789	2019	Psychiatric	Alcohol intake frequency	5.215e-57	386082	C	T
3444	31427789	2019	Metabolic	Impedance measures - Whole body water mass	1.529e-56	379835	C	T
3443	31427789	2019	Metabolic	Impedance measures - Whole body fat-free mass	8.195e-55	379804	C	T
4069	BioRxiv: https://doi.org/10.1101/261081	2018	Psychiatric	Drinks per week	9.596e-53	414343	C	T
3466	31427789	2019	Metabolic	Impedance measures - Arm fat-free mass (left)	4.561e-50	379653	C	T
3462	31427789	2019	Metabolic	Impedance measures - Arm fat-free mass (right)	1.31e-49	379723	C	T
3463	31427789	2019	Metabolic	Impedance measures - Arm predicted mass (right)	2.11e-49	379716	C	T
4122	29403010	2018	Metabolic	Gamma-glutamyl transferase	1.054e-48	118309	T	C
3446	31427789	2019	Metabolic	Impedance measures - Basal metabolic rate	2.876e-48	379821	C	T
3467	31427789	2019	Metabolic	Impedance measures - Arm predicted mass (left)	8.535e-48	379638	C	T
4205	31152163	2019	Metabolic	Estimated glomerular filtration rate	3.515e-46	765348	T	C
4043	30124842	2018	Skeletal	Height	3.1e-45	693529	C	T
3608	31427789	2019	Metabolic	Non-cancer illness code, self-reported: high cholesterol	9.785e-43	289307	T	C
73	24097068	2013	Metabolic	Total cholesterol	3.079e-42	188577	T	C
4215	31015462	2019	Metabolic	Estimated glomerular filtration rate	8.34e-42	350504	T	C
3455	31427789	2019	Metabolic	Impedance measures - Leg predicted mass (right)	2.473e-41	379793	C	T
3454	31427789	2019	Metabolic	Impedance measures - Leg fat-free mass (right)	5.745e-41	379793	C	T
4105	29403010	2018	Metabolic	Albumin	1.233e-40	102223	T	C
206	23263486	2013	Metabolic	Serum Urate	1.30852e-40	110347	T	C
3458	31427789	2019	Metabolic	Impedance measures - Leg fat-free mass (left)	1.403e-40	379766	C	T
3459	31427789	2019	Metabolic	Impedance measures - Leg predicted mass (left)	2.321e-40	379761	C	T
4206	31152163	2019	Metabolic	Estimated glomerular filtration rate	2.713e-36	567460	T	C
3412	31427789	2019	Skeletal	Sitting height	5.36e-35	385393	C	T
3890	27863252	2016	Immunological	Monocyte percentage of white cells (three-way meta)	3.366e-34	170494	C	T
3187	31427789	2019	Skeletal	Standing height	1.361e-33	385748	C	T
4317	30643251	2019	Psychiatric	Drinks per day	3.33e-33	537349	C	T
3447	31427789	2019	Metabolic	Impedance measures - Impedance of whole body	3.734e-33	379792	T	C
1186	19060906	2009	Metabolic	Triglycerides cholesterol	1.89e-31	19840	NA	NA
3451	31427789	2019	Metabolic	Impedance measures - Impedance of arm (left)	7.487e-30	379803	T	C
3188	31427789	2019	Cardiovascular	Pulse rate (automated reading)	1.009e-28	361411	T	C
4177	31217584	2019	Immunological	C-reactive protein	1.04469e-28	28520	T	C
3450	31427789	2019	Metabolic	Impedance measures - Impedance of arm (right)	7.052e-28	379786	T	C
3878	27863252	2016	Immunological	Granulocyte percentage of myeloid white cells (three-way meta)	2.805e-27	169545	T	C
3854	27863252	2016	Immunological	Monocyte percentage of white cells (two-way meta)	6.27155e-27	131305	C	T
3903	27863252	2016	Immunological	Reticulocyte fraction of red cells (three-way meta)	3.679e-26	170690	T	C
852	27005778	2016	Metabolic	Alanine	7.4e-26	24796	T	C
4225	31015401	2019	Environmental	HMG CoA reductase inhibitors	9.7e-26	290385	T	C
3899	27863252	2016	Immunological	Platelet count (three-way meta)	2.313e-25	166066	T	C
946	27005778	2016	Metabolic	Serum total triglycerides	1e-24	21545	T	C
1157	22581228	2012	Metabolic	Fasting glucose main effect (adjusted for BMI)	1.264e-24	58074	C	T
4085	30297969	2018	Endocrine	Type 2 Diabetes	1.3e-24	898130	C	T
3436	31427789	2019	Metabolic	Weight	1.59e-24	385473	C	T
3440	31427789	2019	Metabolic	Impedance measures - Weight	1.981e-24	379840	C	T
1156	22581228	2012	Metabolic	Fasting glucose main effect	4.711e-24	58074	C	T
3449	31427789	2019	Metabolic	Impedance measures - Impedance of leg (left)	9.394e-24	379807	T	C
4184	31217584	2019	Metabolic	Total cholesterol	1.1153e-23	33185	T	C
3863	27863252	2016	Immunological	Platelet count (two-way meta)	1.43074e-23	127127	T	C
3867	27863252	2016	Immunological	Reticulocyte fraction of red cells (two-way meta)	1.97968e-22	130404	T	C
3271	31427789	2019	Skeletal	Comparative height size at age 10	2.593e-22	380167	C	T
3448	31427789	2019	Metabolic	Impedance measures - Impedance of leg (right)	2.766e-22	379813	T	C
3842	27863252	2016	Immunological	Granulocyte percentage of myeloid white cells (two-way meta)	2.83429e-22	130543	T	C
3881	27863252	2016	Immunological	High light scatter percentage of red cells (three-way meta)	3.714e-22	170763	T	C
4141	29403010	2018	Immunological	Platelet count	5.923e-22	108208	T	C
944	27005778	2016	Metabolic	Triglycerides in small VLDL	6.23e-22	21558	T	C
3921	28334899	2017	Metabolic	Triglycerides cholesterol	9.59e-22	33566	T	C
3897	27863252	2016	Immunological	Plateletcrit (three-way meta)	1.149e-21	164339	T	C
3845	27863252	2016	Immunological	High light scatter percentage of red cells (two-way meta)	1.2984e-21	130538	T	C
923	27005778	2016	Metabolic	Free cholesterol in medium VLDL	1.38e-21	21240	T	C
4104	29403010	2018	Metabolic	Total protein	3.79e-21	113509	T	C
926	27005778	2016	Metabolic	Phospholipids in medium VLDL	4.48e-21	21240	T	C
3904	27863252	2016	Immunological	White blood cell count (three-way meta)	8.746e-21	172435	T	C
903	27005778	2016	Metabolic	Phospholipids in large VLDL	9.13e-21	21239	T	C
4109	29403010	2018	Metabolic	Serum creatinine	9.251e-21	142097	C	T
3590	31427789	2019	Activities	Medication for cholesterol, blood pressure or diabetes: Cholesterol lowering medication	1.017e-20	176050	T	C
928	27005778	2016	Metabolic	MonoLunsaturated fatty acids	3.53e-20	13535	T	C
921	27005778	2016	Metabolic	Total cholesterol in medium VLDL	5.02e-20	21551	T	C
927	27005778	2016	Metabolic	Triglycerides in medium VLDL	6.8e-20	21241	T	C
900	27005778	2016	Metabolic	Free cholesterol in large VLDL	7.17e-20	21238	T	C
4045	30054458	2018	Endocrine	Type 2 Diabetes	7.714e-20	659256	C	T
953	27005778	2016	Metabolic	VLDL diameter	7.9e-20	19273	T	C
972	27005778	2016	Metabolic	Triglycerides in chylomicrons and extremely large VLDL	8.01e-20	21540	T	C
904	27005778	2016	Metabolic	Triglycerides in large VLDL	9.83e-20	21239	T	C
3895	27863252	2016	Immunological	Neutrophil count (three-way meta)	1.155e-19	170702	T	C
3902	27863252	2016	Immunological	Reticulocyte count (three-way meta)	1.357e-19	170641	T	C
964	27005778	2016	Metabolic	Triglycerides in very large VLDL	1.43e-19	21548	T	C
902	27005778	2016	Metabolic	Concentration of large VLDL particles	1.9e-19	18960	T	C
869	27005778	2016	Metabolic	OmegaL7 and L9 and saturated fatty acids	1.95e-19	13506	T	C
3688	31427789	2019	Metabolic	Diagnoses - secondary ICD10: E78 Disorders of lipoprotein metabolism and other lipidemias	2.233e-19	244890	T	C
3861	27863252	2016	Immunological	Plateletcrit (two-way meta)	2.62531e-19	127033	T	C
4098	29403010	2018	Metabolic	Total cholesterol	2.8e-19	128305	T	C
924	27005778	2016	Metabolic	Total lipids in medium VLDL	2.98e-19	19273	T	C
943	27005778	2016	Metabolic	Phospholipids in small VLDL	3.94e-19	21551	T	C
925	27005778	2016	Metabolic	Concentration of medium VLDL particles	4.67e-19	19273	T	C
3872	27863252	2016	Immunological	Sum basophil neutrophil count (three-way meta)	5.493e-19	170143	T	C
948	27005778	2016	Metabolic	Total fatty acids	6.24e-19	13505	T	C
4086	30297969	2018	Endocrine	Type 2 Diabetes (adjusted for BMI)	7.4e-19	898130	C	T
3882	27863252	2016	Immunological	High light scatter reticulocyte count (three-way meta)	1.147e-18	170761	T	C
942	27005778	2016	Metabolic	Concentration of small VLDL particles	1.17e-18	19273	T	C
3893	27863252	2016	Immunological	Sum neutrophil eosinophil count (three-way meta)	1.696e-18	170384	T	C
963	27005778	2016	Metabolic	Phospholipids in very large VLDL	2.86e-18	21237	T	C
3846	27863252	2016	Immunological	High light scatter reticulocyte count (two-way meta)	2.93451e-18	130517	T	C
3868	27863252	2016	Immunological	White blood cell count (two-way meta)	3.77845e-18	131969	T	C
941	27005778	2016	Metabolic	Total lipids in small VLDL	6.64e-18	19273	T	C
3877	27863252	2016	Immunological	Granulocyte count (three-way meta)	6.813e-18	169822	T	C
898	27005778	2016	Metabolic	Total cholesterol in large VLDL	8.49e-18	21235	T	C
885	27005778	2016	Metabolic	Isoleucine	9.75e-18	24776	T	C
3859	27863252	2016	Immunological	Neutrophil count (two-way meta)	1.52501e-17	131564	T	C
3623	31427789	2019	Activities	Treatment/medication code: atorvastatin	2.322e-17	280443	T	C
3866	27863252	2016	Immunological	Reticulocyte count (two-way meta)	3.15576e-17	130388	T	C
4110	29403010	2018	Metabolic	Estimated glomerular filtration rate	3.588e-17	143658	T	C
940	27005778	2016	Metabolic	Free cholesterol in small VLDL	4.51e-17	21559	T	C
3836	27863252	2016	Immunological	Sum basophil neutrophil count (two-way meta)	8.62699e-17	131031	T	C
3725	31427789	2019	Psychiatric	Frequency of drinking alcohol	1.484e-16	126656	C	T
3554	31427789	2019	Activities	Medication for cholesterol, blood pressure, diabetes, or take exogenous hormones: Cholesterol lowering medication	1.827e-16	207533	T	C
4102	29403010	2018	Metabolic	Blood sugar	1.943e-16	93146	C	T
922	27005778	2016	Metabolic	Cholesterol esters in medium VLDL	2.16e-16	19273	T	C
4111	29403010	2018	Metabolic	Uric acid	2.648e-16	109029	T	C
3857	27863252	2016	Immunological	Sum neutrophil eosinophil count (two-way meta)	3.48798e-16	131409	T	C
962	27005778	2016	Metabolic	Concentration of very large VLDL particles	4.17e-16	18960	T	C
901	27005778	2016	Metabolic	Total lipids in large VLDL	4.9e-16	18960	T	C
875	27005778	2016	Metabolic	Glycoprotein acetyls, mainly a1Lacid glycoprotein	5.24e-16	19270	T	C
934	27005778	2016	Metabolic	Concentration of small HDL particles	5.41e-16	19273	T	C
932	27005778	2016	Metabolic	Pyruvate	5.47e-16	24756	T	C
909	27005778	2016	Metabolic	Leucine	1.07e-15	24728	T	C
971	27005778	2016	Metabolic	Phospholipids in chylomicrons and extremely large VLDL	1.09e-15	21542	T	C
4063	28452372	2017	Metabolic	Estimated glomerular filtration rate based on serum creatinine	1.64e-15	110527	T	C
3841	27863252	2016	Immunological	Granulocyte count (two-way meta)	1.81187e-15	130875	T	C
4057	27920155	2017	Metabolic	Estimated glomerular filtration rate based on serum creatinine	2.1e-15	111666	T	C
4189	31217584	2019	Metabolic	Fasting glucose	2.4776e-15	23911	C	T
970	27005778	2016	Metabolic	Concentration of chylomicrons and extremely large VLDL particles	2.64e-15	18960	T	C
961	27005778	2016	Metabolic	Total lipids in very large VLDL	4.43e-15	19273	T	C
3892	27863252	2016	Immunological	Myeloid white cell count (three-way meta)	4.949e-15	169219	T	C
4176	30718926	2019	Endocrine	Type 2 Diabetes	5.379e-15	191764	C	T
4075	30239722	2018	Metabolic	Body Mass Index (male)	2.054e-14	374756	C	T
899	27005778	2016	Metabolic	Cholesterol esters in large VLDL	2.08e-14	18960	T	C
3257	31427789	2019	Nutritional	Hot drink temperature	3.288e-14	382329	C	T
867	27005778	2016	Metabolic	OmegaL3 fatty acids	3.37e-14	13544	T	C
191	26831199	2016	Metabolic	Estimated glomerular filtration rate based on serum creatinine	3.4e-14	113814	T	C
364	24816252	2014	Metabolic	Amino acid::Alanine and aspartate metabolism::alanine	5.562e-14	7788	T	C
3256	31427789	2019	Nutritional	Coffee intake	5.85e-14	358093	C	T
3340	31427789	2019	Reproduction	Had menopause (female)	6.47e-14	175519	C	T
968	27005778	2016	Metabolic	Triglycerides in very small VLDL	6.6e-14	19273	T	C
933	27005778	2016	Metabolic	Total lipids in small HDL	1.91e-13	19273	T	C
4055	27920155	2017	Metabolic	Estimated glomerular filtration rate based on serum creatinine (non-diabetic)	2.7e-13	94677	T	C
3856	27863252	2016	Immunological	Myeloid white cell count (two-way meta)	2.71367e-13	130268	T	C
3328	31427789	2019	Endocrine	Diabetes (diagnosed by doctor)	3.553e-13	385420	C	T
1165	20081858	2010	Metabolic	Fasting glucose	4.252e-13	46186	C	T
1160	22581028	2012	Metabolic	Fasting insulin main effect (adjusted for BMI)	6.2e-13	51750	C	T
939	27005778	2016	Metabolic	Total cholesterol in small VLDL	7.58e-13	21557	T	C
3843	27863252	2016	Immunological	Hematocrit (two-way meta)	1.74146e-12	132699	C	T
193	26831199	2016	Metabolic	Estimated glomerular filtration rate based on serum creatinine (non-diabetic)	1.9e-12	118460	T	C
3601	31427789	2019	Endocrine	Non-cancer illness code, self-reported: diabetes	1.923e-12	289307	C	T
3884	27863252	2016	Immunological	Lymphocyte count (three-way meta)	2.114e-12	171643	T	C
3268	31427789	2019	Psychiatric	Alcohol intake versus 10 years previously	2.776e-12	357907	C	T
4119	29403010	2018	Metabolic	Aspartate aminotransferase	4.427e-12	134154	T	C
938	27005778	2016	Metabolic	Concentration of small LDL particles	4.91e-12	19273	T	C
969	27005778	2016	Metabolic	Total lipids in chylomicrons and extremely large VLDL	6.52e-12	18960	T	C
3901	27863252	2016	Immunological	Red cell distribution width (three-way meta)	9.377e-12	171529	C	T
4301	30664634	2019	Metabolic	Arms-arm fat ratio (male)	1.114e-11	167431	C	T
142	25282103	2014	Skeletal	Height	1.4e-11	253288	C	T
3262	31427789	2019	Psychiatric	Average weekly red wine intake	1.412e-11	274058	C	T
4357	30220432	2018	Metabolic	Albuminuria	3.12296e-11	382500	T	C
4217	31015401	2019	Environmental	Drugs used in diabetes	3.3e-11	305913	C	T
935	27005778	2016	Metabolic	Triglycerides in small HDL	3.58e-11	21558	T	C
945	27005778	2016	Metabolic	Serum total cholesterol	4.44e-11	21491	T	C
3252	31427789	2019	Nutritional	Bread intake	4.453e-11	377627	T	C
2029	28067908	2017	Gastrointestinal	Crohn's Disease	6.316e-11	40266	T	C
4074	30239722	2018	Metabolic	Body Mass Index	1.16e-10	806834	C	T
937	27005778	2016	Metabolic	Total lipids in small LDL	1.21e-10	19273	T	C
905	27005778	2016	Metabolic	18:2, linoleic acid (LA)	1.28e-10	13527	T	C
201	20383146	2010	Metabolic	Estimated glomerular filtration rate based on serum creatinine	1.3e-10	67093	C	T
3273	31427789	2019	Dermatological	Skin colour	1.378e-10	381433	C	T
3865	27863252	2016	Immunological	Red cell distribution width (two-way meta)	1.38802e-10	131520	C	T
4207	31152163	2019	Metabolic	Blood urea nitrogen	1.597e-10	416178	T	C
855	27005778	2016	Metabolic	ApoB	2.51e-10	20690	T	C
1106	19060910	2009	Metabolic	Triglycerides - Birth cohorts	3.561e-10	4763	NA	NA
3186	31427789	2019	Metabolic	Hip circumference	4.424e-10	385887	C	T
4127	29403010	2018	Metabolic	Lactate dehydrogenase	5.787e-10	126319	C	T
3264	31427789	2019	Psychiatric	Average weekly beer plus cider intake	6.482e-10	274556	C	T
3686	31427789	2019	Endocrine	Diagnoses - secondary ICD10: E11 Type 2 diabetes mellitus	7.653e-10	244890	C	T
3879	27863252	2016	Immunological	Hematocrit (three-way meta)	7.846e-10	173039	C	T
868	27005778	2016	Metabolic	OmegaL6 fatty acids	9.73e-10	13506	T	C
3848	27863252	2016	Immunological	Lymphocyte count (two-way meta)	9.73166e-10	132452	T	C
872	27005778	2016	Metabolic	Glutamine	9.87e-10	24462	C	T
62	26414677	2015	Reproduction	Age at menopause	1e-09	69360	T	C
3675	31427789	2019	Gastrointestinal	Diagnoses - main ICD10: K80 Cholelithiasis	1.129e-09	300791	C	T
929	27005778	2016	Metabolic	Other polyunsaturated fatty acids than 18:2	1.13e-09	13549	T	C
908	27005778	2016	Metabolic	LDL diameter	1.39e-09	19273	C	T
3621	31427789	2019	Activities	Treatment/medication code: metformin	1.392e-09	280443	C	T
4114	29403010	2018	Metabolic	Chloride	1.441e-09	126402	C	T
4107	29403010	2018	Metabolic	Albumin/globulin ratio	1.532e-09	98626	T	C
3850	27863252	2016	Immunological	Mean corpuscular hemoglobin concentration (two-way meta)	1.54449e-09	132586	T	C
4128	29403010	2018	Metabolic	C-reactive protein	1.697e-09	75391	T	C
4129	29403010	2018	Immunological	White blood cell count	2.012e-09	107964	T	C
936	27005778	2016	Metabolic	Total cholesterol in small LDL	4.29e-09	21556	T	C
423	24816252	2014	Metabolic	Amino acid::Valine, leucine and isoleucine metabolism::3-methyl-2-oxovalerate	4.572e-09	7779	T	C
602	24816252	2014	Metabolic	Peptide::gamma-glutamyl::gamma-glutamylglutamine	5.608e-09	7662	C	T
1159	22581028	2012	Metabolic	Fasting insulin main effect	5.881e-09	51750	C	T
949	27005778	2016	Metabolic	Total phosphoglycerides	6.83e-09	13519	T	C
906	27005778	2016	Metabolic	Lactate	7.23e-09	24871	T	C
3324	31427789	2019	Reproduction	Relative age of first facial hair (male)	1.085e-08	171805	T	C
3190	31427789	2019	Mortality	Number of self-reported non-cancer illnesses	1.135e-08	386581	T	C
3900	27863252	2016	Immunological	Red blood cell count (three-way meta)	1.146e-08	172952	C	T
1213	27911795	2016	Psychiatric	Alcohol consumption	1.315e-08	70460	C	T
657	24816252	2014	Metabolic	::::X-03094	1.827e-08	7804	T	C
3577	31427789	2019	Social Interactions	Social support - Leisure/social activities: Pub or social club	2.595e-08	385280	C	T
3234	31427789	2019	Psychiatric	Daytime dozing / sleeping (narcolepsy)	2.681e-08	384879	T	C
919	27005778	2016	Metabolic	Concentration of medium LDL particles	2.81e-08	19273	T	C
4126	29403010	2018	Metabolic	Creatine kinase	3.433e-08	106080	C	T
3263	31427789	2019	Psychiatric	Average weekly champagne plus white wine intake	3.737e-08	273869	C	T
857	27005778	2016	Metabolic	Ratio of bisLallylic bonds to total fatty acids in lipids	4.04e-08	13171	C	T
4124	29403010	2018	Metabolic	Prothrombin time	5.079e-08	58110	C	T
966	27005778	2016	Metabolic	Concentration of very small VLDL particles	6e-08	19273	T	C
3613	31427789	2019	Activities	Treatment/medication code: simvastatin	6.203e-08	280443	T	C
3883	27863252	2016	Immunological	Immature fraction of reticulocytes (three-way meta)	6.453e-08	170548	T	C
3971	29304378	2018	Skeletal	Total body BMD	7.48e-08	66628	C	T
4182	31217584	2019	Metabolic	Low cholesterol lipoprotein	7.66155e-08	32221	T	C
920	27005778	2016	Metabolic	Phospholipids in medium LDL	7.78e-08	21558	T	C
371	24816252	2014	Metabolic	Amino acid::Cysteine, methionine, SAM, taurine metabolism::2-hydroxybutyrate (AHB)	7.874e-08	7815	T	C
3844	27863252	2016	Immunological	Hemoglobin concentration (two-way meta)	8.031e-08	132596	C	T
4137	29403010	2018	Immunological	Hematocrit	8.274e-08	108757	C	T
3366	31427789	2019	Reproduction	Age at menopause (last menstrual period) (female)	8.492e-08	119160	T	C
544	24816252	2014	Metabolic	Lipid::Lysolipid::1-palmitoylglycerophosphoethanolamine	9.307e-08	7763	T	C
3864	27863252	2016	Immunological	Red blood cell count (two-way meta)	9.34239e-08	132690	C	T
2031	28067908	2017	Gastrointestinal	Inflammatory Bowel Disease	9.609e-08	59957	T	C
4188	31217584	2019	Metabolic	Fasting insulin	1.04676e-07	21551	C	T
918	27005778	2016	Metabolic	Total lipids in medium LDL	1.18e-07	19273	T	C
3445	31427789	2019	Metabolic	Impedance measures - Body Mass Index (BMI)	1.301e-07	379831	C	T
2009	23505323	2013	Metabolic	Hypertriglyceridemia	1.315e-07	2240	NA	NA
539	24816252	2014	Metabolic	Lipid::Lysolipid::1-myristoylglycerophosphocholine	1.368e-07	7812	T	C
4178	31217584	2019	Immunological	White blood cells	1.39675e-07	28608	T	C
930	27005778	2016	Metabolic	Phosphatidylcholine and other cholines	1.49e-07	13542	T	C
70	24097068	2013	Metabolic	Low-density lipoprotein cholesterol	1.509e-07	188577	T	C
538	24816252	2014	Metabolic	Lipid::Lysolipid::1-linoleoylglycerophosphoethanolamine*	1.637e-07	7817	T	C
952	27005778	2016	Metabolic	Valine	1.68e-07	24900	T	C
3886	27863252	2016	Immunological	Mean corpuscular hemoglobin concentration (three-way meta)	1.753e-07	172851	T	C
3435	31427789	2019	Metabolic	Body Mass Index	1.78e-07	385336	C	T
4136	29403010	2018	Hematological	Hemoglobin	2.33e-07	108769	C	T
3858	27863252	2016	Immunological	Neutrophil percentage of granulocytes (two-way meta)	2.38241e-07	131660	T	C
3461	31427789	2019	Metabolic	Impedance measures - Arm fat mass (right)	2.572e-07	379725	C	T
3847	27863252	2016	Immunological	Immature fraction of reticulocytes (two-way meta)	2.58007e-07	130321	T	C
443	24816252	2014	Metabolic	Carbohydrate::Glycolysis, gluconeogenesis, pyruvate metabolism::lactate	2.701e-07	7814	T	C
787	24816252	2014	Metabolic	::::X-12644	2.83e-07	7795	T	C
3465	31427789	2019	Metabolic	Impedance measures - Arm fat mass (left)	2.901e-07	379663	C	T
3245	31427789	2019	Nutritional	Non-oily fish intake	3.018e-07	384907	T	C
873	27005778	2016	Metabolic	Glycerol	3.07e-07	20235	T	C
375	24816252	2014	Metabolic	Amino acid::Glutamate metabolism::glutamine	3.389e-07	7821	C	T
1169	26833098	2016	Metabolic	Leptin	3.642e-07	32161	C	T
865	27005778	2016	Metabolic	Esterified cholesterol	4.4e-07	13497	T	C
541	24816252	2014	Metabolic	Lipid::Lysolipid::1-oleoylglycerophosphoethanolamine	4.505e-07	7749	T	C
884	27005778	2016	Metabolic	Triglycerides in IDL	4.57e-07	19273	T	C
4726	BioRxiv: https://doi.org/10.1101/288634	2019	Neurological	Posterior limb of internal capsule mode of anisotropy	4.69e-07	17706	T	C
856	27005778	2016	Metabolic	Ratio of bisLallylic bonds to double bonds in lipids	5.89e-07	13524	C	T
965	27005778	2016	Metabolic	Total lipids in very small VLDL	5.91e-07	19273	T	C
3274	31427789	2019	Dermatological	Ease of skin tanning	6.018e-07	378364	C	T
564	24816252	2014	Metabolic	Lipid::Monoacylglycerol::1-palmitoylglycerol (1-monopalmitin)	6.77e-07	7429	T	C
3258	31427789	2019	Nutritional	Water intake	7.142e-07	357000	T	C
3191	31427789	2019	Activities	Number of treatments/medications taken	7.673e-07	386581	T	C
4208	31152163	2019	Metabolic	Blood urea nitrogen	7.787e-07	243031	T	C
1170	26833098	2016	Metabolic	Leptin (adjusted for BMI)	7.935e-07	32161	C	T
3457	31427789	2019	Metabolic	Impedance measures - Leg fat mass (left)	8.268e-07	379783	C	T
3244	31427789	2019	Nutritional	Oily fish intake	8.717e-07	384554	T	C
1168	20081858	2010	Metabolic	HOMA-IR	9.158e-07	37037	C	T
547	24816252	2014	Metabolic	Lipid::Lysolipid::1-stearoylglycerophosphoethanolamine	1.151e-06	7369	T	C
863	27005778	2016	Metabolic	Double bonds in fatty acids	1.31e-06	15728	C	T
830	24816252	2014	Metabolic	::::X-14056	1.335e-06	7259	T	C
434	24816252	2014	Metabolic	Carbohydrate::Aminosugars metabolism::erythronate*	1.356e-06	7752	T	C
3185	31427789	2019	Metabolic	Waist circumference	1.392e-06	385932	C	T
4044	30124842	2018	Metabolic	Body Mass Index	1.4e-06	681275	C	T
914	27005778	2016	Metabolic	Concentration of medium HDL particles	1.42e-06	19273	T	C
1164	20081857	2010	Metabolic	Glucose levels 2 h after an oral glucose challenge	1.525e-06	15234	T	C
915	27005778	2016	Metabolic	Phospholipids in medium HDL	1.55e-06	21558	T	C
917	27005778	2016	Metabolic	Cholesterol esters in medium LDL	1.6e-06	19273	T	C
668	24816252	2014	Metabolic	::::X-06246	1.707e-06	7358	T	C
3453	31427789	2019	Metabolic	Impedance measures - Leg fat mass (right)	1.832e-06	379802	C	T
553	24816252	2014	Metabolic	Lipid::Medium chain fatty acid::10-undecenoate (11:1n1)	1.925e-06	7806	C	T
748	24816252	2014	Metabolic	::::X-12038	2.067e-06	7758	T	C
3442	31427789	2019	Metabolic	Impedance measures - Whole body fat mass	2.13e-06	379203	C	T
409	24816252	2014	Metabolic	Amino acid::Tryptophan metabolism::tryptophan	2.742e-06	7804	T	C
3891	27863252	2016	Immunological	Mean platelet volume (three-way meta)	2.912e-06	164454	C	T
158	25673412	2015	Metabolic	Hip circumference (male)	3e-06	100384	C	T
864	27005778	2016	Metabolic	22:6, docosahexaenoic acid (DHA)	3.6e-06	13499	T	C
3880	27863252	2016	Immunological	Hemoglobin concentration (three-way meta)	3.7e-06	172925	C	T
4134	29403010	2018	Immunological	Lymphocyte count	4.054e-06	62076	T	C
4172	29970889	2018	Social Interactions	Social support - Leisure/social activities: Pub or social club	4.5e-06	452302	C	T
3469	31427789	2019	Metabolic	Impedance measures - Trunk fat mass	4.776e-06	379578	C	T
157	25673412	2015	Metabolic	Hip circumference (male)	4.8e-06	94790	C	T
4130	29403010	2018	Immunological	Neutrophil count	4.907e-06	62076	T	C
675	24816252	2014	Metabolic	::::X-08766	4.923e-06	6050	T	C
4166	30108127	2018	Metabolic	Body Mass Index	5e-06	334487	C	T
3855	27863252	2016	Immunological	Mean platelet volume (two-way meta)	5.00885e-06	127230	C	T
638	24816252	2014	Metabolic	Xenobiotics::Sugar, sugar substitute, starch::erythritol	5.153e-06	7776	T	C
859	27005778	2016	Metabolic	CH2 groups in fatty acids	6.23e-06	19021	T	C
2119	28240269	2017	Cell	ERBB3 - Receptor tyrosine-protein kinase erbB-3	6.271e-06	1000	NA	NA
831	24816252	2014	Metabolic	::::X-14057	6.417e-06	4716	T	C
896	27005778	2016	Metabolic	Concentration of large LDL particles	7.01e-06	19273	T	C
532	24816252	2014	Metabolic	Lipid::Lysolipid::1-arachidonoylglycerophosphoinositol*	7.149e-06	7797	T	C
3894	27863252	2016	Immunological	Neutrophil percentage of granulocytes (three-way meta)	7.381e-06	170672	T	C
63	28436984	2017	Reproduction	Age at menarche	7.46e-06	252514	T	C
702	24816252	2014	Metabolic	::::X-11438	7.852e-06	7084	C	T
1175	27992416	2017	Psychiatric	Excessive daytime sleepness	8.628e-06	111648	T	C
3719	31427789	2019	Psychiatric	Ever had known person concerned about, or recommended reduction of alcohol consumption	1.106e-05	126613	C	T
860	27005778	2016	Metabolic	CH2 groups to double bonds ratio	1.15e-05	13532	T	C
913	27005778	2016	Metabolic	Total lipids in medium HDL	1.34e-05	19273	T	C
4180	31217584	2019	Immunological	Platelets	1.35866e-05	29328	T	C
4204	31217584	2019	Metabolic	Estimated glomerular filtration rate	1.4971e-05	27900	T	C
3840	27863252	2016	Immunological	Eosinophil percentage of granulocytes (two-way meta)	1.50598e-05	131525	C	T
893	27005778	2016	Metabolic	Cholesterol esters in large LDL	1.55e-05	19273	T	C
2200	28240269	2017	Cell	IGFBP1 - Insulin-like growth factor-binding protein 1	1.597e-05	1000	NA	NA
895	27005778	2016	Metabolic	Total lipids in large LDL	1.61e-05	19273	T	C
3860	27863252	2016	Immunological	Neutrophil percentage of white cells (two-way meta)	1.67971e-05	132352	T	C
365	24816252	2014	Metabolic	Amino acid::Alanine and aspartate metabolism::asparagine	1.886e-05	7761	C	T
3896	27863252	2016	Immunological	Neutrophil percentage of white cells (three-way meta)	1.929e-05	171542	T	C
4072	BioRxiv: https://doi.org/10.1101/261081	2018	Activities	First PC of the four riskly behaviours	2.007e-05	315894	C	T
4324	30643256	2019	Activities	Positive affect (MA GWAMA)	2.11105e-05	410603	T	C
4351	30573740	2018	Dermatological	Male pattern baldness (BOLT LMM infinitesimal mixed model)	2.3e-05	205327	C	T
725	24816252	2014	Metabolic	Cofactors and vitamins::Ascorbate and aldarate metabolism::X-11593--O-methylascorbate*	2.311e-05	7788	T	C
454	24816252	2014	Metabolic	Cofactors and vitamins::Pantothenate and CoA metabolism::pantothenate	2.508e-05	7604	T	C
3511	31427789	2019	Psychiatric	Reason for reducing amount of alcohol drunk: Other reason	2.531e-05	142645	T	C
3983	29358691	2018	Endocrine	Type 2 Diabetes	2.549e-05	70127	C	T
384	24816252	2014	Metabolic	Amino acid::Glycine, serine and threonine metabolism::threonine	2.566e-05	6020	C	T
4320	30643256	2019	Activities	Positive affect (univariate)	2.77149e-05	410603	T	C
3726	31427789	2019	Psychiatric	Frequency of consuming six or more units of alcohol	2.955e-05	116394	C	T
444	24816252	2014	Metabolic	Carbohydrate::Glycolysis, gluconeogenesis, pyruvate metabolism::pyruvate	3.077e-05	7682	T	C
4210	31152163	2019	Metabolic	Chronic kidney disease	3.198e-05	480698	C	T
1211	24509480	2014	Endocrine	Type 2 Diabetes	3.4e-05	110452	C	T
1215	27911795	2016	Psychiatric	Alcohol consumption (female)	3.569e-05	42900	C	T
207	23263486	2013	Skeletal	Gout	3.57323e-05	69374	T	C
3973	29304378	2018	Skeletal	Total body BMD (45-60 years old)	3.805e-05	18805	C	T
3241	31427789	2019	Nutritional	Salad / raw vegetable intake	4.162e-05	363780	T	C
4041	29906448	2018	Psychiatric	Schizophrenia vs Bipolar disorder	4.383e-05	38855	C	T
156	25673412	2015	Metabolic	Hip circumference	4.5e-05	227429	C	T
3977	28724990	2017	Skeletal	Lean body mass (whole body)	4.525e-05	38292	C	T
4115	29403010	2018	Metabolic	Calcium	4.552e-05	71701	T	C
146	25673413	2015	Metabolic	Body Mass Index	4.616e-05	236231	C	T
907	27005778	2016	Metabolic	Total cholesterol in LDL	4.76e-05	21559	T	C
3553	31427789	2019	Respiratory	Blood clot, DVT, bronchitis, emphysema, asthma, rhinitis, eczema, allergy diagnosed by doctor: Hayfever, allergic rhinitis or eczema	4.952e-05	385822	T	C
4039	29906448	2018	Psychiatric	Bipolar disorder	4.954e-05	74194	T	C
199	26631737	2016	Metabolic	Urinary albumin-to-creatinine ratio (non-diabetic)	5.2e-05	46061	T	C
4352	30573740	2018	Dermatological	Male pattern baldness (BOLT LMM non-infinitesimal mixed model)	5.4e-05	205327	C	T
4053	27920155	2017	Metabolic	Estimated glomerular filtration rate based on serum creatinine (diabetes positive)	5.6e-05	14308	T	C
3570	31427789	2019	Neurological	Pain type(s) experienced in last month: Headache	6.291e-05	385698	T	C
495	24816252	2014	Metabolic	Lipid::Fatty acid metabolism (also BCAA metabolism)::propionylcarnitine	6.5e-05	7813	T	C
3889	27863252	2016	Immunological	Monocyte count (three-way meta)	6.538e-05	170721	C	T
494	24816252	2014	Metabolic	Lipid::Fatty acid metabolism (also BCAA metabolism)::butyrylcarnitine	6.842e-05	7796	T	C
136	23754948	2013	Metabolic	Weight (male)	6.89e-05	60016	C	T
916	27005778	2016	Metabolic	Total cholesterol in medium LDL	6.92e-05	21559	T	C
4660	BioRxiv: https://doi.org/10.1101/288568	2019	Neurological	Posterior limb of internal capsule fractional anisotropy	7.456e-05	17706	T	C
552	24816252	2014	Metabolic	Lipid::Lysolipid::2-stearoylglycerophosphocholine*	7.483e-05	7730	T	C
888	27005778	2016	Metabolic	Free cholesterol in large HDL	7.6e-05	21559	C	T
3510	31427789	2019	Psychiatric	Reason for reducing amount of alcohol drunk: Health precaution	7.83e-05	142645	C	T
531	24816252	2014	Metabolic	Lipid::Lysolipid::1-arachidonoylglycerophosphoethanolamine*	7.866e-05	7798	T	C
383	24816252	2014	Metabolic	Amino acid::Glycine, serine and threonine metabolism::serine	7.897e-05	7796	C	T
4209	31152163	2019	Metabolic	Chronic kidney disease	7.938e-05	625219	C	T
693	24816252	2014	Metabolic	::::X-11317	8.032e-05	7811	T	C
4167	BioRxiv: https://doi.org/10.1101/388165	2019	Neurological	Parkinson disease of sibling pairs (tier 1)	8.238e-05	482730	C	T
4135	29403010	2018	Immunological	Red blood cell count	8.71e-05	108794	C	T
144	25673413	2015	Metabolic	Body Mass Index (male)	9.038e-05	104666	C	T
4677	BioRxiv: https://doi.org/10.1101/288585	2019	Neurological	Fornix (column and body of fornix) axial diusivities	9.175e-05	17706	T	C
143	25673413	2015	Metabolic	Body Mass Index	9.203e-05	234069	C	T
113	20881960	2010	Skeletal	Height	9.388e-05	133653	NA	NA
3790	30804565	2019	Psychiatric	Daytime sleepiness / dozing	9.723e-05	385333	T	C
1193	21102463	2010	Gastrointestinal	Crohn's Disease	0.0001	21447	NA	NA
3839	27863252	2016	Immunological	Eosinophil percentage of white cells (two-way meta)	0.000101819	132052	C	T
3634	31427789	2019	Environment	Illnesses of father: Diabetes	0.000112	355137	C	T
1166	20081858	2010	Metabolic	Fasting insulin	0.0001215	38238	C	T
877	27005778	2016	Metabolic	HDL diameter	0.000124	19273	C	T
67	26192919	2015	Gastrointestinal	Inflammatory Bowel Disease	0.0001272	34652	T	C
155	25673412	2015	Metabolic	Hip circumference	0.00013	213038	C	T
431	24816252	2014	Metabolic	Amino acid::Valine, leucine and isoleucine metabolism::leucine	0.0001349	7799	T	C
563	24816252	2014	Metabolic	Lipid::Monoacylglycerol::1-oleoylglycerol (1-monoolein)	0.0001481	5717	T	C
882	27005778	2016	Metabolic	Concentration of IDL particles	0.000149	19273	T	C
3325	31427789	2019	Reproduction	Relative age voice broke (male)	0.0001565	164394	T	C
3871	27863252	2016	Immunological	Basophil percentage of granulocytes (three-way meta)	0.000163	170223	C	T
513	24816252	2014	Metabolic	Lipid::Ketone bodies::3-hydroxybutyrate (BHBA)	0.0001666	7820	C	T
3651	31427789	2019	Environment	Illnesses of siblings: High blood pressure	0.0001888	309116	T	C
127	23754948	2013	Skeletal	Height (female)	0.00019	73072	C	T
3876	27863252	2016	Immunological	Eosinophil percentage of granulocytes (three-way meta)	0.0001913	170536	C	T
3853	27863252	2016	Immunological	Monocyte count (two-way meta)	0.000200281	131544	C	T
3549	31427789	2019	Body Structures	Mouth/teeth dental problems: Dentures	0.0002029	385026	C	T
4682	BioRxiv: https://doi.org/10.1101/288590	2019	Neurological	Posterior limb of internal capsule axial diusivities	0.0002032	17706	T	C
3240	31427789	2019	Nutritional	Cooked vegetable intake	0.0002061	374858	T	C
542	24816252	2014	Metabolic	Lipid::Lysolipid::1-palmitoleoylglycerophosphocholine*	0.0002104	7812	T	C
3920	28334899	2017	Metabolic	Total cholesterol	0.000212	27657	T	C
883	27005778	2016	Metabolic	Phospholipids in IDL	0.000218	21559	T	C
3835	27863252	2016	Immunological	Basophil percentage of granulocytes (two-way meta)	0.000254527	131536	C	T
3718	31427789	2019	Psychiatric	Amount of alcohol drunk on a typical drinking day	0.0002581	116163	C	T
4255	30952852	2019	Psychiatric	Sleep efficiency	0.00026	84810	C	T
429	24816252	2014	Metabolic	Amino acid::Valine, leucine and isoleucine metabolism::isoleucine	0.000261	7801	T	C
897	27005778	2016	Metabolic	Phospholipids in large LDL	0.000262	21550	T	C
3628	31427789	2019	Environment	Illnesses of father: Heart disease	0.0002654	355137	T	C
197	26631737	2016	Metabolic	Urinary albumin-to-creatinine ratio	0.00027	54450	T	C
3962	28990592	2017	Reproduction	Gestational weight gain (maternal, late)	0.0002902	7681	C	T
3672	31427789	2019	Gastrointestinal	Diagnoses - main ICD10: K52 Other and unsp noninfective gastroenteritis and colitis	0.0002945	300791	T	C
170	25673412	2015	Metabolic	Waist circumference (male)	0.00031	110004	C	T
3652	31427789	2019	Environment	Illnesses of siblings: Diabetes	0.0003144	309116	C	T
854	27005778	2016	Metabolic	ApoA1	0.000328	20687	T	C
169	25673412	2015	Metabolic	Waist circumference (male)	0.00033	104406	C	T
540	24816252	2014	Metabolic	Lipid::Lysolipid::1-oleoylglycerophosphocholine	0.000336	7812	T	C
1194	21297633	2011	Gastrointestinal	Ulcerative colitis	0.000337	27994	NA	NA
114	20935629	2010	Metabolic	Waist-hip ratio (adjusted for BMI)	0.00034	77167	NA	NA
3498	31427789	2019	Dermatological	Hair colour (natural, before greying): Dark brown	0.0003408	385603	C	T
68	26192919	2015	Gastrointestinal	Crohn's Disease	0.0003566	20883	T	C
3943	28898252	2017	Metabolic	HbA1c	0.0003692	123665	C	T
4080	30239722	2018	Metabolic	Waist-hip ratio (adjusted for BMI)	0.0003813	694649	T	C
3247	31427789	2019	Nutritional	Poultry intake	0.0003877	385728	T	C
3692	31427789	2019	Cardiovascular	Diagnoses - secondary ICD10: I20 Angina pectoris	0.0003906	244890	T	C
3631	31427789	2019	Environment	Illnesses of father: Bowel cancer	0.0003938	355137	C	T
3363	31427789	2019	Reproduction	Age started hormone-replacement therapy (HRT) (female)	0.0004239	72773	T	C
786	24816252	2014	Metabolic	::::X-12627	0.0004242	7419	T	C
1214	27911795	2016	Psychiatric	Alcohol consumption (male)	0.0004374	27560	C	T
1176	27992416	2017	Psychiatric	Excessive daytime sleepness (male)	0.0004431	52638	T	C
422	24816252	2014	Metabolic	Amino acid::Valine, leucine and isoleucine metabolism::3-methyl-2-oxobutyrate	0.0004469	7648	T	C
546	24816252	2014	Metabolic	Lipid::Lysolipid::1-stearoylglycerophosphocholine	0.0004473	7817	T	C
4699	BioRxiv: https://doi.org/10.1101/288607	2019	Neurological	Fornix (column and body of fornix) mean diusivities	0.0004549	17706	T	C
3978	28724990	2017	Skeletal	Lean body mass (appendicular)	0.0004615	28330	C	T
455	24816252	2014	Metabolic	Cofactors and vitamins::Tocopherol metabolism::alpha-tocopherol	0.0004715	7725	T	C
3224	31427789	2019	Activities	Weekly usage of mobile phone in last 3 months	0.0004894	322862	T	C
3985	29497042	2018	Cardiovascular	Heart rate recovery at 10 secnds	0.00049	58818	C	T
881	27005778	2016	Metabolic	Total lipids in IDL	0.0005	19273	T	C
1172	23583979	2013	Cardiovascular	Heart rate	0.0005432	85787	T	C
4212	31070104	2019	Metabolic	Glycine level (male)	0.000563	19112	C	T
4195	31217584	2019	Cardiovascular	Diastolic Blood Pressure	0.000632957	35433	T	C
3495	31427789	2019	Dermatological	Hair colour (natural, before greying): Blonde	0.0006624	385603	T	C
2097	28240269	2017	Cell	CFI - Complement factor I	0.0006804	1000	NA	NA
543	24816252	2014	Metabolic	Lipid::Lysolipid::1-palmitoylglycerophosphocholine	0.0006825	7803	T	C
3822	26394269	2015	Gastrointestinal	Primary biliary cirrhosis	0.000717124	13239	T	C
562	24816252	2014	Metabolic	Lipid::Monoacylglycerol::1-linoleoylglycerol (1-monolinolein)	0.0007195	2797	T	C
688	24816252	2014	Metabolic	::::X-11204	0.0007219	7799	T	C
3231	31427789	2019	Psychiatric	Nap during day	0.0007272	386124	T	C
4743	BioRxiv: https://doi.org/10.1101/288651	2019	Neurological	Fornix (column and body of fornix) radial diusivities	0.000739	17706	T	C
2010	23505323	2013	Metabolic	High-density lipoprotein cholesterol	0.000744	2240	T	C
200	26631737	2016	Metabolic	Microalbuminuria	0.00078	54116	T	C
588	24816252	2014	Metabolic	Nucleotide::Purine metabolism, urate metabolism::urate	0.0007874	7819	T	C
535	24816252	2014	Metabolic	Lipid::Lysolipid::1-eicosatrienoylglycerophosphocholine*	0.0008564	7809	T	C
816	24816252	2014	Metabolic	::::X-13215	0.0008593	6305	T	C
558	24816252	2014	Metabolic	Lipid::Medium chain fatty acid::heptanoate (7:0)	0.0008612	7802	T	C
3834	27863252	2016	Immunological	Basophil percentage of white cells (two-way meta)	0.000883689	131863	C	T
77	22479202	2012	Metabolic	Adiponectin level	0.000944	29347	T	C
424	24816252	2014	Metabolic	Amino acid::Valine, leucine and isoleucine metabolism::4-methyl-2-oxopentanoate	0.0009554	7776	T	C
425	24816252	2014	Metabolic	Amino acid::Valine, leucine and isoleucine metabolism::alpha-hydroxyisovalerate	0.0009633	7668	T	C
4108	29403010	2018	Metabolic	Blood urea nitrogen	0.00101	139818	T	C
4512	31676860	2019	Neurological	Brain stem	0.001048	19629	C	T
4367	30003307	2018	Cardiovascular	Coronary artery disease in diabetes	0.0010514	15666	T	C
3870	27863252	2016	Immunological	Basophil percentage of white cells (three-way meta)	0.001087	171996	C	T
3039	28240269	2017	Cell	TNFAIP6 - Tumor necrosis factor-inducible gene 6 protein	0.001101	1000	NA	NA
866	27005778	2016	Metabolic	Fatty acid length	0.001113	13476	C	T
4121	29403010	2018	Metabolic	Alkaline phosphatase	0.001122	105030	T	C
4082	30239722	2018	Metabolic	Waist-hip ratio (adjusted for BMI, female)	0.001141	379501	T	C
967	27005778	2016	Metabolic	Phospholipids in very small VLDL	0.001188	19273	T	C
4218	31015401	2019	Environmental	Antithrombotic agents	0.0012	153639	T	C
912	27005778	2016	Metabolic	Free cholesterol in medium HDL	0.001206	21559	T	C
3875	27863252	2016	Immunological	Eosinophil percentage of white cells (three-way meta)	0.001237	172378	C	T
861	27005778	2016	Metabolic	Citrate	0.001255	24770	C	T
892	27005778	2016	Metabolic	Total cholesterol in large LDL	0.001261	21552	T	C
433	24816252	2014	Metabolic	Amino acid::Valine, leucine and isoleucine metabolism::valine	0.001319	7808	T	C
3745	31427789	2019	Psychiatric	Happiness and subjective well-being - General happiness	0.001319	126132	C	T
3297	31427789	2019	Psychiatric	Frequency of depressed mood in last 2 weeks	0.001379	370017	T	C
190	25673412	2015	Metabolic	Waist-hip ratio (female, adjusted for BMI)	0.0014	123303	T	C
534	24816252	2014	Metabolic	Lipid::Lysolipid::1-eicosadienoylglycerophosphocholine*	0.00143	6892	T	C
478	24816252	2014	Metabolic	Lipid::Carnitine metabolism::carnitine	0.001453	7797	T	C
461	24816252	2014	Metabolic	Energy::Krebs cycle::succinylcarnitine	0.001478	6948	T	C
2535	28240269	2017	Cell	BCAN - Brevican core protein	0.001552	1000	NA	NA
3342	31427789	2019	Metabolic	Birth weight of first child (female)	0.00156	165872	C	T
465	24816252	2014	Metabolic	Lipid::Bile acid metabolism::deoxycholate	0.001561	5194	T	C
960	27005778	2016	Metabolic	Triglycerides in very large HDL	0.001572	21536	T	C
2312	28240269	2017	Cell	JAM2 - Junctional adhesion molecule B	0.001602	1000	NA	NA
560	24816252	2014	Metabolic	Lipid::Medium chain fatty acid::pelargonate (9:0)	0.001613	7803	T	C
4308	30664745	2019	Skeletal	Osteoarthritis of hit or knee	0.001712	417596	C	T
71	24097068	2013	Metabolic	High-density lipoprotein cholesterol	0.001737	188577	C	T
2813	28240269	2017	Cell	BOC - Brother of CDO	0.001757	1000	NA	NA
128	23754948	2013	Metabolic	Hip circumference (male)	0.0018	34942	C	T
83	22504420	2012	Skeletal	Lumbar Spine BMD	0.001819	31800	C	T
3484	31427789	2019	Nutritional	Spread type: Butter/spreadable butter	0.001852	344582	C	T
959	27005778	2016	Metabolic	Phospholipids in very large HDL	0.001922	19273	C	T
4613	31676860	2019	Neurological	Brain stem	0.002015	21821	C	T
192	26831199	2016	Metabolic	Estimated glomerular filtration rate based on serum creatinine (diabetes positive)	0.0022	11529	T	C
4642	31676860	2019	Neurological	Right ventral DC	0.002207	21821	C	T
808	24816252	2014	Metabolic	::::X-12844	0.002216	7768	C	T
2386	28240269	2017	Cell	CTSA - Lysosomal protective protein	0.002278	1000	NA	NA
189	25673412	2015	Metabolic	Waist-hip ratio (female, adjusted for BMI)	0.0023	116742	T	C
911	27005778	2016	Metabolic	Cholesterol esters in medium HDL	0.002324	19273	T	C
2463	28240269	2017	Cell	ACY1 - Aminoacylase-1	0.00235	1000	NA	NA
3693	31427789	2019	Cardiovascular	Diagnoses - secondary ICD10: I25 Chronic ischemic heart disease	0.002391	244890	T	C
3645	31427789	2019	Environment	Illnesses of mother: Diabetes	0.002402	367939	C	T
2750	28240269	2017	Cell	PAPPA - Pappalysin-1	0.002409	1000	NA	NA
381	24816252	2014	Metabolic	Amino acid::Glycine, serine and threonine metabolism::N-acetylglycine	0.002442	7135	C	T
4714	BioRxiv: https://doi.org/10.1101/288622	2019	Neurological	Anterior limb of internal capsule mode of anisotropy	0.002474	17706	T	C
4061	27920155	2017	Metabolic	Urinary albumin-to-creatinine ratio	0.0025	31164	T	C
2817	28240269	2017	Cell	CRP - C-reactive protein	0.00254	1000	NA	NA
3573	31427789	2019	Neurological	Pain type(s) experienced in last month: Stomach or abdominal pain	0.002567	385698	T	C
3721	31427789	2019	Psychiatric	Frequency of memory loss due to drinking alcohol in last year	0.00258	69228	C	T
573	24816252	2014	Metabolic	Lipid::Sterol, Steroid::cholesterol	0.002589	7813	T	C
3255	31427789	2019	Nutritional	Tea intake	0.002602	373481	C	T
747	24816252	2014	Metabolic	::::X-12029	0.002617	7564	T	C
879	27005778	2016	Metabolic	Total cholesterol in IDL	0.00266	19273	T	C
2191	28240269	2017	Cell	FAM107A - Protein FAM107A	0.002676	1000	NA	NA
2574	28240269	2017	Cell	DDC - Aromatic-L-amino-acid decarboxylase	0.002698	1000	NA	NA
3942	28898252	2017	Metabolic	HbA1c	0.00271225	159940	NA	NA
1155	24699409	2014	Metabolic	Insulin sensitivity index	0.00273	4769	T	C
4132	29403010	2018	Immunological	Basophil count	0.002807	62076	T	C
4541	31676860	2019	Neurological	Right ventral DC	0.002869	19629	C	T
3307	31427789	2019	Activities	Overall health rating	0.00287	384850	C	T
413	24816252	2014	Metabolic	Amino acid::Urea cycle; arginine-, proline-, metabolism::dimethylarginine (SDMA + ADMA)	0.002894	7347	C	T
886	27005778	2016	Metabolic	Total cholesterol in large HDL	0.002912	21558	C	T
4266	30929738	2019	Respiratory	Asthma (child-onset)	0.003023	314633	T	C
69	26192919	2015	Gastrointestinal	Ulcerative Colitis	0.003049	27432	T	C
536	24816252	2014	Metabolic	Lipid::Lysolipid::1-heptadecanoylglycerophosphocholine	0.003176	7422	T	C
186	25673412	2015	Metabolic	Waist-hip ratio (adjusted for BMI)	0.0032	224456	T	C
691	24816252	2014	Metabolic	::::X-11299	0.003224	7347	C	T
3106	28240269	2017	Cell	PPID - Peptidyl-prolyl cis-trans isomerase D	0.003228	1000	NA	NA
4112	29403010	2018	Metabolic	Sodium	0.003245	127304	C	T
4629	31676860	2019	Neurological	Left ventral DC	0.00329	21821	C	T
135	23754948	2013	Metabolic	Waist circumference (female, adjusted for BMI)	0.0033	45192	T	C
2917	28240269	2017	Cell	GSN - Gelsolin	0.003348	1000	NA	NA
529	24816252	2014	Metabolic	Lipid::Long chain fatty acid::stearidonate (18:4n3)	0.003423	7775	T	C
4748	BioRxiv: https://doi.org/10.1101/288656	2019	Neurological	Posterior limb of internal capsule radial diusivities	0.003427	17706	C	T
910	27005778	2016	Metabolic	Total cholesterol in medium HDL	0.003428	21558	T	C
4211	31070104	2019	Metabolic	Glycine level	0.00343	30118	C	T
4076	30239722	2018	Metabolic	Body Mass Index (female)	0.00349	434794	C	T
4009	29559693	2018	Skeletal	Osteoarthritis of hip or knee (hospital diagnosed)	0.00350753	32970	C	T
3542	31427789	2019	Activities	Reason for glasses/contact lenses: For 'astigmatism'	0.003642	78647	T	C
2196	28240269	2017	Cell	GDF11 - Growth/differentiation factor 11	0.003654	1000	NA	NA
4282	30804560	2019	Respiratory	FEV1	0.00366	321047	T	C
4175	30048462	2018	Skeletal	Heel bone mineral density	0.0037	394929	C	T
616	24816252	2014	Metabolic	Xenobiotics::Benzoate metabolism::benzoate	0.003708	7756	T	C
1177	27992416	2017	Psychiatric	Excessive daytime sleepness (female)	0.003756	59576	T	C
607	24816252	2014	Metabolic	Peptide::gamma-glutamyl::gamma-glutamylthreonine*	0.003771	4016	C	T
851	27005778	2016	Metabolic	Acetate	0.003773	24748	C	T
2837	28240269	2017	Cell	ENPP7 - Ectonucleotide pyrophosphatase/phosphodiesterase family member 7	0.003864	1000	NA	NA
3276	31427789	2019	Activities	Facial ageing	0.003881	354097	C	T
4186	31217584	2019	Nutritional	Coffee cups per day	0.00393876	35902	C	T
4528	31676860	2019	Neurological	Left ventral DC	0.003974	19629	C	T
4253	30952852	2019	Psychiatric	Sleep duration (mean)	0.0041	85449	C	T
4050	28358823	2017	Body Structures	Anterior cruciate ligament rupture (fixed effect model)	0.004122	99342	NA	NA
3677	31427789	2019	Skeletal	Diagnoses - main ICD10: M17 Osteoarthritis of knee	0.004136	300791	C	T
821	24816252	2014	Metabolic	::::X-13496	0.004216	7656	T	C
551	24816252	2014	Metabolic	Lipid::Lysolipid::2-palmitoylglycerophosphocholine*	0.004254	7695	T	C
889	27005778	2016	Metabolic	Total lipids in large HDL	0.004262	19273	C	T
3024	28240269	2017	Cell	UCHL1 - Ubiquitin carboxyl-terminal hydrolase isozyme L1	0.004501	1000	NA	NA
958	27005778	2016	Metabolic	Concentration of very large HDL particles	0.004622	19273	C	T
3546	31427789	2019	Body Structures	Mouth/teeth dental problems: Bleeding gums	0.004641	385026	T	C
3759	31427789	2019	Psychiatric	Anxiety - Reccent feelings or nervousness or anxiety	0.004668	126325	T	C
2282	28240269	2017	Cell	IGFBP4 - Insulin-like growth factor-binding protein 4	0.004712	1000	NA	NA
147	26426971	2015	Metabolic	Body Mass Index (male > 50 yrs)	0.0048	74324	C	T
3727	31427789	2019	Psychiatric	Anxiety - Ever felt worried, tense, or anxious for most of a month or longer	0.004887	118397	T	C
194	26831199	2016	Metabolic	Estimated glomerular filtration rate based on cystain C	0.0051	33152	T	C
54	27089181	2016	Psychiatric	Subjective well being	0.005162	298420	C	T
533	24816252	2014	Metabolic	Lipid::Lysolipid::1-docosahexaenoylglycerophosphocholine*	0.005216	7798	T	C
2858	28240269	2017	Cell	C3 - Complement C3b	0.00524	1000	NA	NA
3722	31427789	2019	Psychiatric	Frequency of feeling guilt or remorse after drinking alcohol in last year	0.005272	69203	C	T
3770	31427789	2019	Psychiatric	Depression - Trouble falling or staying asleep. or sleeping too much	0.005346	126545	T	C
154	26426971	2015	Metabolic	Waist-hip ratio (female <= 50 yrs, adjusted for BMI)	0.0054	41386	T	C
3758	31427789	2019	Psychiatric	Anxiety - Recent easy annoyance or irritability	0.005452	126198	T	C
3960	28990592	2017	Reproduction	Gestational weight gain (maternal, total)	0.005548	10555	C	T
569	24816252	2014	Metabolic	Lipid::Sterol, Steroid::4-androsten-3beta,17beta-diol disulfate 2*	0.005618	7776	C	T
890	27005778	2016	Metabolic	Concentration of large HDL particles	0.005624	19273	C	T
576	24816252	2014	Metabolic	Lipid::Sterol, Steroid::dehydroisoandrosterone sulfate (DHEA-S)	0.00569	7793	C	T
4224	31015401	2019	Environmental	Agents acting on the renin-angiotensin system	0.0058	237530	T	C
788	24816252	2014	Metabolic	::::X-12645	0.005802	5254	T	C
2582	28240269	2017	Cell	CDH6 - Cadherin-6	0.005818	1000	NA	NA
185	25673412	2015	Metabolic	Waist-hip ratio (adjusted for BMI)	0.0059	210086	T	C
2427	28240269	2017	Cell	C1R - Complement C1r subcomponent	0.006013	1000	NA	NA
4100	29403010	2018	Metabolic	Low-density-lipoprotein cholesterol	0.006042	72866	T	C
50	27798627	2016	Reproduction	Number of children ever born	0.006127	343072	NA	NA
887	27005778	2016	Metabolic	Cholesterol esters in large HDL	0.006146	19273	C	T
4553	31676860	2019	Neurological	Left isthmus cingulate	0.006231	21821	C	T
148	26426971	2015	Metabolic	Body Mass Index (male <= 50 yrs)	0.0064	21989	C	T
164	25673412	2015	Metabolic	Hip circumference (male, adjusted for BMI)	0.0064	99563	C	T
202	20383146	2010	Metabolic	Estimated glomerular filtration rate based on cystain C	0.0064	20957	C	T
3381	31427789	2019	Cognitive	Prospective memory test - Time to answer	0.006498	128912	T	C
4231	31015401	2019	Environmental	Salicylic acid and derivatives	0.0065	112010	T	C
853	27005778	2016	Metabolic	Albumin	0.006517	18960	T	C
3922	28613276	2017	Cardiovascular	Heart rate variability (SDNN)	0.006559	28122	C	T
140	23754948	2013	Metabolic	Waist-hip ratio (male, adjusted for BMI)	0.0066	34629	T	C
4309	30664745	2019	Skeletal	Osteoarthritis of hip	0.006671	393873	C	T
3315	31427789	2019	Activities	Use of sun/uv protection	0.006675	383659	T	C
4103	29403010	2018	Hematological	Hemoglobin A1c	0.006676	42790	C	T
2806	28240269	2017	Cell	LCORL - Ligand-dependent nuclear receptor corepressor-like protein	0.006697	1000	NA	NA
4709	BioRxiv: https://doi.org/10.1101/288617	2019	Neurological	Superior fronto-occipital fasciculus mean diusivities	0.006766	17706	T	C
3270	31427789	2019	Metabolic	Comparative body size at age 10	0.006809	379749	T	C
3979	28869591	2017	Skeletal	Estimated BMD	0.0069	142487	C	T
3267	31427789	2019	Psychiatric	Alcohol usually taken with meals	0.006901	197613	T	C
2945	28240269	2017	Cell	GCG - Glucagon	0.007109	1000	NA	NA
3792	30804565	2019	Psychiatric	Daytime napping	0.007278	386577	T	C
507	24816252	2014	Metabolic	Lipid::Glycerolipid metabolism::glycerol	0.007377	7800	T	C
4323	30643256	2019	Activities	Life satisfaction (MA GWAMA)	0.00739553	80852	T	C
2280	28240269	2017	Cell	GHR - Growth hormone receptor	0.007445	1000	NA	NA
2218	28240269	2017	Cell	ADAMTS4 - A disintegrin and metalloproteinase with thrombospondin motifs 4	0.007452	1000	NA	NA
728	24816252	2014	Metabolic	::::X-11792	0.007728	2442	T	C
2541	28240269	2017	Cell	MPL - Thrombopoietin Receptor	0.007735	1000	NA	NA
3766	31427789	2019	Psychiatric	Depression - Recent thoughts of suicide or self-harm	0.007851	125844	T	C
141	23754948	2013	Metabolic	Waist-hip ratio (female, adjusted for BMI)	0.008	42969	T	C
3483	31427789	2019	Nutritional	Milk type used: Soya	0.00811	373135	T	C
3331	31427789	2019	Mortality	Other serious medical condition/disability (diagnosed by doctor)	0.008194	379380	T	C
3561	31427789	2019	Activities	Medication for pain relief, constipation, heartburn: Laxatives (e.g. Dulcolax, Senokot)	0.008292	382089	T	C
3497	31427789	2019	Dermatological	Hair colour (natural, before greying): Light brown	0.008441	385603	T	C
5	21926972	2011	Psychiatric	Bipolar disorder	0.00848	16731	T	C
862	27005778	2016	Metabolic	Creatinine	0.008507	24810	C	T
4116	29403010	2018	Metabolic	Phosphorus	0.008514	42793	T	C
4064	28452372	2017	Metabolic	Estimated glomerular filtration rate based on cystain C	0.00853	24061	T	C
525	24816252	2014	Metabolic	Lipid::Long chain fatty acid::palmitate (16:0)	0.00858	7800	T	C
4006	29559693	2018	Skeletal	Osteoarthritis (hospital diagnosed)	0.00858164	50508	C	T
1229	17052657	2006	Neurological	Parkinson Disease	0.0086418	537	NA	NA
2753	28240269	2017	Cell	PLG - Plasminogen	0.008908	1000	NA	NA
3321	31427789	2019	Activities	Ever had bowel cancer screening	0.00891	380208	T	C
2608	28240269	2017	Cell	OPCML - Opioid-binding protein/cell adhesion molecule	0.009002	1000	NA	NA
3668	31427789	2019	Cardiovascular	Diagnoses - main ICD10: I25 Chronic ischemic heart disease	0.009068	300791	T	C
2915	28240269	2017	Cell	SMPDL3A - Acid sphingomyelinase-like phosphodiesterase 3a	0.009175	1000	NA	NA
2461	28240269	2017	Cell	THBS4 - Thrombospondin-4	0.009297	1000	NA	NA
2079	28240269	2017	Cell	PLA2G2E - Group IIE secretory phospholipase A2	0.00932	1000	NA	NA
4452	31676860	2019	Neurological	Left isthmus cingulate	0.009361	19629	C	T
178	25673412	2015	Metabolic	Waist circumference (female, adjusted for BMI)	0.0094	134039	T	C
4275	30837465	2019	Metabolic	Glycine level	0.009461	80003	C	T
655	24816252	2014	Metabolic	Amino acid::Polyamine metabolism::X-03056--N-[3-(2-Oxopyrrolidin-1-yl)propyl]acetamide	0.009616	7812	C	T
4678	BioRxiv: https://doi.org/10.1101/288586	2019	Neurological	Fornix (cres) / Stria terminalis axial diusivities	0.009756	17706	C	T
520	24816252	2014	Metabolic	Lipid::Long chain fatty acid::margarate (17:0)	0.009793	7796	T	C
4310	30664745	2019	Skeletal	Osteoarthritis of knee	0.009812	403124	C	T
3708	31427789	2019	Mortality	Diagnoses - secondary ICD10: Z80 Family history of primary malignant neoplasm	0.009908	244890	C	T
891	27005778	2016	Metabolic	Phospholipids in large HDL	0.00998	19273	C	T
3772	31427789	2019	Psychiatric	Depression - Recent feelings of tiredness or low enery	0.01007	126540	T	C
2365	28240269	2017	Cell	ULBP2 - NKG2D ligand 2	0.01009	1000	NA	NA
3418	31427789	2019	Cognitive	Fluid intelligence test - Number of fluid intelligence questions attempted within time limit	0.01014	125935	C	T
4554	31676860	2019	Neurological	Left lateral occipital	0.01031	21821	C	T
870	27005778	2016	Metabolic	Free cholesterol	0.010458	13497	T	C
3316	31427789	2019	Activities	Frequency of solarium/sunlamp use	0.01047	383447	T	C
2880	28240269	2017	Cell	EMR2 - EGF-like module-containing mucin-like hormone receptor-like 2	0.01067	1000	NA	NA
3550	31427789	2019	Cardiovascular	Vascular/heart problems diagnosed by doctor: Angina	0.01068	385699	T	C
464	24816252	2014	Metabolic	Lipid::Bile acid metabolism::cholate	0.01077	5929	T	C
2624	28240269	2017	Cell	KLK14 - Kallikrein-14	0.0108	1000	NA	NA
3079	28240269	2017	Cell	NRCAM - Neuronal cell adhesion molecule	0.0108	1000	NA	NA
4327	30643256	2019	Psychiatric	Well-being spectrum	0.0108301	2311184	C	T
3367	31427789	2019	Reproduction	Ever had hysterectomy (womb removed) (female)	0.01091	184368	T	C
2217	28240269	2017	Cell	ACVR1B - Activin receptor type-1B	0.01117	1000	NA	NA
2413	28240269	2017	Cell	NRP1 - Neuropilin-1	0.01121	1000	NA	NA
4201	31217584	2019	Metabolic	Body Mass Index	0.0112413	49335	C	T
4040	29906448	2018	Psychiatric	Schizophrenia/Bipolar disorder	0.01141	107620	T	C
3503	31427789	2019	Dermatological	Male-specific factors - Hair/balding pattern: Pattern 4	0.01153	176380	C	T
487	24816252	2014	Metabolic	Lipid::Essential fatty acid::dihomo-linolenate (20:3n3 or n6)	0.01158	7805	T	C
2208	28240269	2017	Cell	CCL8 - C-C motif chemokine 8	0.01162	1000	NA	NA
2155	28240269	2017	Cell	C3 - Complement C3b, inactivated	0.01168	1000	NA	NA
2446	28240269	2017	Cell	SERPIND1 - Heparin cofactor 2	0.01174	1000	NA	NA
3246	31427789	2019	Nutritional	Processed meat intake	0.01178	385801	T	C
2754	28240269	2017	Cell	KLKB1 - Plasma kallikrein	0.01194	1000	NA	NA
3728	31427789	2019	Psychiatric	Anxiety - Ever worried more than most people would in similar situation	0.01215	106215	T	C
4283	30804560	2019	Respiratory	FVC	0.0122	321047	T	C
2164	28240269	2017	Cell	PROS1 - Vitamin K-dependent protein S	0.01223	1000	NA	NA
3334	31427789	2019	Activities	Duration of heavy DIY	0.0123	153613	T	C
4640	31676860	2019	Neurological	Right amygdala	0.01232	21821	C	T
3110	28240269	2017	Cell	CSNK2A2 CSNK2B - Casein kinase II 2-alpha':2-beta heterotetramer	0.01236	1000	NA	NA
2467	28240269	2017	Cell	BMP1 - Bone morphogenetic protein 1	0.01242	1000	NA	NA
528	24816252	2014	Metabolic	Lipid::Long chain fatty acid::stearate (18:0)	0.01248	7803	T	C
492	24816252	2014	Metabolic	Lipid::Essential fatty acid::linolenate [alpha or gamma; (18:3n3 or 6)]	0.01261	7786	T	C
2614	28240269	2017	Cell	DKKL1 - Dickkopf-like protein 1	0.01263	1000	NA	NA
489	24816252	2014	Metabolic	Lipid::Essential fatty acid::docosapentaenoate (n3 DPA; 22:5n3)	0.01273	7821	T	C
3108	28240269	2017	Cell	GCKR - Glucokinase regulatory protein	0.01277	1000	NA	NA
475	24816252	2014	Metabolic	Lipid::Carnitine metabolism::2-tetradecenoyl carnitine	0.01282	6998	C	T
550	24816252	2014	Metabolic	Lipid::Lysolipid::2-oleoylglycerophosphocholine*	0.01288	7524	T	C
86	26367794	2015	Skeletal	Lumbar Spine BMD	0.012917	32965	C	T
3345	31427789	2019	Reproduction	Ever had stillbirth, spontaneous miscarriage or termination (female)	0.01296	205422	T	C
4449	31676860	2019	Neurological	Left fusiform	0.01299	19629	T	C
177	25673412	2015	Metabolic	Waist circumference (female, adjusted for BMI)	0.013	127470	T	C
3729	31427789	2019	Psychiatric	Depression - Age at first episode of depression	0.01304	65776	C	T
2083	28240269	2017	Cell	APCS - Serum amyloid P-component	0.01315	1000	NA	NA
81	22504420	2012	Skeletal	Lumbar Spine BMD (males)	0.01316	31800	C	T
947	27005778	2016	Metabolic	Sphingomyelins	0.013293	13476	T	C
4138	29403010	2018	Immunological	Mean corpuscular volume	0.01337	108256	C	T
2060	28240269	2017	Cell	C4A C4B - Complement C4b	0.01352	1000	NA	NA
2476	28240269	2017	Cell	CD207 - C-type lectin domain family 4 member K	0.01352	1000	NA	NA
3242	31427789	2019	Nutritional	Fresh fruit intake	0.01362	372901	C	T
3706	31427789	2019	Mortality	Diagnoses - secondary ICD10: Z53 Persons encntr hlth serv for spec proc & trtmt, not crd out	0.01386	244890	C	T
205	21355061	2011	Metabolic	Microalbuminuria	0.014	30482	C	T
2470	28240269	2017	Cell	CA6 - Carbonic anhydrase 6	0.01432	1000	NA	NA
4081	30239722	2018	Metabolic	Waist-hip ratio (adjusted for BMI, male)	0.01443	315284	T	C
4480	31676860	2019	Neurological	Right fusiform	0.01446	19629	T	C
878	27005778	2016	Metabolic	Histidine	0.014671	19244	C	T
2547	28240269	2017	Cell	AGT - Angiotensinogen	0.01469	1000	NA	NA
3492	31427789	2019	Nutritional	Coffee type: Decaffeinated coffee (any type)	0.01473	303811	T	C
90	26604143	2016	Metabolic	Body Mass Index - Child	0.01474	35668	T	C
3697	31427789	2019	Gastrointestinal	Diagnoses - secondary ICD10: K29 Gastritis and duodenitis	0.01475	244890	T	C
2137	28240269	2017	Cell	PAFAH1B2 - Platelet-activating factor acetylhydrolase IB subunit beta	0.01479	1000	NA	NA
4598	31676860	2019	Neurological	Right precentral	0.01491	21821	C	T
124	23754948	2013	Metabolic	Body Mass Index (male)	0.015	60036	C	T
163	25673412	2015	Metabolic	Hip circumference (male, adjusted for BMI)	0.015	93965	C	T
196	26831199	2016	Metabolic	Estimated glomerular filtration rate based on serum creatinine	0.015	16474	T	C
1120	27918534	2017	Metabolic	Pericardial adipose tissue volume (adjusted for height and weight)	0.015	12204	NA	NA
1121	27918534	2017	Metabolic	Pericardial adipose tissue volume (adjusted for height and weight, male)	0.015	5842	NA	NA
3743	31427789	2019	Psychiatric	Depression - Feelings of worthlessness during worst period of depression	0.01501	67012	T	C
4486	31676860	2019	Neurological	Right lingual	0.01506	19629	C	T
2331	28240269	2017	Cell	LGALS2 - Galectin-2	0.01507	1000	NA	NA
3310	31427789	2019	Activities	Age started wearing glasses or contact lenses	0.01538	332074	C	T
162	25673412	2015	Metabolic	Hip circumference (adjusted for BMI)	0.016	225491	C	T
1132	27918534	2017	Metabolic	Ratio of visceral-tosubcutaneous adipose tissue volume (adjusted for BMI)	0.016	18191	NA	NA
4328	30598549	2018	Skeletal	Estimated bone mineral density from heel ultrasounds	0.016	426824	C	T
3291	31427789	2019	Psychiatric	Tense / 'highly strung'	0.01607	374129	T	C
4008	29559693	2018	Skeletal	Osteoarthritis of knee (hospital diagnosed)	0.0161432	22347	C	T
4453	31676860	2019	Neurological	Left lateral occipital	0.01616	19629	C	T
2579	28240269	2017	Cell	BSG - Basigin	0.01664	1000	NA	NA
500	24816252	2014	Metabolic	Lipid::Fatty acid, dicarboxylate::hexadecanedioate	0.01672	6887	C	T
2882	28240269	2017	Cell	FUT3 - Galactoside 3(4)-L-fucosyltransferase	0.01684	1000	NA	NA
3387	31427789	2019	Activities	Health satisfaction	0.01719	128745	C	T
3666	31427789	2019	Neoplasms	Diagnoses - main ICD10: D12 Benign neoplasm of colon, rectum, anus and anal canal	0.01739	300791	C	T
3862	27863252	2016	Immunological	Platelet distribution width (two-way meta)	0.0174955	127171	T	C
380	24816252	2014	Metabolic	Amino acid::Glycine, serine and threonine metabolism::glycine	0.0175	7802	C	T
871	27005778	2016	Metabolic	Glucose	0.017762	24679	C	T
4078	30239722	2018	Metabolic	Waist-hip ratio (male)	0.01782	316772	C	T
456	24816252	2014	Metabolic	Cofactors and vitamins::Tocopherol metabolism::gamma-tocopherol	0.01787	6226	T	C
3541	31427789	2019	Activities	Reason for glasses/contact lenses: For just reading/near work as you are getting older (called 'presbyopia')	0.01789	78647	C	T
2400	28240269	2017	Cell	IDE - Insulin-degrading enzyme	0.01797	1000	NA	NA
115	22982992	2012	Metabolic	Variability of Body Mass Index	0.018	133154	C	T
117	23563607	2013	Metabolic	Extreme Body Mass Index	0.018	16068	C	T
3416	31427789	2019	Psychiatric	Bipolar and major depression status	0.01809	93296	T	C
3913	28073927	2017	Ophthalmological	Cup area	0.0182	7333	T	C
2658	28240269	2017	Cell	CST4 - Cystatin-S	0.01822	1000	NA	NA
2302	28240269	2017	Cell	ESAM - Endothelial cell-selective adhesion molecule	0.01846	1000	NA	NA
2088	28240269	2017	Cell	CDH1 - Cadherin-1	0.01864	1000	NA	NA
52	27798627	2016	Reproduction	Number of children ever born (male)	0.01873	103909	NA	NA
548	24816252	2014	Metabolic	Lipid::Lysolipid::1-stearoylglycerophosphoinositol	0.01877	7694	T	C
2071	28240269	2017	Cell	APOE - Apolipoprotein E	0.0188	1000	NA	NA
682	24816252	2014	Metabolic	::::X-10395	0.01885	7784	T	C
4687	BioRxiv: https://doi.org/10.1101/288595	2019	Neurological	Superior fronto-occipital fasciculus axial diusivities	0.01902	17706	T	C
4587	31676860	2019	Neurological	Right lingual	0.01904	21821	C	T
4318	30649302	2019	Reproduction	Anti-Mullerian hormone	0.01942	3344	T	C
2188	28240269	2017	Cell	C1QA C1QB C1QC - Complement C1q subcomponent	0.01947	1000	NA	NA
3975	29304378	2018	Skeletal	Total body BMD (15-30 years old)	0.01947	4180	C	T
4123	29403010	2018	Metabolic	Activated partial thromboplastin time	0.0195	37767	C	T
3182	28240269	2017	Cell	SPOCK2 - Testican-2	0.01953	1000	NA	NA
3312	31427789	2019	Activities	Electronic device use - Plays computer games	0.01953	386152	C	T
2459	28240269	2017	Cell	TFPI - Tissue factor pathway inhibitor	0.01986	1000	NA	NA
4342	30531941	2018	Activities	Moderate intesity (conditioning sex and BMI)	0.02	91105	T	C
4139	29403010	2018	Immunological	Mean corpuscular hemoglobin	0.02005	108054	C	T
2683	28240269	2017	Cell	UFM1 - Ubiquitin-fold modifier 1	0.02017	1000	NA	NA
2052	26691988	2016	Ophthalmological	Age-related Macular Degeneration	0.0204	33976	NA	NA
2184	28240269	2017	Cell	ULBP3 - NKG2D ligand 3	0.02041	1000	NA	NA
2157	28240269	2017	Cell	IGFBP6 - Insulin-like growth factor-binding protein 6	0.02042	1000	NA	NA
635	24816252	2014	Metabolic	Xenobiotics::Food component, Plant::saccharin	0.02046	2449	C	T
3370	31427789	2019	Activities	Duration of other exercises	0.0209	184806	T	C
3656	31427789	2019	Psychiatric	Alcohol - Alcohol drinker status: Never	0.02092	386082	T	C
130	23754948	2013	Metabolic	Hip circumference (male, adjusted for BMI)	0.021	34942	C	T
139	23754948	2013	Metabolic	Waist-hip ratio (female)	0.021	42969	T	C
161	25673412	2015	Metabolic	Hip circumference (adjusted for BMI)	0.021	211117	C	T
4083	28566273	2017	Endocrine	Type 2 Diabetes	0.021	159208	C	T
3796	29942085	2018	Psychiatric	Depressive symptoms	0.02124	381455	NA	NA
9	21926974	2011	Psychiatric	Schizophrenia	0.0212445	21856	C	T
781	24816252	2014	Metabolic	::::X-12465	0.02131	5883	C	T
3644	31427789	2019	Environment	Illnesses of mother: High blood pressure	0.02138	367939	T	C
378	24816252	2014	Metabolic	Amino acid::Glutathione metabolism::cysteine-glutathione disulfide	0.02153	1997	C	T
2004	20639880	2010	Gastrointestinal	Primary biliary cirrhosis	0.02159	1551	NA	NA
3477	31427789	2019	Activities	Own or rent accommodation lived in: Own with a mortgage	0.02162	383032	T	C
711	24816252	2014	Metabolic	::::X-11478	0.02189	6593	C	T
3544	31427789	2019	Body Structures	Mouth/teeth dental problems: Mouth ulcers	0.02199	385026	T	C
121	23563607	2013	Metabolic	Obesity class 2	0.022	72546	C	T
3299	31427789	2019	Psychiatric	Frequency of tenseness / restlessness in last 2 weeks	0.0221	371869	T	C
473	24816252	2014	Metabolic	Lipid::Bile acid metabolism::taurolithocholate 3-sulfate	0.02219	6904	C	T
4497	31676860	2019	Neurological	Right precentral	0.02222	19629	C	T
4716	BioRxiv: https://doi.org/10.1101/288624	2019	Neurological	Body of corpus callosum mode of anisotropy	0.02223	17706	C	T
4306	30664634	2019	Metabolic	Trunk-trunk fat ratio (female)	0.02248	195068	T	C
2765	28240269	2017	Cell	TG - Thyroglobulin	0.02249	1000	NA	NA
2444	28240269	2017	Cell	GFRA1 - GDNF family receptor alpha-1	0.02252	1000	NA	NA
501	24816252	2014	Metabolic	Lipid::Fatty acid, dicarboxylate::octadecanedioate	0.02263	7300	C	T
84	26367794	2015	Skeletal	Forearm BMD	0.022841	32965	C	T
405	24816252	2014	Metabolic	Amino acid::Tryptophan metabolism::indolelactate	0.02291	7378	T	C
2447	28240269	2017	Cell	HTRA2 - Serine protease HTRA2, mitochondrial	0.02293	1000	NA	NA
752	24816252	2014	Metabolic	::::X-12063	0.02295	7197	T	C
698	24816252	2014	Metabolic	::::X-11412	0.02297	6935	T	C
4540	31676860	2019	Neurological	Right accumbens area	0.02298	19629	C	T
61	25231870	2014	Reproduction	Age at menarche	0.023	132989	T	C
3048	28240269	2017	Cell	DSG2 - Desmoglein-2	0.02321	1000	NA	NA
2222	28240269	2017	Cell	CDH5 - Cadherin-5	0.02343	1000	NA	NA
442	24816252	2014	Metabolic	Carbohydrate::Glycolysis, gluconeogenesis, pyruvate metabolism::glycerate	0.02355	7778	T	C
4539	31676860	2019	Neurological	Right amygdala	0.02355	19629	C	T
217	25772697	2015	Immunological	NKT:%4+R5-	0.0237044	669	C	T
3764	31427789	2019	Psychiatric	Depression - Recent poor appetite or overeting	0.02378	126639	T	C
4567	31676860	2019	Neurological	Left precentral	0.0238	21821	C	T
4573	31676860	2019	Neurological	Left superior temporal	0.0238	21821	C	T
3071	28240269	2017	Cell	SCARB2 - Lysosome membrane protein 2	0.02444	1000	NA	NA
376	24816252	2014	Metabolic	Amino acid::Glutamate metabolism::pyroglutamine*	0.02456	7800	C	T
2313	28240269	2017	Cell	JAM3 - Junctional adhesion molecule C	0.02458	1000	NA	NA
3097	28240269	2017	Cell	HAVCR2 - Hepatitis A virus cellular receptor 2	0.02466	1000	NA	NA
4194	31217584	2019	Cardiovascular	Systolic Blood Pressure	0.0246946	35433	T	C
3557	31427789	2019	Activities	Medication for pain relief, constipation, heartburn: Aspirin	0.0247	382089	T	C
2776	28240269	2017	Cell	HSD17B10 - 3-hydroxyacyl-CoA dehydrogenase type-2	0.02476	1000	NA	NA
3385	31427789	2019	Psychiatric	Happiness	0.0248	128677	C	T
565	24816252	2014	Metabolic	Lipid::Monoacylglycerol::1-stearoylglycerol (1-monostearin)	0.0249	6965	T	C
2615	28240269	2017	Cell	TEC - Tyrosine-protein kinase Tec	0.02502	1000	NA	NA
2273	28240269	2017	Cell	APOE - Apolipoprotein E (isoform E4)	0.0251	1000	NA	NA
2732	28240269	2017	Cell	CCL24 - C-C motif chemokine 24	0.02523	1000	NA	NA
2229	28240269	2017	Cell	KLK11 - Kallikrein-11	0.02534	1000	NA	NA
4517	31676860	2019	Neurological	Left lateral ventricle	0.0254	19629	T	C
4202	31217584	2019	Metabolic	Chronic kidney disease	0.0254335	45727	C	T
4618	31676860	2019	Neurological	Left lateral ventricle	0.02563	21821	T	C
4604	31676860	2019	Neurological	Right superior temporal	0.02565	21821	C	T
508	24816252	2014	Metabolic	Lipid::Glycerolipid metabolism::glycerol 3-phosphate (G3P)	0.0258	7781	T	C
85	26367794	2015	Skeletal	Femoral Neck BMD	0.025858	32965	C	T
1112	27918534	2017	Metabolic	Visceral sdipose tissue volume (male)	0.026	8738	NA	NA
3816	20045101	2010	Immunological	CD19+ B cell level	0.026	2538	NA	NA
3917	24105470	2014	Metabolic	Adiponectin	0.02607	7825	C	T
2030	28067908	2017	Gastrointestinal	Ulcerative colitis	0.02609	45975	T	C
392	24816252	2014	Metabolic	Amino acid::Phenylalanine & tyrosine metabolism::3-(4-hydroxyphenyl)lactate	0.02612	7795	T	C
4655	BioRxiv: https://doi.org/10.1101/288563	2019	Neurological	Fornix (column and body of fornix) fractional anisotropy	0.02638	17706	C	T
3720	31427789	2019	Psychiatric	Frequency of failure to fulfil normal expectations fue to drinking alcohol in last year	0.02695	69256	C	T
3972	29304378	2018	Skeletal	Total body BMD (60 or older)	0.02708	22504	C	T
411	24816252	2014	Metabolic	Amino acid::Urea cycle; arginine-, proline-, metabolism::arginine	0.02717	7528	C	T
2532	28240269	2017	Cell	LYN - Tyrosine-protein kinase Lyn	0.02735	1000	NA	NA
216	25772697	2015	Immunological	NKT:%4-8-	0.0275842	669	T	C
2824	28240269	2017	Cell	FGF12 - Fibroblast growth factor 12	0.02772	1000	NA	NA
4118	29403010	2018	Metabolic	Zinc sulfate turbidity test	0.02779	12303	C	T
102	23449627	2013	Skeletal	Late pubertal growth (female)	0.0278406	4946	T	C
3559	31427789	2019	Activities	Medication for pain relief, constipation, heartburn: Paracetamol	0.0279	382089	T	C
168	25673412	2015	Metabolic	Waist circumference	0.028	244441	C	T
3986	29497042	2018	Cardiovascular	Heart rate recovery at 20 secnds	0.028	58818	C	T
842	24816252	2014	Metabolic	::::X-14625	0.02805	7511	C	T
3179	28240269	2017	Cell	SRC - Proto-oncogene tyrosine-protein kinase Src	0.02817	1000	NA	NA
17	28494655	2017	Psychiatric	Anorexia nervosa	0.0284	14477	T	C
2577	28240269	2017	Cell	AHSG - Alpha-2-HS-glycoprotein	0.02874	1000	NA	NA
2671	28240269	2017	Cell	PRKCQ - Protein kinase C theta type	0.02892	1000	NA	NA
354	25772697	2015	Immunological	IgE+B:%27+20-38+	0.0290804	669	C	T
4279	30804560	2019	Respiratory	FVC	0.0292	400102	T	C
2533	28240269	2017	Cell	POSTN - Periostin	0.0293	1000	NA	NA
2033	27957625	2016	Neurological	Cluster headache	0.02949	459	A	G
3213	31427789	2019	Activities	Duration walking for pleasure	0.02959	275181	T	C
3716	31427789	2019	Mortality	Diagnoses - secondary ICD10: Z95 Presence of cardiac and vascular implants and grafts	0.02968	244890	T	C
694	24816252	2014	Metabolic	::::X-11327	0.02978	7671	T	C
3350	31427789	2019	Environment	Bilateral oophorectomy (both ovaries removed) (female)	0.02982	205791	T	C
3753	31427789	2019	Psychiatric	Traumatic events - Repeated disturbing thoughts of stressful experience in past month	0.02983	126635	T	C
3747	31427789	2019	Psychiatric	Happiness and subjective well-being - Belief that own life is meaningfull	0.02993	123818	C	T
2294	28240269	2017	Cell	AREG - Amphiregulin	0.02998	1000	NA	NA
167	25673412	2015	Metabolic	Waist circumference	0.03	232101	C	T
4501	31676860	2019	Neurological	Right superior frontal	0.03004	19629	C	T
2024	23089632	2013	Psychiatric	Alcohol dependence	0.030226	2322	NA	NA
3317	31427789	2019	Environment	Falls in the last year	0.03028	385553	T	C
2686	28240269	2017	Cell	DYNLRB1 - Dynein light chain roadblock-type 1	0.0303	1000	NA	NA
4278	30804560	2019	Respiratory	FEV1	0.03044	400102	T	C
2773	28240269	2017	Cell	VTA1 - Vacuolar protein sorting-associated protein VTA1 homolog	0.03047	1000	NA	NA
3346	31427789	2019	Reproduction	Ever taken oral contraceptive pill (female)	0.03073	208136	C	T
3687	31427789	2019	Metabolic	Diagnoses - secondary ICD10: E66 Overweight and obesity	0.03081	244890	C	T
2509	28240269	2017	Cell	CAMK1D - Calcium/calmodulin-dependent protein kinase type 1D	0.03095	1000	NA	NA
4439	30053915	2018	Cell	Hepatitis B HBs antigen IgG levels	0.0312811	508	T	C
4066	30038396	2018	Environment	Educational attainment	0.0315	766345	T	C
2457	28240269	2017	Cell	RGMB - RGM domain family member B	0.03189	1000	NA	NA
3327	31427789	2019	Mortality	Had major operations	0.03195	176488	T	C
2603	28240269	2017	Cell	MMEL1 - Membrane metallo-endopeptidase-like 1	0.03203	1000	NA	NA
3122	28240269	2017	Cell	PPIF - Peptidyl-prolyl cis-trans isomerase F, mitochondrial	0.03215	1000	NA	NA
24	27663945	2016	Psychiatric	Attention deficit hyperactivity disorder	0.03219	17666	NA	NA
3359	31427789	2019	Cardiovascular	Age high blood pressure diagnosed	0.0323	92583	C	T
3746	31427789	2019	Psychiatric	Happiness and subjective well-being - General happiness with own health	0.03248	126477	C	T
2488	28240269	2017	Cell	LYN - Tyrosine-protein kinase Lyn, isoform B	0.03283	1000	NA	NA
3594	31427789	2019	Activities	Mineral and other dietary supplements: Calcium	0.03289	385261	T	C
3925	28714975	2017	Cardiovascular	Coronary artery disease (SOFT definition including angina)	0.0329	148815	T	C
880	27005778	2016	Metabolic	Free cholesterol in IDL	0.033025	21559	T	C
2207	28240269	2017	Cell	CCL3L1 - C-C motif chemokine 3-like 1	0.03324	1000	NA	NA
2698	28240269	2017	Cell	SBDS - Ribosome maturation protein SBDS	0.03344	1000	NA	NA
4696	BioRxiv: https://doi.org/10.1101/288604	2019	Neurological	Cingulum (hippocampus) mean diusivities	0.03346	17706	C	T
4012	29662059	2018	Psychiatric	Probable major dpressive disorder	0.033752	174519	T	C
2358	28240269	2017	Cell	IL2 - Interleukin-2	0.0338	1000	NA	NA
412	24816252	2014	Metabolic	Amino acid::Urea cycle; arginine-, proline-, metabolism::citrulline	0.03394	7773	C	T
126	23754948	2013	Skeletal	Height (male)	0.034	60588	C	T
3974	29304378	2018	Skeletal	Total body BMD (30-45 years old)	0.03405	10062	C	T
482	24816252	2014	Metabolic	Lipid::Carnitine metabolism::laurylcarnitine	0.03427	5170	C	T
2679	28240269	2017	Cell	PTEN - Phosphatidylinositol 3,4,5-trisphosphate 3-phosphatase and dual-specificity protein phosphatase PTEN	0.03431	1000	NA	NA
2646	28240269	2017	Cell	IL5 - Interleukin-5	0.03459	1000	NA	NA
387	24816252	2014	Metabolic	Amino acid::Histidine metabolism::histidine	0.03463	7804	C	T
491	24816252	2014	Metabolic	Lipid::Essential fatty acid::linoleate (18:2n6)	0.03468	7780	T	C
3054	28240269	2017	Cell	GPNMB - Transmembrane glycoprotein NMB	0.03474	1000	NA	NA
3046	28240269	2017	Cell	CD55 - Complement decay-accelerating factor	0.03512	1000	NA	NA
2355	28240269	2017	Cell	LGALS3 - Galectin-3	0.03536	1000	NA	NA
2272	28240269	2017	Cell	APOE - Apolipoprotein E (isoform E3)	0.03544	1000	NA	NA
4154	29403010	2018	Cardiovascular	Ejection fraction	0.03552	19516	T	C
3713	31427789	2019	Mortality	Diagnoses - secondary ICD10: Z88 Allergy status to drug/meds/biol subst	0.03554	244890	T	C
3539	31427789	2019	Activities	Reason for glasses/contact lenses: For short-sightedness, i.e. only or mainly for distance viewing such as driving, cinema etc (called 'myopia')	0.03561	78647	T	C
4591	31676860	2019	Neurological	Right paracentral	0.03565	21821	C	T
3763	31427789	2019	Psychiatric	Depression - Recent feelings of depression	0.03597	126384	T	C
4516	31676860	2019	Neurological	Optic chiasm	0.03603	19629	C	T
2766	28240269	2017	Cell	YWHAB,YWHAE,YWHAG,YWHAH,YWHAQ,YWHAZ,SFN - 14-3-3 protein family	0.03608	1000	NA	NA
468	24816252	2014	Metabolic	Lipid::Bile acid metabolism::glycodeoxycholate	0.03618	1477	T	C
2342	28240269	2017	Cell	RETN - Resistin	0.03695	1000	NA	NA
4674	BioRxiv: https://doi.org/10.1101/288582	2019	Neurological	Cingulum (hippocampus) axial diusivities	0.03699	17706	C	T
3104	28240269	2017	Cell	NMT1 - Glycylpeptide N-tetradecanoyltransferase 1	0.03721	1000	NA	NA
145	25673413	2015	Metabolic	Body Mass Index (female)	0.03742	132115	C	T
3676	31427789	2019	Skeletal	Diagnoses - main ICD10: M16 Osteoarthritis of hip	0.03744	300791	C	T
2620	28240269	2017	Cell	PPP3R1 - Calcineurin subunit B type 1	0.03766	1000	NA	NA
2668	28240269	2017	Cell	FYN - Tyrosine-protein kinase Fyn	0.03786	1000	NA	NA
1111	27918534	2017	Metabolic	Visceral sdipose tissue volume	0.038	18332	NA	NA
3910	28073927	2017	Ophthalmological	Vertical cup-disc ratio	0.03826	8373	T	C
3887	27863252	2016	Immunological	Mean corpuscular hemoglobin (three-way meta)	0.03843	172332	T	C
677	24816252	2014	Metabolic	::::X-09026	0.0385	7627	T	C
3203	31427789	2019	Environment	Age completed full time education	0.03856	253580	C	T
3414	31427789	2019	Metabolic	Birth weight	0.03864	219088	C	T
3069	28240269	2017	Cell	KLRF1 - Killer cell lectin-like receptor subfamily F member 1	0.03871	1000	NA	NA
789	24816252	2014	Metabolic	::::X-12680	0.03872	2311	T	C
3724	31427789	2019	Psychiatric	Frequency of inability to cease drinking in last year	0.03915	69164	C	T
4142	29403010	2018	Cardiovascular	Systolic Blood Pressure	0.03916	136597	T	C
214	25772697	2015	Immunological	NK:%Term	0.0392247	669	C	T
281	25772697	2015	Immunological	CD8:%Act(25+38+RO+)	0.0392447	669	T	C
4144	29403010	2018	Cardiovascular	Mean arterial pressure	0.03935	136482	T	C
4526	31676860	2019	Neurological	Left amygdala	0.03941	19629	C	T
4530	31676860	2019	Neurological	Right lateral ventricle	0.03948	19629	T	C
3674	31427789	2019	Gastrointestinal	Diagnoses - main ICD10: K62 Other diseases of anus and rectum	0.03953	300791	T	C
1052	17434096	2007	Neurological	Ischemic stroke	0.0397395	517	T	C
720	24816252	2014	Metabolic	::::X-11538	0.03975	7804	C	T
2236	28240269	2017	Cell	FRZB - Secreted frizzled-related protein 3	0.03994	1000	NA	NA
2724	28240269	2017	Cell	SNX4 - Sorting nexin-4	0.04004	1000	NA	NA
4490	31676860	2019	Neurological	Right paracentral	0.0402	19629	C	T
2645	28240269	2017	Cell	ITGA2B ITGB3 - Integrin alpha-IIb: beta-3 complex	0.04047	1000	NA	NA
19	20418890	2010	Psychiatric	Ever versus never beeing a regular smoker	0.04052	74035	T	C
4319	30643256	2019	Activities	Life satisfaction (univariate)	0.0406581	80852	T	C
3128	28240269	2017	Cell	PDE5A - cGMP-specific 3',5'-cyclic phosphodiesterase	0.04085	1000	NA	NA
3611	31427789	2019	Activities	Treatment/medication code: lisinopril	0.04095	280443	C	T
153	26426971	2015	Metabolic	Waist-hip ratio (female > 50 yrs, adjusted for BMI)	0.041	88625	T	C
4341	30531941	2018	Activities	Moderate intesity	0.041	91105	T	C
2043	27329760	2016	Psychiatric	Bipolar disorder	0.04102	34950	T	C
4581	31676860	2019	Neurological	Right fusiform	0.04108	21821	T	C
654	24816252	2014	Metabolic	::::X-03003	0.04118	7689	C	T
273	25772697	2015	Immunological	CD8:%SCM	0.0411902	669	T	C
3543	31427789	2019	Ophthalmological	Eye problems/disorders: Cataract	0.04151	127603	T	C
4466	31676860	2019	Neurological	Left precentral	0.0416	19629	C	T
4305	30664634	2019	Metabolic	Trunk-trunk fat ratio (male)	0.04179	167431	T	C
763	24816252	2014	Metabolic	::::X-12216	0.04181	5369	C	T
894	27005778	2016	Metabolic	Free cholesterol in large LDL	0.042019	21555	T	C
3090	28240269	2017	Cell	SIGLEC14 - Sialic acid-binding Ig-like lectin 14	0.04238	1000	NA	NA
3480	31427789	2019	Nutritional	Milk type used: Full cream	0.04265	373135	C	T
734	24816252	2014	Metabolic	::::X-11820	0.04283	7710	T	C
184	25673412	2015	Metabolic	Waist-hip ratio (female)	0.043	124591	T	C
3757	31427789	2019	Psychiatric	Mania - Ever had period extreme irritability	0.04333	122891	T	C
3165	28240269	2017	Cell	LEPR - Leptin receptor	0.0434	1000	NA	NA
823	24816252	2014	Metabolic	::::X-13549	0.04345	7330	T	C
4617	31676860	2019	Neurological	Optic chiasm	0.04347	21821	C	T
783	24816252	2014	Metabolic	::::X-12524	0.04353	7809	T	C
3136	28240269	2017	Cell	SHC1 - SHC-transforming protein 1	0.04353	1000	NA	NA
4602	31676860	2019	Neurological	Right superior frontal	0.04357	21821	C	T
3239	31427789	2019	Psychiatric	Exposure to tobacco smoke outside home	0.04363	327794	C	T
183	25673412	2015	Metabolic	Waist-hip ratio (female)	0.044	118004	T	C
4527	31676860	2019	Neurological	Left accumbens area	0.04425	19629	C	T
3275	31427789	2019	Activities	Childhood sunburn occasions	0.0447	289412	T	C
2067	28240269	2017	Cell	TIMP2 - Metalloproteinase inhibitor 2	0.04471	1000	NA	NA
3076	28240269	2017	Cell	NOTCH2 - Neurogenic locus notch homolog protein 2	0.04483	1000	NA	NA
452	24816252	2014	Metabolic	Cofactors and vitamins::Hemoglobin and porphyrin metabolism::heme*	0.04492	6380	C	T
2288	28240269	2017	Cell	PROC - Vitamin K-dependent protein C	0.045	1000	NA	NA
2469	28240269	2017	Cell	CAMK2B - Calcium/calmodulin-dependent protein kinase type II subunit beta	0.04515	1000	NA	NA
2338	28240269	2017	Cell	MB - Myoglobin	0.04536	1000	NA	NA
2627	28240269	2017	Cell	IGHG1 IGHG2 IGHG3 IGHG4 IGK@ IGL@ - Immunoglobulin G	0.04551	1000	NA	NA
956	27005778	2016	Metabolic	Free cholesterol in very large HDL	0.045617	21542	C	T
476	24816252	2014	Metabolic	Lipid::Carnitine metabolism::3-dehydrocarnitine*	0.04571	7809	T	C
2731	28240269	2017	Cell	C6 - Complement component C6	0.04603	1000	NA	NA
2523	28240269	2017	Cell	GSK3A GSK3B - Glycogen synthase kinase-3 alpha/beta	0.04624	1000	NA	NA
3737	31427789	2019	Psychiatric	Depression - Ever had prolonged loss of interest in normal activities	0.04628	126458	T	C
2227	28240269	2017	Cell	SPINT1 - Kunitz-type protease inhibitor 1	0.04629	1000	NA	NA
2173	28240269	2017	Cell	IL37 - Interleukin-37	0.04634	1000	NA	NA
4627	31676860	2019	Neurological	Left amygdala	0.04655	21821	C	T
4615	31676860	2019	Neurological	3rd ventricle	0.0466	21821	T	C
2381	28240269	2017	Cell	NAAA - N-acylethanolamine-hydrolyzing acid amidase	0.04681	1000	NA	NA
3730	31427789	2019	Psychiatric	Depression - Age at last episode of depression	0.04689	63892	T	C
2203	28240269	2017	Cell	IL17F - Interleukin-17F	0.04736	1000	NA	NA
2780	28240269	2017	Cell	EIF4G2 - Eukaryotic translation initiation factor 4 gamma 2	0.0476	1000	NA	NA
3013	28240269	2017	Cell	MAPK14 - Mitogen-activated protein kinase 14	0.04773	1000	NA	NA
3332	31427789	2019	Activities	Taking other prescription medications	0.04792	385236	T	C
204	21355061	2011	Metabolic	Urinary albumin-to-creatinine ratio	0.048	31580	C	T
3760	31427789	2019	Psychiatric	Depression - Recent feelings of inadequacy	0.04818	126203	T	C
3285	31427789	2019	Psychiatric	Miserableness	0.04824	379907	T	C
3768	31427789	2019	Psychiatric	Anxiety - Recent trouble relaxing	0.04824	126422	T	C
4550	31676860	2019	Neurological	Left fusiform	0.04827	21821	T	C
2590	28240269	2017	Cell	MASP1 - Mannan-binding lectin serine protease 1	0.04838	1000	NA	NA
975	27989323	2017	Immunological	Eotaxin (CCL11)	0.04851	8153	C	T
3945	28898252	2017	Metabolic	HbA1c	0.04857	8874	C	T
4048	29534260	2018	Skeletal	Plantar fasciitis	0.0489	102503	NA	NA
3661	31427789	2019	Neoplasms	Cancer register - Histology of cancer tumour: Adenocarcinoma, NOS	0.04902	60655	C	T
3504	31427789	2019	Nutritional	Non-butter spread type details: Flora Pro-Active or Benecol	0.04926	201144	T	C
3501	31427789	2019	Dermatological	Male-specific factors - Hair/balding pattern: Pattern 2	0.0495	176380	T	C
530	24816252	2014	Metabolic	Lipid::Lysolipid::1-arachidonoylglycerophosphocholine*	0.04966	7507	T	C
4690	BioRxiv: https://doi.org/10.1101/288598	2019	Neurological	Uncinate fasciculus axial diusivities	0.04973	17706	T	C
2073	28240269	2017	Cell	FGFR1 - Fibroblast growth factor receptor 1	0.04984	1000	NA	NA
973	27989323	2017	Immunological	Beta nerve growth factor	0.04987	3531	T	C
3413	31427789	2019	Cognitive	Fluid intelligence score	0.04992	125935	C	T

## Sheet: rs17300741
atlas ID	PMID	Year	Domain	Trait	P-value	N	EA	NEA
206	23263486	2013	Metabolic	Serum Urate	3.99887e-35	110347	A	G
4111	29403010	2018	Metabolic	Uric acid	1.956e-13	109029	G	A
207	23263486	2013	Skeletal	Gout	9.05481e-06	69374	A	G
335	25772697	2015	Immunological	NKeff:%314-158a+	6.5939e-05	669	A	G
1089	22978509	2012	Psychiatric	Alcohol dependence	0.000318969	1161	A	G
4205	31152163	2019	Metabolic	Estimated glomerular filtration rate	0.002411	765348	A	G
4422	30053915	2018	Immunological	Herpes simplex virus 2 seropositivity	0.00257693	1000	A	G
331	25772697	2015	Immunological	NKeff:%Act(314+)	0.0030212	669	G	A
3239	31427789	2019	Psychiatric	Exposure to tobacco smoke outside home	0.003338	327794	G	A
3227	31427789	2019	Activities	Usual side of head for mobile phone use	0.003578	324835	A	G
4446	31676860	2019	Neurological	Left caudal middle frontal	0.003752	19629	G	A
570	24816252	2014	Metabolic	Lipid::Sterol, Steroid::5alpha-androstan-3beta,17beta-diol disulfate	0.004488	7345	A	G
851	27005778	2016	Metabolic	Acetate	0.00455	24748	G	A
569	24816252	2014	Metabolic	Lipid::Sterol, Steroid::4-androsten-3beta,17beta-diol disulfate 2*	0.004642	7776	A	G
152	26426971	2015	Metabolic	Waist-hip ratio (male <= 50 yrs, adjusted for BMI)	0.0051	21989	G	A
3308	31427789	2019	Mortality	Long-standing illness, disability or infirmity	0.005248	377498	A	G
360	25772697	2015	Immunological	mDC:%32+	0.00571454	669	A	G
3626	31427789	2019	Activities	Treatment/medication code: bendroflumethiazide	0.005869	280443	G	A
3981	29343764	2018	Metabolic	25-Hydroxyvitamin D level	0.005948	79366	G	A
4083	28566273	2017	Endocrine	Type 2 Diabetes	0.0061	159208	G	A
4206	31152163	2019	Metabolic	Estimated glomerular filtration rate	0.006454	567460	A	G
4296	30677029	2019	Metabolic	Thinness	0.006565	7931	A	G
3192	31427789	2019	Activities	Length of time at current address	0.006631	385315	A	G
3408	31427789	2019	Psychiatric	Average weekly intake of other alcoholic drinks	0.006757	91288	G	A
65	27416945	2016	Endocrine	Insulin sensitivity index (adjusted for age, sex. Bmi)	0.006874	16753	A	G
4226	31015401	2019	Environmental	Thyroid preparations	0.0075	305582	A	G
4187	31217584	2019	Immunological	HbA1c	0.00783371	11178	G	A
154	26426971	2015	Metabolic	Waist-hip ratio (female <= 50 yrs, adjusted for BMI)	0.0082	41386	G	A
3249	31427789	2019	Nutritional	Lamb/mutton intake	0.0083	384188	A	G
3425	31427789	2019	Psychiatric	Ever smoked	0.008707	385013	A	G
4376	30367059	2018	Endocrine	Hypothyroidism	0.008714	53423	G	A
3602	31427789	2019	Endocrine	Non-cancer illness code, self-reported: hypothyroidism/myxoedema	0.009426	289307	A	G
3605	31427789	2019	Respiratory	Non-cancer illness code, self-reported: hayfever/allergic rhinitis	0.009453	289307	A	G
355	25772697	2015	Immunological	IgG+B:%27+	0.00977383	669	A	G
4612	31676860	2019	Neurological	Right basal forebrain	0.009863	21821	A	G
968	27005778	2016	Metabolic	Triglycerides in very small VLDL	0.009986	19273	A	G
148	26426971	2015	Metabolic	Body Mass Index (male <= 50 yrs)	0.01	21989	G	A
4084	28566273	2017	Endocrine	Type 2 Diabetes (adjusted for BMI)	0.01	159208	G	A
4599	31676860	2019	Neurological	Right precuneus	0.01015	21821	G	A
810	24816252	2014	Metabolic	::::X-12850	0.01031	6251	A	G
1091	22978509	2012	Psychiatric	Alcohol dependence	0.0107237	3829	A	G
356	25772697	2015	Immunological	IgG+B:%20+24+27+	0.0107533	669	A	G
3247	31427789	2019	Nutritional	Poultry intake	0.01184	385728	G	A
3418	31427789	2019	Cognitive	Fluid intelligence test - Number of fluid intelligence questions attempted within time limit	0.01227	125935	G	A
3211	31427789	2019	Activities	Frequency of stair climbing in last 4 weeks	0.01292	382731	A	G
28	21173776	2012	Psychiatric	Extraversion (NEO-FFI)	0.01413	17375	G	A
3365	31427789	2019	Neurological	Back pain for 3+ months	0.01444	97524	G	A
884	27005778	2016	Metabolic	Triglycerides in IDL	0.014551	19273	A	G
3231	31427789	2019	Psychiatric	Nap during day	0.01476	386124	A	G
4547	31676860	2019	Neurological	Left caudal middle frontal	0.01497	21821	G	A
966	27005778	2016	Metabolic	Concentration of very small VLDL particles	0.015108	19273	A	G
4405	29855537	2018	Reproduction	Menstrual quality of life impact: Pressure in the breasts	0.0151691	11348	A	G
582	24816252	2014	Metabolic	Nucleotide::Purine metabolism, (hypo)xanthine, inosine containing::xanthine	0.01544	6845	A	G
4498	31676860	2019	Neurological	Right precuneus	0.01575	19629	G	A
3196	31427789	2019	Environment	Time employed in main current job	0.01602	208904	A	G
56	27089181	2016	Psychiatric	Depressive symptoms	0.01637	161460	A	G
3493	31427789	2019	Nutritional	Coffee type: Instant coffee	0.01683	303811	G	A
317	25772697	2015	Immunological	CD8mem:%"Th2"	0.0179204	669	G	A
568	24816252	2014	Metabolic	Lipid::Sterol, Steroid::4-androsten-3beta,17beta-diol disulfate 1*	0.01802	7804	A	G
3732	31427789	2019	Psychiatric	Depression - Fraction of day affected during worst episode of depression	0.01814	67326	G	A
3452	31427789	2019	Metabolic	Impedance measures - Leg fat percentage (right)	0.01839	379806	G	A
3456	31427789	2019	Metabolic	Impedance measures - Leg fat percentage (left)	0.01844	379786	G	A
461	24816252	2014	Metabolic	Energy::Krebs cycle::succinylcarnitine	0.01849	6948	A	G
4114	29403010	2018	Metabolic	Chloride	0.01872	126402	G	A
4584	31676860	2019	Neurological	Right isthmus cingulate	0.01908	21821	G	A
3790	30804565	2019	Psychiatric	Daytime sleepiness / dozing	0.01915	385333	A	G
965	27005778	2016	Metabolic	Total lipids in very small VLDL	0.019171	19273	A	G
4527	31676860	2019	Neurological	Left accumbens area	0.01948	19629	A	G
1007	27989323	2017	Immunological	Stem cell factor	0.01956	8290	G	A
864	27005778	2016	Metabolic	22:6, docosahexaenoic acid (DHA)	0.019838	13499	A	G
3528	31427789	2019	Nutritional	Never eat eggs, dairy, wheat, sugar: Eggs or foods containing eggs	0.01998	384986	G	A
3402	31427789	2019	Cognitive	Fluid intelligence test - FI3 : word interpolation	0.02015	124929	A	G
3545	31427789	2019	Body Structures	Mouth/teeth dental problems: Painful gums	0.02062	385026	G	A
967	27005778	2016	Metabolic	Phospholipids in very small VLDL	0.020724	19273	A	G
4674	BioRxiv: https://doi.org/10.1101/288582	2019	Neurological	Cingulum (hippocampus) axial diusivities	0.0209	17706	A	G
1000	27989323	2017	Immunological	Macrophage colony-stimulating factor	0.02119	840	G	A
4384	30898391	2019	Neoplasms	Epithelial ovarian cancer (low-grade serous and borderline serous)	0.02158	4252	A	G
3753	31427789	2019	Psychiatric	Traumatic events - Repeated disturbing thoughts of stressful experience in past month	0.02184	126635	A	G
882	27005778	2016	Metabolic	Concentration of IDL particles	0.022135	19273	A	G
3574	31427789	2019	Neurological	Pain type(s) experienced in last month: Hip pain	0.02246	385698	A	G
3188	31427789	2019	Cardiovascular	Pulse rate (automated reading)	0.02262	361411	A	G
531	24816252	2014	Metabolic	Lipid::Lysolipid::1-arachidonoylglycerophosphoethanolamine*	0.02322	7798	A	G
4181	31217584	2019	Metabolic	High cholesterol lipoprotein	0.0232738	33063	A	G
131	23754948	2013	Metabolic	Hip circumference (female, adjusted for BMI)	0.024	43316	A	G
189	25673412	2015	Metabolic	Waist-hip ratio (female, adjusted for BMI)	0.024	116742	G	A
881	27005778	2016	Metabolic	Total lipids in IDL	0.024014	19273	A	G
3248	31427789	2019	Nutritional	Beef intake	0.02438	385050	G	A
4192	31217584	2019	Cardiovascular	QRS interval	0.0245195	17046	G	A
4729	BioRxiv: https://doi.org/10.1101/288637	2019	Neurological	Splenium of corpus callosum mode of anisotropy	0.02479	17706	G	A
941	27005778	2016	Metabolic	Total lipids in small VLDL	0.025227	19273	A	G
88	22885922	2012	Endocrine	Type 2 Diabetes	0.026	69033	G	A
4306	30664634	2019	Metabolic	Trunk-trunk fat ratio (female)	0.02618	195068	A	G
3409	31427789	2019	Environment	Education - Qualifications	0.0271	318526	A	G
4477	31676860	2019	Neurological	Right caudal middle frontal	0.02718	19629	G	A
942	27005778	2016	Metabolic	Concentration of small VLDL particles	0.027251	19273	A	G
608	24816252	2014	Metabolic	Peptide::gamma-glutamyl::gamma-glutamyltyrosine	0.02773	7468	A	G
166	25673412	2015	Metabolic	Hip circumference (female, adjusted for BMI)	0.028	123904	A	G
692	24816252	2014	Metabolic	::::X-11315	0.02836	7785	G	A
3491	31427789	2019	Nutritional	Cereal type: Muesli	0.02839	319477	A	G
870	27005778	2016	Metabolic	Free cholesterol	0.028391	13497	A	G
646	24816252	2014	Metabolic	Xenobiotics::Xanthine metabolism::caffeine	0.02841	7719	G	A
406	24816252	2014	Metabolic	Amino acid::Tryptophan metabolism::indolepropionate	0.02849	7803	G	A
1222	25607358	2015	Neurological	Mean Hippocampus	0.02855	13171	G	A
4176	30718926	2019	Endocrine	Type 2 Diabetes	0.02865	191764	G	A
4641	31676860	2019	Neurological	Right accumbens area	0.02874	21821	A	G
288	25772697	2015	Immunological	CD4:%Treg(39+73+)	0.0289104	669	A	G
1139	26961502	2016	Metabolic	Body Mass Index (Dominance deviation model)	0.029	119688	G	A
4216	31015401	2019	Environmental	Drugs for peptic ulcer and gastro-oesophageal reflux disease (GORD)	0.029	132367	G	A
4052	28757204	2017	Metabolic	25-Hydroxyvitamin D level	0.029307	42274	G	A
879	27005778	2016	Metabolic	Total cholesterol in IDL	0.029478	19273	A	G
4521	31676860	2019	Neurological	Left thalamus proper	0.03016	19629	A	G
3323	31427789	2019	Activities	Ever had prostate specific antigen (PSA) test	0.0303	168371	A	G
4540	31676860	2019	Neurological	Right accumbens area	0.03034	19629	A	G
4520	31676860	2019	Neurological	Left cerebellum white matter	0.03045	19629	A	G
4628	31676860	2019	Neurological	Left accumbens area	0.03065	21821	A	G
165	25673412	2015	Metabolic	Hip circumference (female, adjusted for BMI)	0.031	117340	A	G
3344	31427789	2019	Reproduction	Age at last live birth (female)	0.03146	140855	A	G
3881	27863252	2016	Immunological	High light scatter percentage of red cells (three-way meta)	0.03152	170763	G	A
3698	31427789	2019	Gastrointestinal	Diagnoses - secondary ICD10: K44 Diaphragmatic hernia	0.03158	244890	G	A
4207	31152163	2019	Metabolic	Blood urea nitrogen	0.03188	416178	G	A
179	25673412	2015	Metabolic	Waist-hip ratio	0.032	212248	G	A
3281	31427789	2019	Social Interactions	Mother's age	0.03261	151327	A	G
4121	29403010	2018	Metabolic	Alkaline phosphatase	0.03271	105030	A	G
4182	31217584	2019	Metabolic	Low cholesterol lipoprotein	0.0332489	32221	G	A
1151	24699409	2014	Metabolic	Disposition index	0.033812	5130	G	A
952	27005778	2016	Metabolic	Valine	0.033842	24900	G	A
943	27005778	2016	Metabolic	Phospholipids in small VLDL	0.033851	21551	A	G
3332	31427789	2019	Activities	Taking other prescription medications	0.03389	385236	A	G
908	27005778	2016	Metabolic	LDL diameter	0.033925	19273	A	G
180	25673412	2015	Metabolic	Waist-hip ratio	0.035	226643	G	A
190	25673412	2015	Metabolic	Waist-hip ratio (female, adjusted for BMI)	0.035	123303	G	A
4511	31676860	2019	Neurological	Right basal forebrain	0.0352	19629	A	G
244	25772697	2015	Immunological	CD32 on mDC	0.0363857	669	A	G
4534	31676860	2019	Neurological	Right thalamus proper	0.03653	19629	A	G
3453	31427789	2019	Metabolic	Impedance measures - Leg fat mass (right)	0.03655	379802	G	A
4211	31070104	2019	Metabolic	Glycine level	0.03661	30118	A	G
4208	31152163	2019	Metabolic	Blood urea nitrogen	0.03675	243031	G	A
4467	31676860	2019	Neurological	Left precuneus	0.03841	19629	G	A
3492	31427789	2019	Nutritional	Coffee type: Decaffeinated coffee (any type)	0.03868	303811	A	G
922	27005778	2016	Metabolic	Cholesterol esters in medium VLDL	0.039051	19273	A	G
256	25772697	2015	Immunological	CD32 on 11c+123+DC	0.0394571	669	A	G
45	28194004	2018	Psychiatric	Self-reported tiredness	0.039722	108976	A	G
3359	31427789	2019	Cardiovascular	Age high blood pressure diagnosed	0.03978	92583	G	A
920	27005778	2016	Metabolic	Phospholipids in medium LDL	0.039869	21558	A	G
3330	31427789	2019	Body Structures	Fractured/broken bones in last 5 years	0.03996	384446	A	G
141	23754948	2013	Metabolic	Waist-hip ratio (female, adjusted for BMI)	0.04	42969	G	A
896	27005778	2016	Metabolic	Concentration of large LDL particles	0.040268	19273	A	G
4068	BioRxiv: https://doi.org/10.1101/261081	2018	Activities	Automobile speeding propensity	0.04027	404291	A	G
3353	31427789	2019	Psychiatric	Number of cigarettes previously smoked daily	0.04035	90143	A	G
4621	31676860	2019	Neurological	Left cerebellum white matter	0.04045	21821	A	G
549	24816252	2014	Metabolic	Lipid::Lysolipid::2-linoleoylglycerophosphocholine*	0.0406	6894	A	G
588	24816252	2014	Metabolic	Nucleotide::Purine metabolism, urate metabolism::urate	0.04069	7819	A	G
849	24816252	2014	Metabolic	::::X-18601	0.04093	7663	A	G
3366	31427789	2019	Reproduction	Age at menopause (last menstrual period) (female)	0.04119	119160	G	A
114	20935629	2010	Metabolic	Waist-hip ratio (adjusted for BMI)	0.042	77167	NA	NA
3480	31427789	2019	Nutritional	Milk type used: Full cream	0.04207	373135	G	A
893	27005778	2016	Metabolic	Cholesterol esters in large LDL	0.042723	19273	A	G
3457	31427789	2019	Metabolic	Impedance measures - Leg fat mass (left)	0.04293	379783	G	A
185	25673412	2015	Metabolic	Waist-hip ratio (adjusted for BMI)	0.043	210086	G	A
4352	30573740	2018	Dermatological	Male pattern baldness (BOLT LMM non-infinitesimal mixed model)	0.043	205327	A	G
3538	31427789	2019	Environment	Attendance/disability/mobility allowance: Blue badge	0.04314	383632	A	G
846	24816252	2014	Metabolic	::::X-14662	0.04324	4212	A	G
4635	31676860	2019	Neurological	Right thalamus proper	0.04371	21821	A	G
34	24162737	2013	Neurological	Alzheimer's disease	0.04412	54162	A	G
3877	27863252	2016	Immunological	Granulocyte count (three-way meta)	0.04417	169822	A	G
4576	31676860	2019	Neurological	Left insula	0.04426	21821	G	A
641	24816252	2014	Metabolic	Xenobiotics::Xanthine metabolism::1,7-dimethylurate	0.04427	6057	G	A
939	27005778	2016	Metabolic	Total cholesterol in small VLDL	0.044412	21557	A	G
4625	31676860	2019	Neurological	Left pallidum	0.04446	21821	A	G
866	27005778	2016	Metabolic	Fatty acid length	0.044698	13476	A	G
615	24816252	2014	Metabolic	Xenobiotics::Benzoate metabolism::4-vinylphenol sulfate	0.04514	7483	A	G
4622	31676860	2019	Neurological	Left thalamus proper	0.04516	21821	A	G
618	24816252	2014	Metabolic	Xenobiotics::Benzoate metabolism::hippurate	0.04533	7806	G	A
3756	31427789	2019	Psychiatric	Mental distress - Ever suffered mental distress preventing usual activities	0.04534	125147	G	A
4524	31676860	2019	Neurological	Left pallidum	0.04611	19629	A	G
895	27005778	2016	Metabolic	Total lipids in large LDL	0.046474	19273	A	G
4578	31676860	2019	Neurological	Right caudal middle frontal	0.04651	21821	G	A
834	24816252	2014	Metabolic	Peptide::Dipeptide::X-14205--alpha-glutamyltyrosine	0.04664	1789	A	G
3899	27863252	2016	Immunological	Platelet count (three-way meta)	0.04698	166066	A	G
940	27005778	2016	Metabolic	Free cholesterol in small VLDL	0.047301	21559	A	G
3370	31427789	2019	Activities	Duration of other exercises	0.04737	184806	A	G
4611	31676860	2019	Neurological	Left basal forebrain	0.04785	21821	A	G
4655	BioRxiv: https://doi.org/10.1101/288563	2019	Neurological	Fornix (column and body of fornix) fractional anisotropy	0.04804	17706	A	G
3882	27863252	2016	Immunological	High light scatter reticulocyte count (three-way meta)	0.04886	170761	G	A
737	24816252	2014	Metabolic	::::X-11847	0.0494	6059	G	A
1157	22581228	2012	Metabolic	Fasting glucose main effect (adjusted for BMI)	0.04958	58074	G	A

## Sheet: rs1229984
atlas ID	PMID	Year	Domain	Trait	P-value	N	EA	NEA
4317	30643251	2019	Psychiatric	Drinks per day	1.6e-203	537349	C	T
4069	BioRxiv: https://doi.org/10.1101/261081	2018	Psychiatric	Drinks per week	7.8e-202	414343	C	T
3261	31427789	2019	Psychiatric	Alcohol intake frequency	2.813e-187	386082	C	T
3725	31427789	2019	Psychiatric	Frequency of drinking alcohol	1.273e-64	126656	C	T
3726	31427789	2019	Psychiatric	Frequency of consuming six or more units of alcohol	3.153e-58	116394	C	T
3718	31427789	2019	Psychiatric	Amount of alcohol drunk on a typical drinking day	1.456e-52	116163	C	T
3264	31427789	2019	Psychiatric	Average weekly beer plus cider intake	5.834e-51	274556	C	T
3577	31427789	2019	Social Interactions	Social support - Leisure/social activities: Pub or social club	3.887e-42	385280	C	T
3262	31427789	2019	Psychiatric	Average weekly red wine intake	1.133e-39	274058	C	T
3719	31427789	2019	Psychiatric	Ever had known person concerned about, or recommended reduction of alcohol consumption	6.31e-31	126613	C	T
3263	31427789	2019	Psychiatric	Average weekly champagne plus white wine intake	2.99e-28	273869	C	T
3656	31427789	2019	Psychiatric	Alcohol - Alcohol drinker status: Never	2.06e-26	386082	T	C
3511	31427789	2019	Psychiatric	Reason for reducing amount of alcohol drunk: Other reason	2.127e-26	142645	T	C
3274	31427789	2019	Dermatological	Ease of skin tanning	3.376e-25	378364	T	C
4172	29970889	2018	Social Interactions	Social support - Leisure/social activities: Pub or social club	4.2e-25	452302	C	T
4072	BioRxiv: https://doi.org/10.1101/261081	2018	Activities	First PC of the four riskly behaviours	3.696e-22	315894	C	T
3268	31427789	2019	Psychiatric	Alcohol intake versus 10 years previously	2.787e-21	357907	C	T
3510	31427789	2019	Psychiatric	Reason for reducing amount of alcohol drunk: Health precaution	9.429e-21	142645	C	T
3380	31427789	2019	Cardiovascular	Systolic Blood Pressure (automated reading)	3.729e-20	361402	C	T
3469	31427789	2019	Metabolic	Impedance measures - Trunk fat mass	5.026e-20	379578	C	T
3442	31427789	2019	Metabolic	Impedance measures - Whole body fat mass	7.918e-20	379203	C	T
3440	31427789	2019	Metabolic	Impedance measures - Weight	3.843e-19	379840	C	T
3436	31427789	2019	Metabolic	Weight	1.101e-18	385473	C	T
3453	31427789	2019	Metabolic	Impedance measures - Leg fat mass (right)	1.782e-18	379802	C	T
3721	31427789	2019	Psychiatric	Frequency of memory loss due to drinking alcohol in last year	4.005e-18	69228	C	T
3457	31427789	2019	Metabolic	Impedance measures - Leg fat mass (left)	6.655e-17	379783	C	T
3441	31427789	2019	Metabolic	Impedance measures - Body fat percentage	6.968e-17	379615	C	T
3452	31427789	2019	Metabolic	Impedance measures - Leg fat percentage (right)	1.28e-16	379806	C	T
3251	31427789	2019	Nutritional	Cheese intake	2.785e-16	377082	T	C
3468	31427789	2019	Metabolic	Impedance measures - Trunk fat percentage	3.616e-16	379600	C	T
3461	31427789	2019	Metabolic	Impedance measures - Arm fat mass (right)	1.85e-15	379725	C	T
3465	31427789	2019	Metabolic	Impedance measures - Arm fat mass (left)	5.223e-15	379663	C	T
3456	31427789	2019	Metabolic	Impedance measures - Leg fat percentage (left)	9.757e-15	379786	C	T
3241	31427789	2019	Nutritional	Salad / raw vegetable intake	1.346e-14	363780	T	C
3722	31427789	2019	Psychiatric	Frequency of feeling guilt or remorse after drinking alcohol in last year	6.514e-14	69203	C	T
3446	31427789	2019	Metabolic	Impedance measures - Basal metabolic rate	8.585e-14	379821	C	T
4033	30482948	2018	Psychiatric	Alcohol dependency (unrelated genotyped individuals)	1.363e-13	28757	C	T
3220	31427789	2019	Activities	Time spent using computer	6.007e-13	300974	T	C
4032	30482948	2018	Psychiatric	Alcohol dependency (unrelated individuals)	6.027e-13	38686	NA	NA
3458	31427789	2019	Metabolic	Impedance measures - Leg fat-free mass (left)	6.755e-13	379766	C	T
3459	31427789	2019	Metabolic	Impedance measures - Leg predicted mass (left)	8.06e-13	379761	C	T
3195	31427789	2019	Environment	Average total household income before tax	9.422e-13	332594	T	C
4031	30482948	2018	Psychiatric	Alcohol dependency (discovery)	9.785e-13	46568	NA	NA
3724	31427789	2019	Psychiatric	Frequency of inability to cease drinking in last year	1.066e-12	69164	C	T
3466	31427789	2019	Metabolic	Impedance measures - Arm fat-free mass (left)	2.022e-12	379653	C	T
3462	31427789	2019	Metabolic	Impedance measures - Arm fat-free mass (right)	2.636e-12	379723	C	T
3463	31427789	2019	Metabolic	Impedance measures - Arm predicted mass (right)	2.773e-12	379716	C	T
3467	31427789	2019	Metabolic	Impedance measures - Arm predicted mass (left)	2.837e-12	379638	C	T
4029	30482948	2018	Psychiatric	Alcohol dependency (random effect model for unrelated genotyped individuals)	2.84328e-12	34556	NA	NA
3445	31427789	2019	Metabolic	Impedance measures - Body Mass Index (BMI)	3.679e-12	379831	C	T
3551	31427789	2019	Cardiovascular	Vascular/heart problems diagnosed by doctor: High blood pressure	4.335e-12	385699	C	T
4028	30482948	2018	Psychiatric	Alcohol dependency (fixed effect model for unrelated genotyped individuals)	4.78277e-12	34556	C	T
3464	31427789	2019	Metabolic	Impedance measures - Arm fat percentage (left)	5.693e-12	379699	C	T
3460	31427789	2019	Metabolic	Impedance measures - Arm fat percentage (right)	8.459e-12	379752	C	T
3435	31427789	2019	Metabolic	Body Mass Index	8.703e-12	385336	C	T
3444	31427789	2019	Metabolic	Impedance measures - Whole body water mass	9.519e-12	379835	C	T
3409	31427789	2019	Environment	Education - Qualifications	1.349e-11	318526	T	C
3443	31427789	2019	Metabolic	Impedance measures - Whole body fat-free mass	1.403e-11	379804	C	T
4027	30482948	2018	Psychiatric	Alcohol dependency (full discovery samples)	2.177e-11	52848	NA	NA
4030	30482948	2018	Psychiatric	Alcohol dependency (bayesian effect for unrelated genotyped individuals)	4.78432e-11	34556	NA	NA
3597	31427789	2019	Cardiovascular	Non-cancer illness code, self-reported: hypertension	4.965e-11	289307	C	T
3744	31427789	2019	Psychiatric	Cannabis use - Ever taken cannabis	6.192e-11	126632	T	C
3185	31427789	2019	Metabolic	Waist circumference	6.587e-11	385932	C	T
3454	31427789	2019	Metabolic	Impedance measures - Leg fat-free mass (right)	1.169e-10	379793	C	T
3455	31427789	2019	Metabolic	Impedance measures - Leg predicted mass (right)	1.364e-10	379793	C	T
3186	31427789	2019	Metabolic	Hip circumference	2.978e-10	385887	C	T
3470	31427789	2019	Metabolic	Impedance measures - Trunk fat-free mass	6.65e-10	379507	C	T
3570	31427789	2019	Neurological	Pain type(s) experienced in last month: Headache	1.227e-09	385698	T	C
3471	31427789	2019	Metabolic	Impedance measures - Trunk predicted mass	1.502e-09	379469	C	T
3187	31427789	2019	Skeletal	Standing height	2.609e-09	385748	C	T
3283	31427789	2019	Social Interactions	Number of full sisters	2.624e-09	380122	C	T
3219	31427789	2019	Activities	Time spent watching television (TV)	2.791e-09	365236	C	T
4074	30239722	2018	Metabolic	Body Mass Index	4.716e-09	806834	C	T
4175	30048462	2018	Skeletal	Heel bone mineral density	6.7e-09	394929	T	C
4207	31152163	2019	Metabolic	Blood urea nitrogen	1.173e-08	416178	T	C
3286	31427789	2019	Psychiatric	Irritability	1.384e-08	369232	T	C
3244	31427789	2019	Nutritional	Oily fish intake	4.046e-08	384554	T	C
4075	30239722	2018	Metabolic	Body Mass Index (male)	5.748e-08	374756	C	T
3494	31427789	2019	Nutritional	Coffee type: Ground coffee (include espresso, filter etc)	5.962e-08	303811	T	C
3940	28892062	2017	Metabolic	Body Mass Index (male)	1.097e-07	85894	T	C
3939	28892062	2017	Metabolic	Body Mass Index	1.137e-07	158284	T	C
3499	31427789	2019	Dermatological	Hair colour (natural, before greying): Black	2.044e-07	385603	T	C
3253	31427789	2019	Nutritional	Cereal intake	3.513e-07	368775	C	T
4224	31015401	2019	Environmental	Agents acting on the renin-angiotensin system	7.5e-07	237530	C	T
4077	30239722	2018	Metabolic	Waist-hip ratio	9.036e-07	697734	C	T
3720	31427789	2019	Psychiatric	Frequency of failure to fulfil normal expectations fue to drinking alcohol in last year	1.122e-06	69256	C	T
3273	31427789	2019	Dermatological	Skin colour	1.309e-06	381433	T	C
4222	31015401	2019	Environmental	Beta blocking agents	1.4e-06	224024	C	T
3415	31427789	2019	Cognitive	Reaction time test - Mean time to correctly identify matches	1.521e-06	383748	C	T
3591	31427789	2019	Activities	Medication for cholesterol, blood pressure or diabetes: Blood pressure medication	1.559e-06	176050	C	T
3236	31427789	2019	Psychiatric	Past tobacco smoking	1.73e-06	355594	T	C
4225	31015401	2019	Environmental	HMG CoA reductase inhibitors	2.1e-06	290385	C	T
4285	30804560	2019	Respiratory	PEF	2.19e-06	321047	T	C
3267	31427789	2019	Psychiatric	Alcohol usually taken with meals	2.241e-06	197613	T	C
4109	29403010	2018	Metabolic	Serum creatinine	2.632e-06	142097	T	C
3339	31427789	2019	Reproduction	Age when periods started (menarche) (female)	2.858e-06	202636	C	T
3478	31427789	2019	Activities	Own or rent accommodation lived in: Rent - from local authority, local council, housing association	3.191e-06	383032	C	T
3691	31427789	2019	Cardiovascular	Diagnoses - secondary ICD10: I10 Essential (primary) hypertension	3.509e-06	244890	C	T
3265	31427789	2019	Psychiatric	Average weekly spirits intake	5.698e-06	273678	C	T
3194	31427789	2019	Environment	Number of vehicles in household	5.828e-06	383893	T	C
3425	31427789	2019	Psychiatric	Ever smoked	6.334e-06	385013	T	C
4205	31152163	2019	Metabolic	Estimated glomerular filtration rate	6.465e-06	765348	C	T
3498	31427789	2019	Dermatological	Hair colour (natural, before greying): Dark brown	7.966e-06	385603	T	C
4278	30804560	2019	Respiratory	FEV1	8.284e-06	400102	T	C
3412	31427789	2019	Skeletal	Sitting height	9.6e-06	385393	C	T
3217	31427789	2019	Activities	Time spend outdoors in summer	1.175e-05	350364	C	T
3248	31427789	2019	Nutritional	Beef intake	1.204e-05	385050	C	T
4223	31015401	2019	Environmental	Calcium channel blockers	1.5e-05	204378	C	T
3620	31427789	2019	Activities	Treatment/medication code: amlodipine	2.132e-05	280443	C	T
4282	30804560	2019	Respiratory	FEV1	2.26e-05	321047	T	C
4279	30804560	2019	Respiratory	FVC	2.4e-05	400102	T	C
4283	30804560	2019	Respiratory	FVC	2.63e-05	321047	T	C
3590	31427789	2019	Activities	Medication for cholesterol, blood pressure or diabetes: Cholesterol lowering medication	2.665e-05	176050	C	T
4328	30598549	2018	Skeletal	Estimated bone mineral density from heel ultrasounds	2.7e-05	426824	T	C
4108	29403010	2018	Metabolic	Blood urea nitrogen	2.911e-05	139818	T	C
3250	31427789	2019	Nutritional	Pork intake	2.962e-05	384328	C	T
3245	31427789	2019	Nutritional	Non-oily fish intake	3.75e-05	384907	T	C
4208	31152163	2019	Metabolic	Blood urea nitrogen	4.628e-05	243031	T	C
4078	30239722	2018	Metabolic	Waist-hip ratio (male)	4.887e-05	316772	C	T
4066	30038396	2018	Environment	Educational attainment	5.33e-05	766345	T	C
3290	31427789	2019	Psychiatric	Worrier / anxious feelings	8.709e-05	376411	T	C
4281	30804560	2019	Respiratory	PEF	8.8e-05	345265	T	C
3493	31427789	2019	Nutritional	Coffee type: Instant coffee	9.197e-05	303811	C	T
4076	30239722	2018	Metabolic	Body Mass Index (female)	0.0001058	434794	C	T
3578	31427789	2019	Social Interactions	Social support - Leisure/social activities: Religious group	0.000116	385280	C	T
3485	31427789	2019	Nutritional	Bread type: White	0.0001321	372617	C	T
3514	31427789	2019	Activities	Gas or solid-fuel cooking/heating: A gas fire that you use regularly in winter time	0.0001437	385289	C	T
3252	31427789	2019	Nutritional	Bread intake	0.0001462	377627	T	C
4079	30239722	2018	Metabolic	Waist-hip ratio (female)	0.0001507	381152	C	T
3243	31427789	2019	Nutritional	Dried fruit intake	0.0001524	351952	T	C
3882	27863252	2016	Immunological	High light scatter reticulocyte count (three-way meta)	0.0001668	170761	T	C
3846	27863252	2016	Immunological	High light scatter reticulocyte count (two-way meta)	0.000181601	130517	T	C
3688	31427789	2019	Metabolic	Diagnoses - secondary ICD10: E78 Disorders of lipoprotein metabolism and other lipidemias	0.0001928	244890	C	T
3993	29500382	2018	Psychiatric	Irritability (IRR)	0.0002065	260369	T	C
3306	31427789	2019	Reproduction	Ever had same-sex intercourse	0.0002185	349459	T	C
4110	29403010	2018	Metabolic	Estimated glomerular filtration rate	0.0002203	143658	C	T
4368	30150663	2018	Psychiatric	Cannabis use	0.0002332	162082	T	C
3497	31427789	2019	Dermatological	Hair colour (natural, before greying): Light brown	0.0002579	385603	C	T
3363	31427789	2019	Reproduction	Age started hormone-replacement therapy (HRT) (female)	0.0002603	72773	T	C
3851	27863252	2016	Immunological	Mean corpuscular hemoglobin (two-way meta)	0.000295113	132224	C	T
879	27005778	2016	Metabolic	Total cholesterol in IDL	0.000321	19273	C	T
3491	31427789	2019	Nutritional	Cereal type: Muesli	0.0003666	319477	T	C
3580	31427789	2019	Social Interactions	Social support - Leisure/social activities: Other group activity	0.0003898	385280	T	C
3716	31427789	2019	Mortality	Diagnoses - secondary ICD10: Z95 Presence of cardiac and vascular implants and grafts	0.0004106	244890	C	T
3242	31427789	2019	Nutritional	Fresh fruit intake	0.0004311	372901	T	C
3626	31427789	2019	Activities	Treatment/medication code: bendroflumethiazide	0.0004384	280443	C	T
3852	27863252	2016	Immunological	Mean corpuscular volume (two-way meta)	0.000438502	132353	C	T
3523	31427789	2019	Environment	Current employment status: Doing unpaid or voluntary work	0.000471	385138	T	C
3581	31427789	2019	Activities	Types of transport used (excluding work): Car/motor vehicle	0.0004944	384551	T	C
3282	31427789	2019	Social Interactions	Number of full brothers	0.0005189	380062	C	T
3654	31427789	2019	Psychiatric	Smoking status: Never	0.0005705	384964	C	T
3979	28869591	2017	Skeletal	Estimated BMD	0.00059	142487	T	C
3203	31427789	2019	Environment	Age completed full time education	0.0006113	253580	T	C
3887	27863252	2016	Immunological	Mean corpuscular hemoglobin (three-way meta)	0.0006518	172332	C	T
894	27005778	2016	Metabolic	Free cholesterol in large LDL	0.000702	21555	C	T
3583	31427789	2019	Activities	Types of transport used (excluding work): Public transport	0.0007128	384551	C	T
3439	31427789	2019	Psychiatric	Tobacco smoking	0.0007226	97172	T	C
3881	27863252	2016	Immunological	High light scatter percentage of red cells (three-way meta)	0.0007384	170763	T	C
3866	27863252	2016	Immunological	Reticulocyte count (two-way meta)	0.000755882	130388	T	C
3603	31427789	2019	Neurological	Non-cancer illness code, self-reported: migraine	0.0008031	289307	T	C
3845	27863252	2016	Immunological	High light scatter percentage of red cells (two-way meta)	0.000809396	130538	T	C
3323	31427789	2019	Activities	Ever had prostate specific antigen (PSA) test	0.0008995	168371	T	C
3312	31427789	2019	Activities	Electronic device use - Plays computer games	0.0009244	386152	T	C
3379	31427789	2019	Cardiovascular	Diastolic Blood Pressure (automated reading)	0.0009286	361411	C	T
4218	31015401	2019	Environmental	Antithrombotic agents	0.00093	153639	C	T
4085	30297969	2018	Endocrine	Type 2 Diabetes	0.00094	898130	C	T
3276	31427789	2019	Activities	Facial ageing	0.001042	354097	C	T
3555	31427789	2019	Activities	Medication for cholesterol, blood pressure, diabetes, or take exogenous hormones: Blood pressure medication	0.001043	207533	C	T
4068	BioRxiv: https://doi.org/10.1101/261081	2018	Activities	Automobile speeding propensity	0.001077	404291	T	C
3883	27863252	2016	Immunological	Immature fraction of reticulocytes (three-way meta)	0.001112	170548	T	C
3291	31427789	2019	Psychiatric	Tense / 'highly strung'	0.001113	374129	T	C
880	27005778	2016	Metabolic	Free cholesterol in IDL	0.001146	21559	C	T
4106	29403010	2018	Metabolic	Non-albumin protein	0.001181	98538	C	T
3358	31427789	2019	Social Interactions	Father's age	0.001183	86941	T	C
945	27005778	2016	Metabolic	Serum total cholesterol	0.001211	21491	C	T
3307	31427789	2019	Activities	Overall health rating	0.00123	384850	T	C
3240	31427789	2019	Nutritional	Cooked vegetable intake	0.001286	374858	T	C
4221	31015401	2019	Environmental	Diuretics	0.0013	229086	C	T
892	27005778	2016	Metabolic	Total cholesterol in large LDL	0.001406	21552	C	T
881	27005778	2016	Metabolic	Total lipids in IDL	0.001419	19273	C	T
3542	31427789	2019	Activities	Reason for glasses/contact lenses: For 'astigmatism'	0.001722	78647	T	C
897	27005778	2016	Metabolic	Phospholipids in large LDL	0.001734	21550	C	T
3266	31427789	2019	Psychiatric	Average weekly fortified wine intake	0.00174	274481	C	T
3648	31427789	2019	Environment	Illnesses of siblings: Heart disease	0.001799	309116	C	T
3246	31427789	2019	Nutritional	Processed meat intake	0.001859	385801	C	T
3888	27863252	2016	Immunological	Mean corpuscular volume (three-way meta)	0.001935	172433	C	T
3414	31427789	2019	Metabolic	Birth weight	0.001975	219088	C	T
883	27005778	2016	Metabolic	Phospholipids in IDL	0.002139	21559	C	T
3188	31427789	2019	Cardiovascular	Pulse rate (automated reading)	0.002162	361411	C	T
893	27005778	2016	Metabolic	Cholesterol esters in large LDL	0.002168	19273	C	T
3487	31427789	2019	Nutritional	Bread type: Wholemeal or wholegrain	0.002209	372617	T	C
895	27005778	2016	Metabolic	Total lipids in large LDL	0.002305	19273	C	T
3374	31427789	2019	Neurological	Headaches for 3+ months	0.002338	75898	T	C
3484	31427789	2019	Nutritional	Spread type: Butter/spreadable butter	0.002363	344582	T	C
4209	31152163	2019	Metabolic	Chronic kidney disease	0.002452	625219	T	C
3218	31427789	2019	Activities	Time spent outdoors in winter	0.002489	304316	C	T
4107	29403010	2018	Metabolic	Albumin/globulin ratio	0.002541	98626	T	C
3519	31427789	2019	Environment	Current employment status: In paid employment or self-employed	0.002738	385138	T	C
4302	30664634	2019	Metabolic	Arms-arm fat ratio (female)	0.002833	195068	C	T
3571	31427789	2019	Neurological	Pain type(s) experienced in last month: Neck or shoulder pain	0.00304	385698	T	C
3271	31427789	2019	Skeletal	Comparative height size at age 10	0.003251	380167	C	T
3723	31427789	2019	Psychiatric	Frequency of needing morning drink of alcohol after heavy drinking session in last year	0.003273	69300	C	T
1208	26635072	2015	Respiratory	FEV1	0.00329	38199	NA	NA
4337	30531941	2018	Psychiatric	Sleep durataion	0.0033	91105	C	T
896	27005778	2016	Metabolic	Concentration of large LDL particles	0.003304	19273	C	T
3249	31427789	2019	Nutritional	Lamb/mutton intake	0.003425	384188	C	T
882	27005778	2016	Metabolic	Concentration of IDL particles	0.003514	19273	C	T
3779	31427789	2019	Psychiatric	Traumatic events - Witnessed sudden violent death	0.003548	126595	T	C
3902	27863252	2016	Immunological	Reticulocyte count (three-way meta)	0.003563	170641	T	C
44	27818178	2016	Environment	Household income	0.00365175	112151	T	C
4254	30952852	2019	Psychiatric	Sleep duration (SD)	0.0037	84441	C	T
3489	31427789	2019	Nutritional	Cereal type: Biscuit cereal (e.g. Weetabix)	0.003792	319477	C	T
4273	30846698	2019	Psychiatric	Long sleep	0.0038	339926	C	T
865	27005778	2016	Metabolic	Esterified cholesterol	0.003828	13497	C	T
3304	31427789	2019	Reproduction	Age first had sexual intercourse	0.003899	339614	T	C
3703	31427789	2019	Mortality	Diagnoses - secondary ICD10: Y83 Surgical operation and other surgical procedures as the cause of abnormal reaction of the patient, or later complication, without mention of misadventure at the time of the procedure	0.003929	244890	C	T
3867	27863252	2016	Immunological	Reticulocyte fraction of red cells (two-way meta)	0.00400658	130404	T	C
3847	27863252	2016	Immunological	Immature fraction of reticulocytes (two-way meta)	0.0041501	130321	T	C
3255	31427789	2019	Nutritional	Tea intake	0.004267	373481	C	T
3366	31427789	2019	Reproduction	Age at menopause (last menstrual period) (female)	0.004325	119160	T	C
3254	31427789	2019	Nutritional	Salt added to food	0.004326	386322	T	C
3225	31427789	2019	Activities	Hands-free device/speakerphone use with mobile phone in last 3 month	0.004402	324453	T	C
907	27005778	2016	Metabolic	Total cholesterol in LDL	0.004692	21559	C	T
4363	29899525	2018	Activities	Strenuous sports or other exercises	0.0047	350492	T	C
3864	27863252	2016	Immunological	Red blood cell count (two-way meta)	0.00504062	132690	T	C
3357	31427789	2019	Psychiatric	Likelihood of resuming smoking	0.00523	93128	T	C
3586	31427789	2019	Activities	Types of physical activity in last 4 weeks: Other exercises (eg: swimming, cycling, keep fit, bowling)	0.005269	384450	T	C
3579	31427789	2019	Social Interactions	Social support - Leisure/social activities: Adult education class	0.005348	385280	T	C
3537	31427789	2019	Environment	Attendance/disability/mobility allowance: Disability living allowance	0.005382	383632	C	T
2052	26691988	2016	Ophthalmological	Age-related Macular Degeneration	0.0055	33976	NA	NA
4338	30531941	2018	Psychiatric	Sleep durataion (conditioning sex and BMI)	0.0055	91105	C	T
3837	27863252	2016	Immunological	Sum eosinophil basophil count (two-way meta)	0.00551845	131557	C	T
3645	31427789	2019	Environment	Illnesses of mother: Diabetes	0.005593	367939	T	C
4233	31015401	2019	Environmental	Antimigraine preparations	0.0059	119844	T	C
3671	31427789	2019	Gastrointestinal	Diagnoses - main ICD10: K40 Inguinal hernia	0.006564	300791	T	C
4357	30220432	2018	Metabolic	Albuminuria	0.00658135	382500	C	T
3513	31427789	2019	Activities	Gas or solid-fuel cooking/heating: A gas hob or gas cooker	0.006595	385289	T	C
3608	31427789	2019	Metabolic	Non-cancer illness code, self-reported: high cholesterol	0.006862	289307	C	T
3925	28714975	2017	Cardiovascular	Coronary artery disease (SOFT definition including angina)	0.006907	148815	C	T
3296	31427789	2019	Psychiatric	Risk taking	0.007002	372651	T	C
3228	31427789	2019	Psychiatric	Sleep duration	0.007095	384225	C	T
3198	31427789	2019	Environment	Frequency of travelling from home to job workplace	0.007564	216647	C	T
3549	31427789	2019	Body Structures	Mouth/teeth dental problems: Dentures	0.007633	385026	C	T
4104	29403010	2018	Metabolic	Total protein	0.007655	113509	C	T
3343	31427789	2019	Reproduction	Age at first live birth (female)	0.007698	141051	T	C
4202	31217584	2019	Metabolic	Chronic kidney disease	0.0077498	45727	C	T
3855	27863252	2016	Immunological	Mean platelet volume (two-way meta)	0.00802701	127230	T	C
3278	31427789	2019	Mortality	Father still alive	0.008054	375841	T	C
920	27005778	2016	Metabolic	Phospholipids in medium LDL	0.008135	21558	C	T
3900	27863252	2016	Immunological	Red blood cell count (three-way meta)	0.008365	172952	T	C
3205	31427789	2019	Activities	Duration of walks	0.008408	330974	C	T
14	28439101	2017	Psychiatric	Posttraumatic stress disorder	0.008521	9537	T	C
3891	27863252	2016	Immunological	Mean platelet volume (three-way meta)	0.008562	164454	T	C
3204	31427789	2019	Activities	Number of days/week walked 10+ minutes	0.008635	379927	C	T
3604	31427789	2019	Psychiatric	Non-cancer illness code, self-reported: depression	0.008734	289307	T	C
3496	31427789	2019	Dermatological	Hair colour (natural, before greying): Red	0.009127	385603	C	T
3476	31427789	2019	Activities	Own or rent accommodation lived in: Own outright (by you or someone in your household)	0.009226	383032	T	C
3279	31427789	2019	Mortality	Father's age at death	0.009408	283990	T	C
3853	27863252	2016	Immunological	Monocyte count (two-way meta)	0.0095544	131544	C	T
3634	31427789	2019	Environment	Illnesses of father: Diabetes	0.009764	355137	T	C
916	27005778	2016	Metabolic	Total cholesterol in medium LDL	0.009906	21559	C	T
3772	31427789	2019	Psychiatric	Depression - Recent feelings of tiredness or low enery	0.009911	126540	C	T
917	27005778	2016	Metabolic	Cholesterol esters in medium LDL	0.010211	19273	C	T
3792	30804565	2019	Psychiatric	Daytime napping	0.01052	386577	C	T
3200	31427789	2019	Environment	Job involves mainly walking or standing	0.01066	220728	C	T
4206	31152163	2019	Metabolic	Estimated glomerular filtration rate	0.01074	567460	C	T
3247	31427789	2019	Nutritional	Poultry intake	0.01084	385728	C	T
1185	19060906	2009	Metabolic	Low-density lipoprotein cholesterol	0.01087	19840	NA	NA
4173	29970889	2018	Social Interactions	Social support - Leisure/social activities: Sports club or gym	0.011	452302	T	C
4290	30804566	2019	Neurological	Frequent insomnia symptoms	0.011	237627	C	T
4118	29403010	2018	Metabolic	Zinc sulfate turbidity test	0.01104	12303	T	C
4181	31217584	2019	Metabolic	High cholesterol lipoprotein	0.0112487	33063	T	C
918	27005778	2016	Metabolic	Total lipids in medium LDL	0.011798	19273	C	T
3293	31427789	2019	Psychiatric	Suffer from 'nerves'	0.01206	372273	C	T
3223	31427789	2019	Activities	Length of mobile phone use	0.01231	381616	T	C
3941	28892062	2017	Metabolic	Body Mass Index (female)	0.01246	72390	T	C
3687	31427789	2019	Metabolic	Diagnoses - secondary ICD10: E66 Overweight and obesity	0.01259	244890	C	T
3522	31427789	2019	Environment	Current employment status: Unable to work because of sickness or disability	0.01272	385138	C	T
3222	31427789	2019	Activities	Drive faster than motorway speed limit	0.01274	349848	T	C
3202	31427789	2019	Environment	Job involves shift work	0.01318	220546	C	T
4143	29403010	2018	Cardiovascular	Diastolic Blood Pressure	0.01327	136615	C	T
3785	29942086	2018	Cognitive	Intelligence	0.01347	269867	T	C
3613	31427789	2019	Activities	Treatment/medication code: simvastatin	0.01361	280443	C	T
3838	27863252	2016	Immunological	Eosinophil count (two-way meta)	0.013906	131999	C	T
919	27005778	2016	Metabolic	Concentration of medium LDL particles	0.014064	19273	C	T
3865	27863252	2016	Immunological	Red cell distribution width (two-way meta)	0.0140932	131520	T	C
3611	31427789	2019	Activities	Treatment/medication code: lisinopril	0.01423	280443	C	T
16	28439101	2017	Psychiatric	Posttraumatic stress disorder	0.01427	19884	T	C
3534	31427789	2019	Environment	Mental health - Illness, injury, bereavement, stress in last 2 years: Death of a close relative	0.01436	383913	C	T
3997	29500382	2018	Psychiatric	Worrier / anxious feelings (WORRY)	0.01445	264646	T	C
3212	31427789	2019	Activities	Frequency of walking for pleasure in last 4 weeks	0.01449	275324	C	T
864	27005778	2016	Metabolic	22:6, docosahexaenoic acid (DHA)	0.014572	13499	T	C
4122	29403010	2018	Metabolic	Gamma-glutamyl transferase	0.01469	118309	C	T
3341	31427789	2019	Reproduction	Number of live births (female)	0.01527	208434	C	T
4000	29500382	2018	Psychiatric	Suffer from 'nerves' (SUF-NERV)	0.01538	262321	C	T
3889	27863252	2016	Immunological	Monocyte count (three-way meta)	0.01548	170721	C	T
3280	31427789	2019	Mortality	Mother still alive	0.01558	379747	T	C
3677	31427789	2019	Skeletal	Diagnoses - main ICD10: M17 Osteoarthritis of knee	0.01586	300791	C	T
936	27005778	2016	Metabolic	Total cholesterol in small LDL	0.016165	21556	C	T
3903	27863252	2016	Immunological	Reticulocyte fraction of red cells (three-way meta)	0.01645	170690	T	C
3423	31427789	2019	Cognitive	Trail making test - Duration to complete alphanumeric path (trail #2)	0.01647	84259	C	T
4203	31217584	2019	Metabolic	End stage renal disease	0.0167561	33061	C	T
3404	31427789	2019	Cognitive	Fluid intelligence test - FI6 : conditional arithmetic	0.01697	96994	T	C
3873	27863252	2016	Immunological	Sum eosinophil basophil count (three-way meta)	0.01698	171771	C	T
3653	31427789	2019	Environment	Illnesses of siblings: Severe depression	0.017	309116	T	C
3528	31427789	2019	Nutritional	Never eat eggs, dairy, wheat, sugar: Eggs or foods containing eggs	0.01709	384986	C	T
3618	31427789	2019	Activities	Treatment/medication code: aspirin	0.01717	280443	C	T
4019	29895819	2018	Dermatological	Age spot	0.0181967	11253	T	C
4210	31152163	2019	Metabolic	Chronic kidney disease	0.01834	480698	T	C
853	27005778	2016	Metabolic	Albumin	0.01974	18960	C	T
1137	27015805	2016	Mortality	Father's age at death	0.02	75244	T	C
854	27005778	2016	Metabolic	ApoA1	0.020099	20687	C	T
3746	31427789	2019	Psychiatric	Happiness and subjective well-being - General happiness with own health	0.02012	126477	T	C
3595	31427789	2019	Activities	Mineral and other dietary supplements: Zinc	0.02027	385261	T	C
3885	27863252	2016	Immunological	Lymphocyte percentage of white cells (three-way meta)	0.02103	171748	T	C
871	27005778	2016	Metabolic	Glucose	0.021665	24679	C	T
4082	30239722	2018	Metabolic	Waist-hip ratio (adjusted for BMI, female)	0.02201	379501	C	T
3707	31427789	2019	Mortality	Diagnoses - secondary ICD10: Z72 Problems related to lifestyle	0.02257	244890	C	T
3561	31427789	2019	Activities	Medication for pain relief, constipation, heartburn: Laxatives (e.g. Dulcolax, Senokot)	0.02268	382089	T	C
4067	30038396	2018	Cognitive	Cognitive performance	0.0233	257828	T	C
3647	31427789	2019	Environment	Illnesses of mother: Severe depression	0.02344	367939	T	C
2035	28171582	2016	Ophthalmological	Central corneal thickness	0.02407	3584	NA	NA
3756	31427789	2019	Psychiatric	Mental distress - Ever suffered mental distress preventing usual activities	0.02433	125147	C	T
859	27005778	2016	Metabolic	CH2 groups in fatty acids	0.024684	19021	T	C
4024	29895819	2018	Dermatological	Excessive hairiness	0.0250289	11244	C	T
3239	31427789	2019	Psychiatric	Exposure to tobacco smoke outside home	0.02515	327794	C	T
927	27005778	2016	Metabolic	Triglycerides in medium VLDL	0.025337	21241	T	C
4215	31015462	2019	Metabolic	Estimated glomerular filtration rate	0.02586	350504	C	T
4100	29403010	2018	Metabolic	Low-density-lipoprotein cholesterol	0.02635	72866	C	T
3210	31427789	2019	Activities	Usual walking pace	0.02643	384081	T	C
937	27005778	2016	Metabolic	Total lipids in small LDL	0.027372	19273	C	T
953	27005778	2016	Metabolic	VLDL diameter	0.027406	19273	T	C
4226	31015401	2019	Environmental	Thyroid preparations	0.028	305582	C	T
3849	27863252	2016	Immunological	Lymphocyte percentage of white cells (two-way meta)	0.0284094	132570	T	C
3771	31427789	2019	Psychiatric	Depression - Recent changes in speed/amount of moving or speaking	0.0287	126599	C	T
4080	30239722	2018	Metabolic	Waist-hip ratio (adjusted for BMI)	0.02893	694649	C	T
42	27864402	2016	Activities	Self-rated health	0.0296446	111749	C	T
4016	29760442	2018	Ophthalmological	Central corneal thickness	0.03054	8107	C	T
3287	31427789	2019	Psychiatric	Sensitivity / hurt feelings	0.03069	375272	T	C
3395	31427789	2019	Psychiatric	Ever highly irritable/argumentative for 2 days	0.03076	126296	T	C
3269	31427789	2019	Activities	Breastfed as a baby	0.03077	293760	T	C
876	27005778	2016	Metabolic	Total cholesterol in HDL	0.030975	21555	C	T
3854	27863252	2016	Immunological	Monocyte percentage of white cells (two-way meta)	0.0311992	131305	C	T
3576	31427789	2019	Social Interactions	Social support - Leisure/social activities: Sports club or gym	0.03172	385280	T	C
4191	31217584	2019	Cardiovascular	QT interval	0.0322865	17348	C	T
3201	31427789	2019	Environment	Job involves heavy manual or physical work	0.03249	220789	C	T
4114	29403010	2018	Metabolic	Chloride	0.03269	126402	T	C
4329	30598549	2018	Body Structures	Fractures	0.033	426795	C	T
4402	29855537	2018	Reproduction	Menstruation quality of life impact: Joint pina	0.0330218	11348	T	C
967	27005778	2016	Metabolic	Phospholipids in very small VLDL	0.033077	19273	C	T
3636	31427789	2019	Environment	Illnesses of father: Severe depression	0.0333	355137	T	C
938	27005778	2016	Metabolic	Concentration of small LDL particles	0.033309	19273	C	T
3892	27863252	2016	Immunological	Myeloid white cell count (three-way meta)	0.03343	169219	C	T
3668	31427789	2019	Cardiovascular	Diagnoses - main ICD10: I25 Chronic ischemic heart disease	0.03368	300791	C	T
4304	30664634	2019	Metabolic	Legs-leg fat ratio (female)	0.03381	195068	T	C
3637	31427789	2019	Environment	Illnesses of father: Prostate cancer	0.03441	355137	T	C
3839	27863252	2016	Immunological	Eosinophil percentage of white cells (two-way meta)	0.0344824	132052	C	T
4144	29403010	2018	Cardiovascular	Mean arterial pressure	0.0346	136482	C	T
3794	30804565	2019	Psychiatric	Snoring	0.03487	359916	C	T
3558	31427789	2019	Activities	Medication for pain relief, constipation, heartburn: Ibuprofen (e.g. Nurofen)	0.03589	382089	T	C
3557	31427789	2019	Activities	Medication for pain relief, constipation, heartburn: Aspirin	0.03616	382089	C	T
4098	29403010	2018	Metabolic	Total cholesterol	0.03644	128305	C	T
3419	31427789	2019	Cognitive	Pairs matching test - Number of correct matches in round	0.03686	95708	C	T
4343	30531941	2018	Psychiatric	Sleep sedentary	0.037	91105	T	C
3483	31427789	2019	Nutritional	Milk type used: Soya	0.03731	373135	T	C
3901	27863252	2016	Immunological	Red cell distribution width (three-way meta)	0.03736	171529	T	C
3520	31427789	2019	Environment	Current employment status: Retired	0.03805	385138	C	T
3544	31427789	2019	Body Structures	Mouth/teeth dental problems: Mouth ulcers	0.03864	385026	T	C
4232	31015401	2019	Environmental	Anilides	0.039	179810	T	C
4305	30664634	2019	Metabolic	Trunk-trunk fat ratio (male)	0.03938	167431	T	C
3874	27863252	2016	Immunological	Eosinophil count (three-way meta)	0.03958	172275	C	T
4220	31015401	2019	Environmental	Antihypertensives	0.04	152380	C	T
3258	31427789	2019	Nutritional	Water intake	0.04067	357000	T	C
3594	31427789	2019	Activities	Mineral and other dietary supplements: Calcium	0.04207	385261	T	C
4052	28757204	2017	Metabolic	25-Hydroxyvitamin D level	0.042962	42274	T	C
4231	31015401	2019	Environmental	Salicylic acid and derivatives	0.044	112010	C	T
3599	31427789	2019	Respiratory	Non-cancer illness code, self-reported: asthma	0.04464	289307	T	C
870	27005778	2016	Metabolic	Free cholesterol	0.045294	13497	C	T
3622	31427789	2019	Activities	Treatment/medication code: cod liver oil capsule	0.04615	280443	C	T
3840	27863252	2016	Immunological	Eosinophil percentage of granulocytes (two-way meta)	0.0464354	131525	C	T
4140	29403010	2018	Immunological	Mean corpuscular hemoglobin concentration	0.04843	108728	C	T
1209	26635072	2015	Respiratory	FVC	0.0485	38199	NA	NA
4237	31015401	2019	Environmental	Antihistamines for systemic use	0.049	151636	T	C
3587	31427789	2019	Activities	Types of physical activity in last 4 weeks: Strenuous sports	0.0491	384450	T	C
3750	31427789	2019	Psychiatric	Traumatic events - Felt irritable or had angry outbursts in past month	0.04964	57010	C	T
3451	31427789	2019	Metabolic	Impedance measures - Impedance of arm (left)	0.04975	379803	T	C

## Sheet: rs149865899
atlas ID	PMID	Year	Domain	Trait	P-value	N	EA	NEA
4178	31217584	2019	Immunological	White blood cells	2.34852e-12	28608	C	CTTTTTCTTTTTTCT
4674	BioRxiv: https://doi.org/10.1101/288582	2019	Neurological	Cingulum (hippocampus) axial diusivities	0.01156	17706	C	CTTTTTCTTTTTTCT
4718	BioRxiv: https://doi.org/10.1101/288626	2019	Neurological	Cingulum (hippocampus) mode of anisotropy	0.01539	17706	C	CTTTTTCTTTTTTCT
4387	30898391	2019	Neoplasms	Epithelial ovarian cancer (Clear cell)	0.0193	4361	C	CTTTTTCTTTTTTCT
4540	31676860	2019	Neurological	Right accumbens area	0.01969	19629	C	CTTTTTCTTTTTTCT
4687	BioRxiv: https://doi.org/10.1101/288595	2019	Neurological	Superior fronto-occipital fasciculus axial diusivities	0.02758	17706	C	CTTTTTCTTTTTTCT
4528	31676860	2019	Neurological	Left ventral DC	0.03361	19629	C	CTTTTTCTTTTTTCT
4193	31217584	2019	Cardiovascular	PR interval	0.0353755	17422	C	CTTTTTCTTTTTTCT
4652	BioRxiv: https://doi.org/10.1101/288560	2019	Neurological	Cingulum (hippocampus) fractional anisotropy	0.03653	17706	C	CTTTTTCTTTTTTCT
4487	31676860	2019	Neurological	Right medial orbitofrontal	0.03823	19629	C	CTTTTTCTTTTTTCT

## Sheet: rs28607641
atlas ID	PMID	Year	Domain	Trait	P-value	N	EA	NEA
4205	31152163	2019	Metabolic	Estimated glomerular filtration rate	6.466e-39	765348	A	T
4206	31152163	2019	Metabolic	Estimated glomerular filtration rate	2.148e-32	567460	A	T
4207	31152163	2019	Metabolic	Blood urea nitrogen	7.051e-28	416178	T	A
4208	31152163	2019	Metabolic	Blood urea nitrogen	2.896e-26	243031	T	A
3879	27863252	2016	Immunological	Hematocrit (three-way meta)	1.979e-25	173039	A	T
4215	31015462	2019	Metabolic	Estimated glomerular filtration rate	1.369e-24	350504	A	T
3843	27863252	2016	Immunological	Hematocrit (two-way meta)	3.34807e-24	132699	A	T
3880	27863252	2016	Immunological	Hemoglobin concentration (three-way meta)	4.179e-23	172925	A	T
3844	27863252	2016	Immunological	Hemoglobin concentration (two-way meta)	1.99181e-22	132596	A	T
3900	27863252	2016	Immunological	Red blood cell count (three-way meta)	1.711e-19	172952	A	T
3864	27863252	2016	Immunological	Red blood cell count (two-way meta)	8.4987e-18	132690	A	T
4109	29403010	2018	Metabolic	Serum creatinine	1.454e-11	142097	T	A
4110	29403010	2018	Metabolic	Estimated glomerular filtration rate	3.601e-11	143658	A	T
4063	28452372	2017	Metabolic	Estimated glomerular filtration rate based on serum creatinine	2.09e-10	110527	A	T
4108	29403010	2018	Metabolic	Blood urea nitrogen	1.612e-07	139818	T	A
4111	29403010	2018	Metabolic	Uric acid	2.539e-05	109029	T	A
3726	31427789	2019	Psychiatric	Frequency of consuming six or more units of alcohol	2.655e-05	116394	A	T
4209	31152163	2019	Metabolic	Chronic kidney disease	3.239e-05	625219	T	A
4357	30220432	2018	Metabolic	Albuminuria	5.54952e-05	382500	A	T
4210	31152163	2019	Metabolic	Chronic kidney disease	0.0001848	480698	T	A
3951	28931804	2017	Neurological	Amyotrophic lateral sclerosis (LMM)	0.000213393	4084	T	A
3950	28931804	2017	Neurological	Amyotrophic lateral sclerosis (logistic)	0.00022	4084	T	A
3794	30804565	2019	Psychiatric	Snoring	0.0005253	359916	A	T
3395	31427789	2019	Psychiatric	Ever highly irritable/argumentative for 2 days	0.0007027	126296	A	T
3233	31427789	2019	Psychiatric	Snoring	0.000817	359498	A	T
4141	29403010	2018	Immunological	Platelet count	0.0008298	108208	A	T
4064	28452372	2017	Metabolic	Estimated glomerular filtration rate based on cystain C	0.000917	24061	A	T
3187	31427789	2019	Skeletal	Standing height	0.001051	385748	T	A
4112	29403010	2018	Metabolic	Sodium	0.001203	127304	T	A
4045	30054458	2018	Endocrine	Type 2 Diabetes	0.001258	659256	A	T
84	26367794	2015	Skeletal	Forearm BMD	0.00157	32965	T	A
3249	31427789	2019	Nutritional	Lamb/mutton intake	0.001585	384188	A	T
1226	27694991	2016	Neurological	Intracranial Volume	0.001709	26577	NA	NA
4079	30239722	2018	Metabolic	Waist-hip ratio (female)	0.001783	381152	A	T
4077	30239722	2018	Metabolic	Waist-hip ratio	0.001835	697734	A	T
3601	31427789	2019	Endocrine	Non-cancer illness code, self-reported: diabetes	0.00212	289307	A	T
3415	31427789	2019	Cognitive	Reaction time test - Mean time to correctly identify matches	0.002209	383748	A	T
3971	29304378	2018	Skeletal	Total body BMD	0.00264	66628	T	A
3333	31427789	2019	Activities	Frequency of heavy DIY in last 4 weeks	0.002742	153377	A	T
3416	31427789	2019	Psychiatric	Bipolar and major depression status	0.00281	93296	A	T
3412	31427789	2019	Skeletal	Sitting height	0.002956	385393	T	A
3883	27863252	2016	Immunological	Immature fraction of reticulocytes (three-way meta)	0.003599	170548	A	T
16	28439101	2017	Psychiatric	Posttraumatic stress disorder	0.003606	19884	T	A
3985	29497042	2018	Cardiovascular	Heart rate recovery at 10 secnds	0.0038	58818	T	A
4366	29899525	2018	Activities	Fraction of accelerations	0.0041	90667	A	T
3340	31427789	2019	Reproduction	Had menopause (female)	0.004301	175519	T	A
4280	30804560	2019	Respiratory	FEV1/FVC ratio	0.0045	400102	A	T
3366	31427789	2019	Reproduction	Age at menopause (last menstrual period) (female)	0.004777	119160	A	T
3686	31427789	2019	Endocrine	Diagnoses - secondary ICD10: E11 Type 2 diabetes mellitus	0.004851	244890	A	T
4086	30297969	2018	Endocrine	Type 2 Diabetes (adjusted for BMI)	0.0049	898130	A	T
4336	30531941	2018	Activities	Overall activity (conditioning sex and BMI)	0.0052	91105	A	T
4085	30297969	2018	Endocrine	Type 2 Diabetes	0.0055	898130	A	T
4619	31676860	2019	Neurological	Left inferior lateral ventricle	0.005747	21821	A	T
3855	27863252	2016	Immunological	Mean platelet volume (two-way meta)	0.00620452	127230	T	A
4702	BioRxiv: https://doi.org/10.1101/288610	2019	Neurological	Inferior fronto-occipital fasciculus mean diusivities	0.006274	17706	T	A
3984	29497042	2018	Cardiovascular	Heart rate increase	0.0066	58818	T	A
4302	30664634	2019	Metabolic	Arms-arm fat ratio (female)	0.006637	195068	A	T
3682	31427789	2019	Skeletal	Diagnoses - main ICD10: R10 Abdominal and pelvic pain	0.006716	300791	A	T
3683	31427789	2019	Metabolic	Diagnoses - main ICD10: R19 Oth symptoms and signs involving the dgstv sys and abdomen	0.006994	300791	T	A
3986	29497042	2018	Cardiovascular	Heart rate recovery at 20 secnds	0.0072	58818	T	A
15	28439101	2017	Psychiatric	Posttraumatic stress disorder	0.007277	9223	T	A
4344	30531941	2018	Psychiatric	Sleep sedentary (conditioning sex and BMI)	0.0084	91105	T	A
3549	31427789	2019	Body Structures	Mouth/teeth dental problems: Dentures	0.008481	385026	A	T
862	27005778	2016	Metabolic	Creatinine	0.008736	24810	T	A
3535	31427789	2019	Environment	Mental health - Illness, injury, bereavement, stress in last 2 years: Marital separation/divorce	0.009318	383913	T	A
4283	30804560	2019	Respiratory	FVC	0.00959	321047	T	A
3973	29304378	2018	Skeletal	Total body BMD (45-60 years old)	0.009651	18805	T	A
4680	BioRxiv: https://doi.org/10.1101/288588	2019	Neurological	Inferior fronto-occipital fasciculus axial diusivities	0.009672	17706	T	A
3260	31427789	2019	Nutritional	Variation in diet	0.009689	384869	A	T
3307	31427789	2019	Activities	Overall health rating	0.00969	384850	T	A
4625	31676860	2019	Neurological	Left pallidum	0.009692	21821	A	T
4073	BioRxiv: https://doi.org/10.1101/261081	2018	Activities	General risk tolerance	0.01002	466571	A	T
3862	27863252	2016	Immunological	Platelet distribution width (two-way meta)	0.0105969	127171	T	A
4328	30598549	2018	Skeletal	Estimated bone mineral density from heel ultrasounds	0.011	426824	T	A
3623	31427789	2019	Activities	Treatment/medication code: atorvastatin	0.01185	280443	A	T
3891	27863252	2016	Immunological	Mean platelet volume (three-way meta)	0.01229	164454	T	A
3276	31427789	2019	Activities	Facial ageing	0.01245	354097	A	T
3328	31427789	2019	Endocrine	Diabetes (diagnosed by doctor)	0.01297	385420	A	T
4175	30048462	2018	Skeletal	Heel bone mineral density	0.013	394929	T	A
3642	31427789	2019	Environment	Illnesses of mother: Breast cancer	0.01375	367939	T	A
4284	30804560	2019	Respiratory	FEV1/FVC ratio	0.014	321047	A	T
3634	31427789	2019	Environment	Illnesses of father: Diabetes	0.01403	355137	A	T
3264	31427789	2019	Psychiatric	Average weekly beer plus cider intake	0.01406	274556	A	T
3989	29497042	2018	Cardiovascular	Heart rate recovery at 50 secnds	0.015	58818	T	A
3939	28892062	2017	Metabolic	Body Mass Index	0.01597	158284	A	T
3987	29497042	2018	Cardiovascular	Heart rate recovery at 30 secnds	0.016	58818	T	A
4012	29662059	2018	Psychiatric	Probable major dpressive disorder	0.0160214	174519	A	T
3213	31427789	2019	Activities	Duration walking for pleasure	0.01634	275181	T	A
4704	BioRxiv: https://doi.org/10.1101/288612	2019	Neurological	Posterior limb of internal capsule mean diusivities	0.01747	17706	T	A
4082	30239722	2018	Metabolic	Waist-hip ratio (adjusted for BMI, female)	0.01792	379501	A	T
4524	31676860	2019	Neurological	Left pallidum	0.01866	19629	A	T
3270	31427789	2019	Metabolic	Comparative body size at age 10	0.01893	379749	A	T
3980	29309628	2018	Reproduction	Offspring birthweight (maternal)	0.019	86577	A	T
4143	29403010	2018	Cardiovascular	Diastolic Blood Pressure	0.01991	136615	T	A
3661	31427789	2019	Neoplasms	Cancer register - Histology of cancer tumour: Adenocarcinoma, NOS	0.01999	60655	T	A
4204	31217584	2019	Metabolic	Estimated glomerular filtration rate	0.0202758	27900	A	T
4080	30239722	2018	Metabolic	Waist-hip ratio (adjusted for BMI)	0.02083	694649	A	T
4279	30804560	2019	Respiratory	FVC	0.0212	400102	T	A
977	27989323	2017	Immunological	Granulocyte colony-stimulating factor	0.02163	7904	A	T
3988	29497042	2018	Cardiovascular	Heart rate recovery at 40 secnds	0.022	58818	T	A
4335	30531941	2018	Activities	Overall activity	0.022	91105	A	T
3603	31427789	2019	Neurological	Non-cancer illness code, self-reported: migraine	0.02324	289307	A	T
4755	BioRxiv: https://doi.org/10.1101/288663	2019	Neurological	Sagittal stratum radial diusivities	0.02349	17706	T	A
4427	30053915	2018	Immunological	Epstein Barr Virus antigen EBNA seropositivity	0.0235688	1000	A	T
3261	31427789	2019	Psychiatric	Alcohol intake frequency	0.0237	386082	A	T
4362	29899525	2018	Activities	Acceleration average	0.024	91084	A	T
3863	27863252	2016	Immunological	Platelet count (two-way meta)	0.0243885	127127	A	T
4130	29403010	2018	Immunological	Neutrophil count	0.02455	62076	A	T
3721	31427789	2019	Psychiatric	Frequency of memory loss due to drinking alcohol in last year	0.0246	69228	A	T
913	27005778	2016	Metabolic	Total lipids in medium HDL	0.025132	19273	A	T
4711	BioRxiv: https://doi.org/10.1101/288619	2019	Neurological	Sagittal stratum mean diusivities	0.02528	17706	T	A
4651	BioRxiv: https://doi.org/10.1101/288559	2019	Neurological	Cingulum (cingulate gyrus) fractional anisotropy	0.02607	17706	A	T
3364	31427789	2019	Reproduction	Age last used hormone-replacement therapy (HRT) (female)	0.02629	60309	T	A
4700	BioRxiv: https://doi.org/10.1101/288608	2019	Neurological	Fornix (cres) / Stria terminalis mean diusivities	0.02659	17706	T	A
3393	31427789	2019	Psychiatric	Number of depression episodes	0.02715	49205	T	A
4074	30239722	2018	Metabolic	Body Mass Index	0.02736	806834	A	T
4076	30239722	2018	Metabolic	Body Mass Index (female)	0.02803	434794	A	T
3875	27863252	2016	Immunological	Eosinophil percentage of white cells (three-way meta)	0.02814	172378	T	A
911	27005778	2016	Metabolic	Cholesterol esters in medium HDL	0.028451	19273	A	T
3780	31427789	2019	Psychiatric	Depression - Did your sleep change?	0.02871	61487	A	T
3519	31427789	2019	Environment	Current employment status: In paid employment or self-employed	0.02873	385138	T	A
3630	31427789	2019	Environment	Illnesses of father: Lung cancer	0.02947	355137	A	T
3898	27863252	2016	Immunological	Platelet distribution width (three-way meta)	0.03051	164433	T	A
4319	30643256	2019	Activities	Life satisfaction (univariate)	0.0305631	80852	A	T
4262	30946739	2019	Activities	Facial attractiveness (female-coder, female samples)	0.03098	2062	T	A
4694	BioRxiv: https://doi.org/10.1101/288602	2019	Neurological	Body of corpus callosum mean diusivities	0.03108	17706	T	A
912	27005778	2016	Metabolic	Free cholesterol in medium HDL	0.031651	21559	A	T
4518	31676860	2019	Neurological	Left inferior lateral ventricle	0.03166	19629	A	T
3874	27863252	2016	Immunological	Eosinophil count (three-way meta)	0.03178	172275	T	A
850	27005778	2016	Metabolic	Acetoacetate	0.031812	19262	T	A
914	27005778	2016	Metabolic	Concentration of medium HDL particles	0.032	19273	A	T
4343	30531941	2018	Psychiatric	Sleep sedentary	0.032	91105	T	A
4455	31676860	2019	Neurological	Left lingual	0.03205	19629	T	A
3725	31427789	2019	Psychiatric	Frequency of drinking alcohol	0.0329	126656	A	T
3847	27863252	2016	Immunological	Immature fraction of reticulocytes (two-way meta)	0.0341451	130321	A	T
3711	31427789	2019	Mortality	Diagnoses - secondary ICD10: Z86 Personal history of certain other diseases	0.03443	244890	A	T
45	28194004	2018	Psychiatric	Self-reported tiredness	0.0352443	108976	A	T
854	27005778	2016	Metabolic	ApoA1	0.035521	20687	A	T
4147	29403010	2018	Cardiovascular	Posterior wall thickness	0.0357	19373	T	A
4597	31676860	2019	Neurological	Right posterior cingulate	0.03597	21821	A	T
4671	BioRxiv: https://doi.org/10.1101/288579	2019	Neurological	Average across all tracts axial diusivities	0.03615	17706	T	A
910	27005778	2016	Metabolic	Total cholesterol in medium HDL	0.036227	21558	A	T
3723	31427789	2019	Psychiatric	Frequency of needing morning drink of alcohol after heavy drinking session in last year	0.03687	69300	A	T
4101	29403010	2018	Metabolic	Triglyceride	0.03764	105597	T	A
3371	31427789	2019	Respiratory	Chest pain or discomfort when walking uphill or hurrying	0.03791	48190	A	T
3712	31427789	2019	Mortality	Diagnoses - secondary ICD10: Z87 Personal history of other diseases and conditions	0.03829	244890	A	T
3873	27863252	2016	Immunological	Sum eosinophil basophil count (three-way meta)	0.03846	171771	T	A
4428	30053915	2018	Immunological	Epstein Barr Virus antigen VCA seropositivity	0.0385261	1000	A	T
4464	31676860	2019	Neurological	Left postcentral	0.0394	19629	A	T
3882	27863252	2016	Immunological	High light scatter reticulocyte count (three-way meta)	0.03989	170761	A	T
4664	BioRxiv: https://doi.org/10.1101/288572	2019	Neurological	Superior corona radiata fractional anisotropy	0.04005	17706	A	T
3643	31427789	2019	Environment	Illnesses of mother: Chronic bronchitis/emphysema	0.04052	367939	T	A
4069	BioRxiv: https://doi.org/10.1101/261081	2018	Psychiatric	Drinks per week	0.04056	414343	A	T
4693	BioRxiv: https://doi.org/10.1101/288601	2019	Neurological	Average across all tracts mean diusivities	0.0419	17706	T	A
3198	31427789	2019	Environment	Frequency of travelling from home to job workplace	0.04209	216647	A	T
4193	31217584	2019	Cardiovascular	PR interval	0.0422398	17422	T	A
3271	31427789	2019	Skeletal	Comparative height size at age 10	0.04224	380167	T	A
915	27005778	2016	Metabolic	Phospholipids in medium HDL	0.042499	21558	A	T
3253	31427789	2019	Nutritional	Cereal intake	0.04315	368775	T	A
3579	31427789	2019	Social Interactions	Social support - Leisure/social activities: Adult education class	0.0432	385280	T	A
3941	28892062	2017	Metabolic	Body Mass Index (female)	0.04375	72390	A	T
4176	30718926	2019	Endocrine	Type 2 Diabetes	0.04393	191764	A	T
4163	30531953	2018	Neurological	Generalized epilepsy with tonic-clonic seizures	0.044	24443	A	T
4752	BioRxiv: https://doi.org/10.1101/288660	2019	Neurological	Superior corona radiata radial diusivities	0.04607	17706	T	A
4152	29403010	2018	Cardiovascular	Relative wall thickness	0.04635	19311	T	A
4306	30664634	2019	Metabolic	Trunk-trunk fat ratio (female)	0.04637	195068	T	A
4104	29403010	2018	Metabolic	Total protein	0.0466	113509	T	A
3577	31427789	2019	Social Interactions	Social support - Leisure/social activities: Pub or social club	0.04665	385280	A	T
4613	31676860	2019	Neurological	Brain stem	0.04715	21821	A	T
4739	BioRxiv: https://doi.org/10.1101/288647	2019	Neurological	Cingulum (cingulate gyrus) radial diusivities	0.04722	17706	T	A
4194	31217584	2019	Cardiovascular	Systolic Blood Pressure	0.0475	35433	T	A
4092	29844566	2018	Cognitive	Reaction time	0.0478189	330069	A	T
4223	31015401	2019	Environmental	Calcium channel blockers	0.048	204378	T	A
3914	28073927	2017	Ophthalmological	Disc area	0.04826	29811	A	T
4650	BioRxiv: https://doi.org/10.1101/288558	2019	Neurological	Body of corpus callosum fractional anisotropy	0.04834	17706	A	T
3974	29304378	2018	Skeletal	Total body BMD (30-45 years old)	0.04851	10062	T	A
4558	31676860	2019	Neurological	Left middle temporal	0.04981	21821	A	T

## Sheet: rs3041216
atlas ID	PMID	Year	Domain	Trait	P-value	N	EA	NEA
4178	31217584	2019	Immunological	White blood cells	2.77398e-37	28608	C
3894	27863252	2016	Immunological	Neutrophil percentage of granulocytes (three-way meta)	0.0001255	170672	T	TCA
4175	30048462	2018	Skeletal	Heel bone mineral density	0.00033	394929	T	TCA
3858	27863252	2016	Immunological	Neutrophil percentage of granulocytes (two-way meta)	0.000380299	131660	T	TCA
1173	26955885	2016	Psychiatric	Chronotype (continuous)	0.0016414	100420	T	TCA
4037	BioRxiv: https://doi.org/10.1101/224774	2017	Psychiatric	Autism spectrum disorder	0.006214	46350	T	TCA
4341	30531941	2018	Activities	Moderate intesity	0.016	91105	T	TCA
4386	30898391	2019	Neoplasms	Epithelial ovarian cancer (Borderline serous and mucinous)	0.03958	4340	T	TCA

## Sheet: rs17145750
atlas ID	PMID	Year	Domain	Trait	P-value	N	EA	NEA
72	24097068	2013	Metabolic	Triglycerides cholesterol	1.03e-99	188577	C	T
4101	29403010	2018	Metabolic	Triglyceride	2.008e-48	105597	C	T
4082	30239722	2018	Metabolic	Waist-hip ratio (adjusted for BMI, female)	5.188e-22	379501	C	T
4080	30239722	2018	Metabolic	Waist-hip ratio (adjusted for BMI)	1.939e-21	694649	C	T
4122	29403010	2018	Metabolic	Gamma-glutamyl transferase	1.358e-20	118309	C	T
953	27005778	2016	Metabolic	VLDL diameter	4.28e-20	19273	C	T
4183	31217584	2019	Metabolic	Triglyceride	6.90866e-19	33096	C	T
927	27005778	2016	Metabolic	Triglycerides in medium VLDL	6.08e-18	21241	C	T
3451	31427789	2019	Metabolic	Impedance measures - Impedance of arm (left)	3.8e-17	379803	C	T
3450	31427789	2019	Metabolic	Impedance measures - Impedance of arm (right)	5.641e-16	379786	C	T
904	27005778	2016	Metabolic	Triglycerides in large VLDL	6.37e-16	21239	C	T
3412	31427789	2019	Skeletal	Sitting height	6.902e-16	385393	T	C
925	27005778	2016	Metabolic	Concentration of medium VLDL particles	1.55e-15	19273	C	T
898	27005778	2016	Metabolic	Total cholesterol in large VLDL	4.53e-15	21235	C	T
923	27005778	2016	Metabolic	Free cholesterol in medium VLDL	5.27e-15	21240	C	T
900	27005778	2016	Metabolic	Free cholesterol in large VLDL	6.92e-15	21238	C	T
3903	27863252	2016	Immunological	Reticulocyte fraction of red cells (three-way meta)	8.519e-15	170690	C	T
926	27005778	2016	Metabolic	Phospholipids in medium VLDL	1.31e-14	21240	C	T
3447	31427789	2019	Metabolic	Impedance measures - Impedance of whole body	1.719e-14	379792	C	T
3882	27863252	2016	Immunological	High light scatter reticulocyte count (three-way meta)	2.022e-14	170761	C	T
3902	27863252	2016	Immunological	Reticulocyte count (three-way meta)	2.176e-14	170641	C	T
3881	27863252	2016	Immunological	High light scatter percentage of red cells (three-way meta)	3.082e-14	170763	C	T
924	27005778	2016	Metabolic	Total lipids in medium VLDL	4.17e-14	19273	C	T
3256	31427789	2019	Nutritional	Coffee intake	1.369e-13	358093	T	C
3462	31427789	2019	Metabolic	Impedance measures - Arm fat-free mass (right)	1.529e-13	379723	T	C
944	27005778	2016	Metabolic	Triglycerides in small VLDL	1.77e-13	21558	C	T
3921	28334899	2017	Metabolic	Triglycerides cholesterol	1.84e-13	33566	C	T
3463	31427789	2019	Metabolic	Impedance measures - Arm predicted mass (right)	2.255e-13	379716	T	C
4079	30239722	2018	Metabolic	Waist-hip ratio (female)	2.306e-13	381152	C	T
899	27005778	2016	Metabolic	Cholesterol esters in large VLDL	2.38e-13	18960	C	T
1186	19060906	2009	Metabolic	Triglycerides cholesterol	2.532e-13	19840	NA	NA
902	27005778	2016	Metabolic	Concentration of large VLDL particles	2.67e-13	18960	C	T
3471	31427789	2019	Metabolic	Impedance measures - Trunk predicted mass	3.985e-13	379469	T	C
3866	27863252	2016	Immunological	Reticulocyte count (two-way meta)	4.6145e-13	130388	C	T
3470	31427789	2019	Metabolic	Impedance measures - Trunk fat-free mass	6.01e-13	379507	T	C
946	27005778	2016	Metabolic	Serum total triglycerides	6.77e-13	21545	C	T
3466	31427789	2019	Metabolic	Impedance measures - Arm fat-free mass (left)	8.483e-13	379653	T	C
3846	27863252	2016	Immunological	High light scatter reticulocyte count (two-way meta)	1.23187e-12	130517	C	T
3867	27863252	2016	Immunological	Reticulocyte fraction of red cells (two-way meta)	1.61039e-12	130404	C	T
901	27005778	2016	Metabolic	Total lipids in large VLDL	2.11e-12	18960	C	T
3444	31427789	2019	Metabolic	Impedance measures - Whole body water mass	2.381e-12	379835	T	C
964	27005778	2016	Metabolic	Triglycerides in very large VLDL	3.03e-12	21548	C	T
3443	31427789	2019	Metabolic	Impedance measures - Whole body fat-free mass	3.841e-12	379804	T	C
3467	31427789	2019	Metabolic	Impedance measures - Arm predicted mass (left)	4.665e-12	379638	T	C
3845	27863252	2016	Immunological	High light scatter percentage of red cells (two-way meta)	4.83675e-12	130538	C	T
71	24097068	2013	Metabolic	High-density lipoprotein cholesterol	5.654e-12	188577	T	C
921	27005778	2016	Metabolic	Total cholesterol in medium VLDL	1.84e-11	21551	C	T
963	27005778	2016	Metabolic	Phospholipids in very large VLDL	2.72e-11	21237	C	T
3245	31427789	2019	Nutritional	Non-oily fish intake	3.704e-11	384907	C	T
942	27005778	2016	Metabolic	Concentration of small VLDL particles	4.02e-11	19273	C	T
3446	31427789	2019	Metabolic	Impedance measures - Basal metabolic rate	6.494e-11	379821	T	C
3186	31427789	2019	Metabolic	Hip circumference	4.776e-10	385887	T	C
971	27005778	2016	Metabolic	Phospholipids in chylomicrons and extremely large VLDL	7.8e-10	21542	C	T
940	27005778	2016	Metabolic	Free cholesterol in small VLDL	8.17e-10	21559	C	T
943	27005778	2016	Metabolic	Phospholipids in small VLDL	9.7e-10	21551	C	T
941	27005778	2016	Metabolic	Total lipids in small VLDL	9.87e-10	19273	C	T
875	27005778	2016	Metabolic	Glycoprotein acetyls, mainly a1Lacid glycoprotein	1.04e-09	19270	C	T
970	27005778	2016	Metabolic	Concentration of chylomicrons and extremely large VLDL particles	1.21e-09	18960	C	T
206	23263486	2013	Metabolic	Serum Urate	1.36511e-09	110347	C	T
3899	27863252	2016	Immunological	Platelet count (three-way meta)	3.067e-09	166066	C	T
961	27005778	2016	Metabolic	Total lipids in very large VLDL	3.29e-09	19273	C	T
3455	31427789	2019	Metabolic	Impedance measures - Leg predicted mass (right)	3.842e-09	379793	T	C
3448	31427789	2019	Metabolic	Impedance measures - Impedance of leg (right)	4.223e-09	379813	C	T
3454	31427789	2019	Metabolic	Impedance measures - Leg fat-free mass (right)	4.361e-09	379793	T	C
972	27005778	2016	Metabolic	Triglycerides in chylomicrons and extremely large VLDL	4.41e-09	21540	C	T
935	27005778	2016	Metabolic	Triglycerides in small HDL	4.96e-09	21558	C	T
3459	31427789	2019	Metabolic	Impedance measures - Leg predicted mass (left)	5.212e-09	379761	T	C
4105	29403010	2018	Metabolic	Albumin	5.301e-09	102223	C	T
4111	29403010	2018	Metabolic	Uric acid	5.45e-09	109029	C	T
3890	27863252	2016	Immunological	Monocyte percentage of white cells (three-way meta)	5.625e-09	170494	T	C
3458	31427789	2019	Metabolic	Impedance measures - Leg fat-free mass (left)	6.748e-09	379766	T	C
3261	31427789	2019	Psychiatric	Alcohol intake frequency	7.999e-09	386082	T	C
4043	30124842	2018	Skeletal	Height	1.2e-08	693529	T	C
4077	30239722	2018	Metabolic	Waist-hip ratio	1.663e-08	697734	C	T
903	27005778	2016	Metabolic	Phospholipids in large VLDL	2.49e-08	21239	C	T
3854	27863252	2016	Immunological	Monocyte percentage of white cells (two-way meta)	2.61799e-08	131305	T	C
3863	27863252	2016	Immunological	Platelet count (two-way meta)	3.14566e-08	127127	C	T
962	27005778	2016	Metabolic	Concentration of very large VLDL particles	3.2e-08	18960	G	A
3878	27863252	2016	Immunological	Granulocyte percentage of myeloid white cells (three-way meta)	3.647e-08	169545	C	T
922	27005778	2016	Metabolic	Cholesterol esters in medium VLDL	4.19e-08	19273	C	T
4100	29403010	2018	Metabolic	Low-density-lipoprotein cholesterol	4.815e-08	72866	T	C
3318	31427789	2019	Metabolic	Weight change compared with 1 year ago	5.086e-08	380042	T	C
3436	31427789	2019	Metabolic	Weight	7.631e-08	385473	T	C
3440	31427789	2019	Metabolic	Impedance measures - Weight	7.655e-08	379840	T	C
4074	30239722	2018	Metabolic	Body Mass Index	7.695e-08	806834	T	C
3258	31427789	2019	Nutritional	Water intake	8.855e-08	357000	C	T
3842	27863252	2016	Immunological	Granulocyte percentage of myeloid white cells (two-way meta)	1.1154e-07	130543	C	T
3719	31427789	2019	Psychiatric	Ever had known person concerned about, or recommended reduction of alcohol consumption	1.401e-07	126613	T	C
3449	31427789	2019	Metabolic	Impedance measures - Impedance of leg (left)	1.417e-07	379807	C	T
969	27005778	2016	Metabolic	Total lipids in chylomicrons and extremely large VLDL	1.91e-07	18960	C	T
3855	27863252	2016	Immunological	Mean platelet volume (two-way meta)	2.24766e-07	127230	T	C
3268	31427789	2019	Psychiatric	Alcohol intake versus 10 years previously	2.829e-07	357907	T	C
888	27005778	2016	Metabolic	Free cholesterol in large HDL	4.9e-07	21559	T	C
4377	30940143	2019	Cardiovascular	Resting heart rate	5.4e-07	458969	C	T
3894	27863252	2016	Immunological	Neutrophil percentage of granulocytes (three-way meta)	5.418e-07	170672	C	T
3876	27863252	2016	Immunological	Eosinophil percentage of granulocytes (three-way meta)	5.75e-07	170536	T	C
3895	27863252	2016	Immunological	Neutrophil count (three-way meta)	5.829e-07	170702	C	T
968	27005778	2016	Metabolic	Triglycerides in very small VLDL	6.66e-07	19273	C	T
3891	27863252	2016	Immunological	Mean platelet volume (three-way meta)	6.769e-07	164454	T	C
3872	27863252	2016	Immunological	Sum basophil neutrophil count (three-way meta)	7.234e-07	170143	C	T
4138	29403010	2018	Immunological	Mean corpuscular volume	8.231e-07	108256	T	C
866	27005778	2016	Metabolic	Fatty acid length	1e-06	13476	T	C
3188	31427789	2019	Cardiovascular	Pulse rate (automated reading)	1.446e-06	361411	C	T
891	27005778	2016	Metabolic	Phospholipids in large HDL	1.66e-06	19273	T	C
877	27005778	2016	Metabolic	HDL diameter	2.27e-06	19273	T	C
4104	29403010	2018	Metabolic	Total protein	3.093e-06	113509	C	T
3893	27863252	2016	Immunological	Sum neutrophil eosinophil count (three-way meta)	3.299e-06	170384	C	T
3875	27863252	2016	Immunological	Eosinophil percentage of white cells (three-way meta)	3.43e-06	172378	T	C
4099	29403010	2018	Metabolic	High-density-lipoprotein cholesterol	3.438e-06	70657	T	C
861	27005778	2016	Metabolic	Citrate	3.61e-06	24770	T	C
908	27005778	2016	Metabolic	LDL diameter	3.63e-06	19273	T	C
3883	27863252	2016	Immunological	Immature fraction of reticulocytes (three-way meta)	3.653e-06	170548	C	T
3877	27863252	2016	Immunological	Granulocyte count (three-way meta)	4.25e-06	169822	C	T
3904	27863252	2016	Immunological	White blood cell count (three-way meta)	4.463e-06	172435	C	T
3253	31427789	2019	Nutritional	Cereal intake	4.502e-06	368775	T	C
886	27005778	2016	Metabolic	Total cholesterol in large HDL	4.74e-06	21558	T	C
4069	BioRxiv: https://doi.org/10.1101/261081	2018	Psychiatric	Drinks per week	4.989e-06	414343	T	C
3231	31427789	2019	Psychiatric	Nap during day	5.29e-06	386124	C	T
186	25673412	2015	Metabolic	Waist-hip ratio (adjusted for BMI)	5.5e-06	224456	C	T
890	27005778	2016	Metabolic	Concentration of large HDL particles	6.26e-06	19273	T	C
4139	29403010	2018	Immunological	Mean corpuscular hemoglobin	6.363e-06	108054	T	C
4044	30124842	2018	Metabolic	Body Mass Index	6.9e-06	681275	T	C
3859	27863252	2016	Immunological	Neutrophil count (two-way meta)	8.04144e-06	131564	C	T
3858	27863252	2016	Immunological	Neutrophil percentage of granulocytes (two-way meta)	8.67074e-06	131660	C	T
889	27005778	2016	Metabolic	Total lipids in large HDL	9.71e-06	19273	T	C
3836	27863252	2016	Immunological	Sum basophil neutrophil count (two-way meta)	1.03862e-05	131031	C	T
3271	31427789	2019	Skeletal	Comparative height size at age 10	1.093e-05	380167	T	C
939	27005778	2016	Metabolic	Total cholesterol in small VLDL	1.25e-05	21557	C	T
3892	27863252	2016	Immunological	Myeloid white cell count (three-way meta)	1.343e-05	169219	C	T
3725	31427789	2019	Psychiatric	Frequency of drinking alcohol	1.585e-05	126656	T	C
3840	27863252	2016	Immunological	Eosinophil percentage of granulocytes (two-way meta)	2.10457e-05	131525	T	C
959	27005778	2016	Metabolic	Phospholipids in very large HDL	2.18e-05	19273	T	C
3857	27863252	2016	Immunological	Sum neutrophil eosinophil count (two-way meta)	2.32935e-05	131409	C	T
3445	31427789	2019	Metabolic	Impedance measures - Body Mass Index (BMI)	2.861e-05	379831	T	C
3841	27863252	2016	Immunological	Granulocyte count (two-way meta)	2.91711e-05	130875	C	T
3897	27863252	2016	Immunological	Plateletcrit (three-way meta)	2.98e-05	164339	C	T
3255	31427789	2019	Nutritional	Tea intake	3.164e-05	373481	T	C
4121	29403010	2018	Metabolic	Alkaline phosphatase	3.22e-05	105030	C	T
3435	31427789	2019	Metabolic	Body Mass Index	3.385e-05	385336	T	C
3457	31427789	2019	Metabolic	Impedance measures - Leg fat mass (left)	3.427e-05	379783	T	C
4075	30239722	2018	Metabolic	Body Mass Index (male)	3.505e-05	374756	T	C
725	24816252	2014	Metabolic	Cofactors and vitamins::Ascorbate and aldarate metabolism::X-11593--O-methylascorbate*	3.754e-05	7788	C	T
3257	31427789	2019	Nutritional	Hot drink temperature	3.833e-05	382329	T	C
869	27005778	2016	Metabolic	OmegaL7 and L9 and saturated fatty acids	4.09e-05	13506	C	T
3980	29309628	2018	Reproduction	Offspring birthweight (maternal)	4.1e-05	86577	T	C
3379	31427789	2019	Cardiovascular	Diastolic Blood Pressure (automated reading)	4.134e-05	361411	C	T
3852	27863252	2016	Immunological	Mean corpuscular volume (two-way meta)	4.73453e-05	132353	T	C
3901	27863252	2016	Immunological	Red cell distribution width (three-way meta)	4.839e-05	171529	T	C
3453	31427789	2019	Metabolic	Impedance measures - Leg fat mass (right)	4.899e-05	379802	T	C
3608	31427789	2019	Metabolic	Non-cancer illness code, self-reported: high cholesterol	4.913e-05	289307	C	T
3273	31427789	2019	Dermatological	Skin colour	5.844e-05	381433	T	C
3868	27863252	2016	Immunological	White blood cell count (two-way meta)	5.84717e-05	131969	C	T
185	25673412	2015	Metabolic	Waist-hip ratio (adjusted for BMI)	5.9e-05	210086	C	T
3850	27863252	2016	Immunological	Mean corpuscular hemoglobin concentration (two-way meta)	5.93401e-05	132586	C	T
4266	30929738	2019	Respiratory	Asthma (child-onset)	6.571e-05	314633	T	C
3249	31427789	2019	Nutritional	Lamb/mutton intake	7.355e-05	384188	C	T
3554	31427789	2019	Activities	Medication for cholesterol, blood pressure, diabetes, or take exogenous hormones: Cholesterol lowering medication	8.033e-05	207533	C	T
948	27005778	2016	Metabolic	Total fatty acids	8.16e-05	13505	C	T
3856	27863252	2016	Immunological	Myeloid white cell count (two-way meta)	8.38215e-05	130268	C	T
3839	27863252	2016	Immunological	Eosinophil percentage of white cells (two-way meta)	9.31877e-05	132052	T	C
3865	27863252	2016	Immunological	Red cell distribution width (two-way meta)	9.75721e-05	131520	T	C
4328	30598549	2018	Skeletal	Estimated bone mineral density from heel ultrasounds	0.00011	426824	T	C
4317	30643251	2019	Psychiatric	Drinks per day	0.000122	537349	T	C
887	27005778	2016	Metabolic	Cholesterol esters in large HDL	0.00013	19273	T	C
3835	27863252	2016	Immunological	Basophil percentage of granulocytes (two-way meta)	0.000130509	131536	T	C
4181	31217584	2019	Metabolic	High cholesterol lipoprotein	0.00013309	33063	T	C
856	27005778	2016	Metabolic	Ratio of bisLallylic bonds to double bonds in lipids	0.00014	13524	T	C
1184	19060906	2009	Metabolic	High-density lipoprotein cholesterol	0.00015	19840	NA	NA
928	27005778	2016	Metabolic	MonoLunsaturated fatty acids	0.00016	13535	C	T
958	27005778	2016	Metabolic	Concentration of very large HDL particles	0.00016	19273	T	C
4225	31015401	2019	Environmental	HMG CoA reductase inhibitors	0.00016	290385	C	T
3250	31427789	2019	Nutritional	Pork intake	0.0001634	384328	C	T
576	24816252	2014	Metabolic	Lipid::Sterol, Steroid::dehydroisoandrosterone sulfate (DHEA-S)	0.0001817	7793	T	C
3557	31427789	2019	Activities	Medication for pain relief, constipation, heartburn: Aspirin	0.0001833	382089	C	T
3313	31427789	2019	Ear, Nose, Throat	Hearing difficulty/problems	0.0001968	370713	T	C
3461	31427789	2019	Metabolic	Impedance measures - Arm fat mass (right)	0.0002015	379725	T	C
4186	31217584	2019	Nutritional	Coffee cups per day	0.00022016	35902	T	C
4184	31217584	2019	Metabolic	Total cholesterol	0.000237096	33185	C	T
3861	27863252	2016	Immunological	Plateletcrit (two-way meta)	0.000241042	127033	C	T
872	27005778	2016	Metabolic	Glutamine	0.000246	24462	T	C
3847	27863252	2016	Immunological	Immature fraction of reticulocytes (two-way meta)	0.000250458	130321	C	T
4128	29403010	2018	Metabolic	C-reactive protein	0.000257	75391	C	T
857	27005778	2016	Metabolic	Ratio of bisLallylic bonds to total fatty acids in lipids	0.000265	13171	T	C
142	25282103	2014	Skeletal	Height	0.00028	253288	T	C
3263	31427789	2019	Psychiatric	Average weekly champagne plus white wine intake	0.0002833	273869	T	C
4076	30239722	2018	Metabolic	Body Mass Index (female)	0.0002857	434794	T	C
934	27005778	2016	Metabolic	Concentration of small HDL particles	0.0003	19273	C	T
4175	30048462	2018	Skeletal	Heel bone mineral density	0.00032	394929	T	C
956	27005778	2016	Metabolic	Free cholesterol in very large HDL	0.000322	21542	T	C
876	27005778	2016	Metabolic	Total cholesterol in HDL	0.000346	21555	T	C
4129	29403010	2018	Immunological	White blood cell count	0.0003629	107964	C	T
3191	31427789	2019	Activities	Number of treatments/medications taken	0.0003932	386581	C	T
3896	27863252	2016	Immunological	Neutrophil percentage of white cells (three-way meta)	0.0004228	171542	C	T
668	24816252	2014	Metabolic	::::X-06246	0.0004259	7358	T	C
3442	31427789	2019	Metabolic	Impedance measures - Whole body fat mass	0.0004292	379203	T	C
1131	27918534	2017	Metabolic	Ratio of visceral-tosubcutaneous adipose tissue volume (female)	0.00046	9823	NA	NA
4081	30239722	2018	Metabolic	Waist-hip ratio (adjusted for BMI, male)	0.0004937	315284	C	T
787	24816252	2014	Metabolic	::::X-12644	0.0004974	7795	C	T
3187	31427789	2019	Skeletal	Standing height	0.0005034	385748	T	C
3465	31427789	2019	Metabolic	Impedance measures - Arm fat mass (left)	0.0005141	379663	T	C
162	25673412	2015	Metabolic	Hip circumference (adjusted for BMI)	0.00053	225491	T	C
3834	27863252	2016	Immunological	Basophil percentage of white cells (two-way meta)	0.000542635	131863	T	C
3244	31427789	2019	Nutritional	Oily fish intake	0.0005441	384554	C	T
4177	31217584	2019	Immunological	C-reactive protein	0.000564342	28520	C	T
3886	27863252	2016	Immunological	Mean corpuscular hemoglobin concentration (three-way meta)	0.0005799	172851	C	T
381	24816252	2014	Metabolic	Amino acid::Glycine, serine and threonine metabolism::N-acetylglycine	0.0005926	7135	C	T
3590	31427789	2019	Activities	Medication for cholesterol, blood pressure or diabetes: Cholesterol lowering medication	0.0006133	176050	C	T
3871	27863252	2016	Immunological	Basophil percentage of granulocytes (three-way meta)	0.0006362	170223	T	C
3559	31427789	2019	Activities	Medication for pain relief, constipation, heartburn: Paracetamol	0.0006367	382089	C	T
4378	30940143	2019	Cardiovascular	High blood pressure	0.00065	458554	C	T
3862	27863252	2016	Immunological	Platelet distribution width (two-way meta)	0.000664402	127171	C	T
533	24816252	2014	Metabolic	Lipid::Lysolipid::1-docosahexaenoylglycerophosphocholine*	0.0007281	7798	C	T
190	25673412	2015	Metabolic	Waist-hip ratio (female, adjusted for BMI)	0.00074	123303	C	T
3555	31427789	2019	Activities	Medication for cholesterol, blood pressure, diabetes, or take exogenous hormones: Blood pressure medication	0.0007514	207533	C	T
3623	31427789	2019	Activities	Treatment/medication code: atorvastatin	0.0007606	280443	C	T
868	27005778	2016	Metabolic	OmegaL6 fatty acids	0.000788	13506	C	T
197	26631737	2016	Metabolic	Urinary albumin-to-creatinine ratio	0.00081	54450	C	T
364	24816252	2014	Metabolic	Amino acid::Alanine and aspartate metabolism::alanine	0.0008916	7788	T	C
3210	31427789	2019	Activities	Usual walking pace	0.000922	384081	C	T
620	24816252	2014	Metabolic	Xenobiotics::Drug::2-hydroxyacetaminophen sulfate*	0.000967	1688	C	T
3498	31427789	2019	Dermatological	Hair colour (natural, before greying): Dark brown	0.0009939	385603	T	C
189	25673412	2015	Metabolic	Waist-hip ratio (female, adjusted for BMI)	0.001	116742	C	T
4278	30804560	2019	Respiratory	FEV1	0.001004	400102	T	C
4045	30054458	2018	Endocrine	Type 2 Diabetes	0.001051	659256	T	C
3785	29942086	2018	Cognitive	Intelligence	0.001055	269867	T	C
957	27005778	2016	Metabolic	Total lipids in very large HDL	0.001088	19273	T	C
161	25673412	2015	Metabolic	Hip circumference (adjusted for BMI)	0.0012	211117	T	C
4103	29403010	2018	Hematological	Hemoglobin A1c	0.001211	42790	T	C
3860	27863252	2016	Immunological	Neutrophil percentage of white cells (two-way meta)	0.00124551	132352	C	T
3792	30804565	2019	Psychiatric	Daytime napping	0.001252	386577	C	T
3551	31427789	2019	Cardiovascular	Vascular/heart problems diagnosed by doctor: High blood pressure	0.001355	385699	C	T
4120	29403010	2018	Metabolic	Alanine aminotransferase	0.00139	134182	T	C
1129	27918534	2017	Metabolic	Ratio of visceral-tosubcutaneous adipose tissue volume	0.0015	18191	NA	NA
3888	27863252	2016	Immunological	Mean corpuscular volume (three-way meta)	0.001504	172433	T	C
3576	31427789	2019	Social Interactions	Social support - Leisure/social activities: Sports club or gym	0.001509	385280	C	T
602	24816252	2014	Metabolic	Peptide::gamma-glutamyl::gamma-glutamylglutamine	0.001596	7662	T	C
905	27005778	2016	Metabolic	18:2, linoleic acid (LA)	0.001779	13527	C	T
96	23449627	2013	Skeletal	Height SDS (female at age 10)	0.00178404	6974	T	C
4130	29403010	2018	Immunological	Neutrophil count	0.001795	62076	C	T
3592	31427789	2019	Activities	Mineral and other dietary supplements: Fish oil (including cod liver oil)	0.001815	385261	C	T
73	24097068	2013	Metabolic	Total cholesterol	0.00184	188577	C	T
1116	27918534	2017	Metabolic	Visceral sdipose tissue volume (adjusted for BMI, female)	0.002	9594	NA	NA
3431	31427789	2019	Cognitive	Fluid intelligence test - Fluid intelligence score	0.002077	99739	T	C
4306	30664634	2019	Metabolic	Trunk-trunk fat ratio (female)	0.002097	195068	C	T
4218	31015401	2019	Environmental	Antithrombotic agents	0.0021	153639	C	T
188	25673412	2015	Metabolic	Waist-hip ratio (male, adjusted for BMI)	0.0022	99078	C	T
849	24816252	2014	Metabolic	::::X-18601	0.002221	7663	T	C
539	24816252	2014	Metabolic	Lipid::Lysolipid::1-myristoylglycerophosphocholine	0.002252	7812	C	T
3591	31427789	2019	Activities	Medication for cholesterol, blood pressure or diabetes: Blood pressure medication	0.002322	176050	C	T
1114	27918534	2017	Metabolic	Visceral sdipose tissue volume (adjusted for BMI)	0.0024	18332	NA	NA
3252	31427789	2019	Nutritional	Bread intake	0.002443	377627	C	T
207	23263486	2013	Skeletal	Gout	0.00245294	69374	C	T
4279	30804560	2019	Respiratory	FVC	0.00249	400102	T	C
3495	31427789	2019	Dermatological	Hair colour (natural, before greying): Blonde	0.002595	385603	C	T
3264	31427789	2019	Psychiatric	Average weekly beer plus cider intake	0.002632	274556	T	C
4098	29403010	2018	Metabolic	Total cholesterol	0.002681	128305	T	C
385	24816252	2014	Metabolic	Amino acid::Guanidino and acetamido metabolism::4-acetamidobutanoate	0.002817	6930	C	T
3870	27863252	2016	Immunological	Basophil percentage of white cells (three-way meta)	0.002817	171996	T	C
3314	31427789	2019	Ear, Nose, Throat	Hearing difficulty/problems with background noise	0.0029	378722	T	C
852	27005778	2016	Metabolic	Alanine	0.002912	24796	T	C
3411	31427789	2019	Mortality	Interpolated Age of participant when non-cancer illness first diagnosed	0.002984	277734	C	T
156	25673412	2015	Metabolic	Hip circumference	0.003	227429	T	C
1193	21102463	2010	Gastrointestinal	Crohn's Disease	0.003	21447	NA	NA
3410	31427789	2019	Mortality	Interpolated Year when non-cancer illness first diagnosed	0.003072	277734	C	T
4315	30643251	2019	Psychiatric	Cigarettes per day	0.00327	263954	C	T
155	25673412	2015	Metabolic	Hip circumference	0.0033	213038	T	C
4224	31015401	2019	Environmental	Agents acting on the renin-angiotensin system	0.0033	237530	C	T
4180	31217584	2019	Immunological	Platelets	0.00332489	29328	C	T
3342	31427789	2019	Metabolic	Birth weight of first child (female)	0.003551	165872	T	C
544	24816252	2014	Metabolic	Lipid::Lysolipid::1-palmitoylglycerophosphoethanolamine	0.003599	7763	C	T
3319	31427789	2019	Respiratory	Wheeze or whistling in the chest in last year	0.003665	379150	T	C
4041	29906448	2018	Psychiatric	Schizophrenia vs Bipolar disorder	0.003731	38855	C	T
662	24816252	2014	Metabolic	Amino acid::Butanoate metabolism::X-04499--3,4-dihydroxybutyrate	0.003783	6948	T	C
166	25673412	2015	Metabolic	Hip circumference (female, adjusted for BMI)	0.0038	123904	T	C
3651	31427789	2019	Environment	Illnesses of siblings: High blood pressure	0.003823	309116	C	T
3549	31427789	2019	Body Structures	Mouth/teeth dental problems: Dentures	0.004027	385026	T	C
4173	29970889	2018	Social Interactions	Social support - Leisure/social activities: Sports club or gym	0.0042	452302	C	T
3585	31427789	2019	Activities	Types of physical activity in last 4 weeks: Walking for pleasure (not as a means of transport)	0.004345	384450	C	T
569	24816252	2014	Metabolic	Lipid::Sterol, Steroid::4-androsten-3beta,17beta-diol disulfate 2*	0.00437	7776	T	C
3979	28869591	2017	Skeletal	Estimated BMD	0.0044	142487	T	C
4166	30108127	2018	Metabolic	Body Mass Index	0.0044	334487	T	C
3597	31427789	2019	Cardiovascular	Non-cancer illness code, self-reported: hypertension	0.004404	289307	C	T
3324	31427789	2019	Reproduction	Relative age of first facial hair (male)	0.004567	171805	C	T
3190	31427789	2019	Mortality	Number of self-reported non-cancer illnesses	0.004664	386581	C	T
3874	27863252	2016	Immunological	Eosinophil count (three-way meta)	0.004685	172275	T	C
4205	31152163	2019	Metabolic	Estimated glomerular filtration rate	0.004695	765348	C	T
3234	31427789	2019	Psychiatric	Daytime dozing / sleeping (narcolepsy)	0.004798	384879	C	T
808	24816252	2014	Metabolic	::::X-12844	0.005047	7768	T	C
3884	27863252	2016	Immunological	Lymphocyte count (three-way meta)	0.005113	171643	C	T
3353	31427789	2019	Psychiatric	Number of cigarettes previously smoked daily	0.005121	90143	C	T
3469	31427789	2019	Metabolic	Impedance measures - Trunk fat mass	0.005459	379578	T	C
3296	31427789	2019	Psychiatric	Risk taking	0.005662	372651	C	T
4305	30664634	2019	Metabolic	Trunk-trunk fat ratio (male)	0.005878	167431	C	T
3246	31427789	2019	Nutritional	Processed meat intake	0.005956	385801	C	T
4286	30804560	2019	Respiratory	FEV1	0.00597	79055	T	C
165	25673412	2015	Metabolic	Hip circumference (female, adjusted for BMI)	0.006	117340	T	C
3613	31427789	2019	Activities	Treatment/medication code: simvastatin	0.006006	280443	C	T
4302	30664634	2019	Metabolic	Arms-arm fat ratio (female)	0.006246	195068	T	C
3497	31427789	2019	Dermatological	Hair colour (natural, before greying): Light brown	0.006263	385603	C	T
180	25673412	2015	Metabolic	Waist-hip ratio	0.0064	226643	C	T
703	24816252	2014	Metabolic	::::X-11440	0.006511	7686	T	C
800	24816252	2014	Metabolic	::::X-12749	0.006573	7178	C	T
3429	31427789	2019	Cognitive	Fluid intelligence test - FI6 : conditional arithmetic	0.00666	87471	T	C
4357	30220432	2018	Metabolic	Albuminuria	0.00701239	382500	C	T
4548	31676860	2019	Neurological	Left cuneus	0.007207	21821	T	C
75	23455636	2013	Ophthalmological	Geographic atrophy	0.0073246	48550	NA	NA
954	27005778	2016	Metabolic	Total cholesterol in very large HDL	0.007339	21540	T	C
4207	31152163	2019	Metabolic	Blood urea nitrogen	0.007529	416178	C	T
4134	29403010	2018	Immunological	Lymphocyte count	0.007553	62076	C	T
3599	31427789	2019	Respiratory	Non-cancer illness code, self-reported: asthma	0.007648	289307	T	C
1208	26635072	2015	Respiratory	FEV1	0.00805	38199	NA	NA
829	24816252	2014	Metabolic	::::X-13859	0.008439	7002	T	C
560	24816252	2014	Metabolic	Lipid::Medium chain fatty acid::pelargonate (9:0)	0.008565	7803	C	T
484	24816252	2014	Metabolic	Lipid::Carnitine metabolism::oleoylcarnitine	0.008636	7708	C	T
3340	31427789	2019	Reproduction	Had menopause (female)	0.008696	175519	T	C
442	24816252	2014	Metabolic	Carbohydrate::Glycolysis, gluconeogenesis, pyruvate metabolism::glycerate	0.008759	7778	C	T
127	23754948	2013	Skeletal	Height (female)	0.0088	73072	T	C
3922	28613276	2017	Cardiovascular	Heart rate variability (SDNN)	0.008903	28122	T	C
3414	31427789	2019	Metabolic	Birth weight	0.00902	219088	T	C
184	25673412	2015	Metabolic	Waist-hip ratio (female)	0.0092	124591	C	T
187	25673412	2015	Metabolic	Waist-hip ratio (male, adjusted for BMI)	0.0093	93480	C	T
375	24816252	2014	Metabolic	Amino acid::Glutamate metabolism::glutamine	0.009436	7821	T	C
894	27005778	2016	Metabolic	Free cholesterol in large LDL	0.009761	21555	T	C
4176	30718926	2019	Endocrine	Type 2 Diabetes	0.00986	191764	T	C
531	24816252	2014	Metabolic	Lipid::Lysolipid::1-arachidonoylglycerophosphoethanolamine*	0.009908	7798	C	T
4187	31217584	2019	Immunological	HbA1c	0.0103641	11178	C	T
634	24816252	2014	Metabolic	Xenobiotics::Food component, Plant::quinate	0.01037	6265	T	C
2029	28067908	2017	Gastrointestinal	Crohn's Disease	0.01038	40266	C	T
860	27005778	2016	Metabolic	CH2 groups to double bonds ratio	0.010481	13532	C	T
3291	31427789	2019	Psychiatric	Tense / 'highly strung'	0.0105	374129	C	T
863	27005778	2016	Metabolic	Double bonds in fatty acids	0.010603	15728	T	C
4696	BioRxiv: https://doi.org/10.1101/288604	2019	Neurological	Cingulum (hippocampus) mean diusivities	0.01061	17706	T	C
831	24816252	2014	Metabolic	::::X-14057	0.01066	4716	T	C
4497	31676860	2019	Neurological	Right precentral	0.01077	19629	C	T
183	25673412	2015	Metabolic	Waist-hip ratio (female)	0.011	118004	C	T
68	26192919	2015	Gastrointestinal	Crohn's Disease	0.01129	20883	C	T
3456	31427789	2019	Metabolic	Impedance measures - Leg fat percentage (left)	0.01134	379786	T	C
3642	31427789	2019	Environment	Illnesses of mother: Breast cancer	0.01141	367939	T	C
4093	29844566	2018	Cognitive	Verbal-numerical reasoning	0.01163	168033	NA	NA
3726	31427789	2019	Psychiatric	Frequency of consuming six or more units of alcohol	0.01181	116394	T	C
536	24816252	2014	Metabolic	Lipid::Lysolipid::1-heptadecanoylglycerophosphocholine	0.01187	7422	C	T
121	23563607	2013	Metabolic	Obesity class 2	0.012	72546	C	T
3500	31427789	2019	Dermatological	Male-specific factors - Hair/balding pattern: Pattern 1	0.0121	176380	T	C
3820	21980299	2011	Endocrine	Type 1 Diabetes	0.01212	26890	NA	NA
3618	31427789	2019	Activities	Treatment/medication code: aspirin	0.01213	280443	C	T
441	24816252	2014	Metabolic	Carbohydrate::Glycolysis, gluconeogenesis, pyruvate metabolism::glucose	0.01215	7773	T	C
3898	27863252	2016	Immunological	Platelet distribution width (three-way meta)	0.01236	164433	C	T
3848	27863252	2016	Immunological	Lymphocyte count (two-way meta)	0.0124121	132452	C	T
3262	31427789	2019	Psychiatric	Average weekly red wine intake	0.01245	274058	T	C
609	24816252	2014	Metabolic	Peptide::gamma-glutamyl::gamma-glutamylvaline	0.01249	7753	T	C
4372	30367059	2018	Endocrine	Free thyroxine (FT4)	0.01249	49269	T	C
94	27680694	2016	Metabolic	Birth weight	0.013	143677	T	C
158	25673412	2015	Metabolic	Hip circumference (male)	0.013	100384	T	C
4689	BioRxiv: https://doi.org/10.1101/288597	2019	Neurological	Sagittal stratum axial diusivities	0.0132	17706	T	C
842	24816252	2014	Metabolic	::::X-14625	0.01329	7511	T	C
388	24816252	2014	Metabolic	Amino acid::Lysine metabolism::glutaroyl carnitine	0.01346	7701	C	T
4598	31676860	2019	Neurological	Right precentral	0.01377	21821	C	T
3499	31427789	2019	Dermatological	Hair colour (natural, before greying): Black	0.01381	385603	T	C
838	24816252	2014	Metabolic	Peptide::Dipeptide::X-14450--phenylalanylleucine	0.01385	2555	C	T
3714	31427789	2019	Mortality	Diagnoses - secondary ICD10: Z90 Acquired absence of organs, not elsewhere classified	0.01389	244890	T	C
199	26631737	2016	Metabolic	Urinary albumin-to-creatinine ratio (non-diabetic)	0.014	46061	C	T
885	27005778	2016	Metabolic	Isoleucine	0.014247	24776	C	T
3873	27863252	2016	Immunological	Sum eosinophil basophil count (three-way meta)	0.01431	171771	T	C
4178	31217584	2019	Immunological	White blood cells	0.0144164	28608	C	T
3303	31427789	2019	Psychiatric	Able to confide	0.01479	374820	T	C
3485	31427789	2019	Nutritional	Bread type: White	0.01605	372617	T	C
3822	26394269	2015	Gastrointestinal	Primary biliary cirrhosis	0.0162017	13239	C	T
693	24816252	2014	Metabolic	::::X-11317	0.01621	7811	C	T
143	25673413	2015	Metabolic	Body Mass Index	0.01648	234069	T	C
4215	31015462	2019	Metabolic	Estimated glomerular filtration rate	0.01671	350504	C	T
95	27680694	2016	Metabolic	Birth weight	0.017	153781	T	C
151	26426971	2015	Metabolic	Waist-hip ratio (male > 50 yrs, adjusted for BMI)	0.017	74324	C	T
179	25673412	2015	Metabolic	Waist-hip ratio	0.017	212248	C	T
3998	29500382	2018	Psychiatric	Tense / 'highly strung' (TENSE)	0.0172	263635	C	T
4282	30804560	2019	Respiratory	FEV1	0.0174	321047	T	C
3478	31427789	2019	Activities	Own or rent accommodation lived in: Rent - from local authority, local council, housing association	0.01755	383032	T	C
4717	BioRxiv: https://doi.org/10.1101/288625	2019	Neurological	Cingulum (cingulate gyrus) mode of anisotropy	0.01877	17706	T	C
157	25673412	2015	Metabolic	Hip circumference (male)	0.019	94790	T	C
4336	30531941	2018	Activities	Overall activity (conditioning sex and BMI)	0.019	91105	T	C
776	24816252	2014	Metabolic	Lipid::Eicosanoid::X-12441--12-hydroxyeicosatetraenoate (12-HETE)	0.0197	2761	T	C
193	26831199	2016	Metabolic	Estimated glomerular filtration rate based on serum creatinine (non-diabetic)	0.02	118460	C	T
30	21173776	2012	Psychiatric	Agreablenes (NEO-FFI)	0.02074	17375	T	C
4206	31152163	2019	Metabolic	Estimated glomerular filtration rate	0.02075	567460	C	T
198	26631737	2016	Metabolic	Urinary albumin-to-creatinine ratio (diabetes positive)	0.021	5825	C	T
3807	19853236	2009	Immunological	Neutrophil count	0.021	4223	NA	NA
3274	31427789	2019	Dermatological	Ease of skin tanning	0.02112	378364	T	C
3333	31427789	2019	Activities	Frequency of heavy DIY in last 4 weeks	0.02135	153377	C	T
3251	31427789	2019	Nutritional	Cheese intake	0.02165	377082	C	T
567	24816252	2014	Metabolic	Lipid::Sphingolipid::palmitoyl sphingomyelin	0.0218	7814	T	C
4211	31070104	2019	Metabolic	Glycine level	0.02185	30118	T	C
855	27005778	2016	Metabolic	ApoB	0.021965	20690	C	T
3838	27863252	2016	Immunological	Eosinophil count (two-way meta)	0.0221739	131999	T	C
3774	31427789	2019	Psychiatric	Traumatic events - Been in aconfiding relationship as an adult	0.02227	123584	T	C
4182	31217584	2019	Metabolic	Low cholesterol lipoprotein	0.0225133	32221	C	T
2024	23089632	2013	Psychiatric	Alcohol dependence	0.022897	2322	NA	NA
574	24816252	2014	Metabolic	Lipid::Sterol, Steroid::cortisol	0.02296	7795	C	T
3671	31427789	2019	Gastrointestinal	Diagnoses - main ICD10: K40 Inguinal hernia	0.02309	300791	C	T
4283	30804560	2019	Respiratory	FVC	0.0231	321047	T	C
146	25673413	2015	Metabolic	Body Mass Index	0.02311	236231	T	C
688	24816252	2014	Metabolic	::::X-11204	0.02311	7799	C	T
3423	31427789	2019	Cognitive	Trail making test - Duration to complete alphanumeric path (trail #2)	0.02335	84259	C	T
3720	31427789	2019	Psychiatric	Frequency of failure to fulfil normal expectations fue to drinking alcohol in last year	0.02338	69256	T	C
3212	31427789	2019	Activities	Frequency of walking for pleasure in last 4 weeks	0.02359	275324	C	T
1210	26635072	2015	Respiratory	FEV1/FCV	0.0236	38199	NA	NA
791	24816252	2014	Metabolic	::::X-12704	0.02362	1813	C	T
4447	31676860	2019	Neurological	Left cuneus	0.02374	19629	T	C
384	24816252	2014	Metabolic	Amino acid::Glycine, serine and threonine metabolism::threonine	0.02415	6020	T	C
3220	31427789	2019	Activities	Time spent using computer	0.02437	300974	C	T
1175	27992416	2017	Psychiatric	Excessive daytime sleepness	0.024405	111648	C	T
4107	29403010	2018	Metabolic	Albumin/globulin ratio	0.02452	98626	C	T
3971	29304378	2018	Skeletal	Total body BMD	0.02466	66628	T	C
4067	30038396	2018	Cognitive	Cognitive performance	0.0249	257828	T	C
1134	27918534	2017	Metabolic	Ratio of visceral-tosubcutaneous adipose tissue volume (adjusted for BMI, female)	0.025	9823	NA	NA
955	27005778	2016	Metabolic	Cholesterol esters in very large HDL	0.025269	19273	T	C
3270	31427789	2019	Metabolic	Comparative body size at age 10	0.02537	379749	C	T
4073	BioRxiv: https://doi.org/10.1101/261081	2018	Activities	General risk tolerance	0.02544	466571	C	T
723	24816252	2014	Metabolic	::::X-11550	0.02574	7776	C	T
568	24816252	2014	Metabolic	Lipid::Sterol, Steroid::4-androsten-3beta,17beta-diol disulfate 1*	0.02596	7804	T	C
1132	27918534	2017	Metabolic	Ratio of visceral-tosubcutaneous adipose tissue volume (adjusted for BMI)	0.026	18191	NA	NA
1141	27494321	2016	Psychiatric	Chronotype	0.026	128266	C	T
4411	30053915	2018	Cell	Total IgG levels	0.0263272	1000	T	C
396	24816252	2014	Metabolic	Amino acid::Phenylalanine & tyrosine metabolism::phenol sulfate	0.02637	7810	C	T
3776	31427789	2019	Psychiatric	Traumatic events - Been in serious accident believed to be life-threatening	0.02741	126665	C	T
417	24816252	2014	Metabolic	Amino acid::Urea cycle; arginine-, proline-, metabolism::proline	0.02748	7816	T	C
3675	31427789	2019	Gastrointestinal	Diagnoses - main ICD10: K80 Cholelithiasis	0.02758	300791	T	C
557	24816252	2014	Metabolic	Lipid::Medium chain fatty acid::caprylate (8:0)	0.0277	7802	C	T
4108	29403010	2018	Metabolic	Blood urea nitrogen	0.02806	139818	C	T
3269	31427789	2019	Activities	Breastfed as a baby	0.02823	293760	C	T
4334	30552067	2018	Respiratory	Asthma	0.0283	30810	T	C
555	24816252	2014	Metabolic	Lipid::Medium chain fatty acid::caprate (10:0)	0.02832	7799	C	T
1219	25607358	2015	Neurological	Mean Accumbens	0.02868	13171	T	C
113	20881960	2010	Skeletal	Height	0.0288	133653	NA	NA
3688	31427789	2019	Metabolic	Diagnoses - secondary ICD10: E78 Disorders of lipoprotein metabolism and other lipidemias	0.02891	244890	C	T
420	24816252	2014	Metabolic	Amino acid::Valine, leucine and isoleucine metabolism::2-hydroxyisobutyrate	0.029	6539	C	T
981	27989323	2017	Immunological	Interleukin-10	0.02922	7681	C	T
3452	31427789	2019	Metabolic	Impedance measures - Leg fat percentage (right)	0.02924	379806	T	C
3686	31427789	2019	Endocrine	Diagnoses - secondary ICD10: E11 Type 2 diabetes mellitus	0.02933	244890	T	C
3827	22763110	2012	Skeletal	Osteoarthritis of hip and/or knee	0.029354	18419	C	T
2031	28067908	2017	Gastrointestinal	Inflammatory Bowel Disease	0.02941	59957	C	T
4118	29403010	2018	Metabolic	Zinc sulfate turbidity test	0.02945	12303	T	C
4504	31676860	2019	Neurological	Right supramarginal	0.02968	19629	T	C
982	27989323	2017	Immunological	Interleukin-12p70	0.03012	8270	C	T
4451	31676860	2019	Neurological	Left inferior temporal	0.03029	19629	T	C
3216	31427789	2019	Social Interactions	Frequency of friend/family visits	0.03035	383941	T	C
1159	22581028	2012	Metabolic	Fasting insulin main effect	0.03046	51750	T	C
4605	31676860	2019	Neurological	Right supramarginal	0.03065	21821	T	C
3691	31427789	2019	Cardiovascular	Diagnoses - secondary ICD10: I10 Essential (primary) hypertension	0.0309	244890	C	T
3950	28931804	2017	Neurological	Amyotrophic lateral sclerosis (logistic)	0.03116	4084	C	T
211	28604731	2017	Neurological	Insomnia (male)	0.0314184	53639	C	T
551	24816252	2014	Metabolic	Lipid::Lysolipid::2-palmitoylglycerophosphocholine*	0.03162	7695	C	T
797	24816252	2014	Metabolic	::::X-12729	0.03214	1753	C	T
27	21173776	2012	Psychiatric	Neuroticism (NEO-FFI)	0.03221	17375	C	T
3853	27863252	2016	Immunological	Monocyte count (two-way meta)	0.0323105	131544	T	C
4673	BioRxiv: https://doi.org/10.1101/288581	2019	Neurological	Cingulum (cingulate gyrus) axial diusivities	0.0324	17706	T	C
4674	BioRxiv: https://doi.org/10.1101/288582	2019	Neurological	Cingulum (hippocampus) axial diusivities	0.03252	17706	T	C
664	24816252	2014	Metabolic	::::X-05426	0.03265	6357	T	C
4221	31015401	2019	Environmental	Diuretics	0.033	229086	C	T
966	27005778	2016	Metabolic	Concentration of very small VLDL particles	0.033006	19273	C	T
459	24816252	2014	Metabolic	Energy::Krebs cycle::citrate	0.03319	7813	T	C
438	24816252	2014	Metabolic	Carbohydrate::Fructose, mannose, galactose, starch, and sucrose metabolism::mannose	0.03337	7793	T	C
4671	BioRxiv: https://doi.org/10.1101/288579	2019	Neurological	Average across all tracts axial diusivities	0.03337	17706	T	C
880	27005778	2016	Metabolic	Free cholesterol in IDL	0.033617	21559	T	C
488	24816252	2014	Metabolic	Lipid::Essential fatty acid::docosahexaenoate (DHA; 22:6n3)	0.0337	7818	C	T
160	25673412	2015	Metabolic	Hip circumference (female)	0.034	125113	T	C
163	25673412	2015	Metabolic	Hip circumference (male, adjusted for BMI)	0.034	93965	T	C
4064	28452372	2017	Metabolic	Estimated glomerular filtration rate based on cystain C	0.0342	24061	C	T
4301	30664634	2019	Metabolic	Arms-arm fat ratio (male)	0.03426	167431	T	C
542	24816252	2014	Metabolic	Lipid::Lysolipid::1-palmitoleoylglycerophosphocholine*	0.03489	7812	C	T
470	24816252	2014	Metabolic	Lipid::Bile acid metabolism::taurochenodeoxycholate	0.03495	5716	T	C
4199	31217584	2019	Metabolic	Waist-hip ratio (female)	0.0349608	9066	C	T
191	26831199	2016	Metabolic	Estimated glomerular filtration rate based on serum creatinine	0.035	113814	C	T
205	21355061	2011	Metabolic	Microalbuminuria	0.035	30482	C	T
4208	31152163	2019	Metabolic	Blood urea nitrogen	0.03519	243031	C	T
3481	31427789	2019	Nutritional	Milk type used: Semi-skimmed	0.03538	373135	T	C
410	24816252	2014	Metabolic	Amino acid::Tryptophan metabolism::tryptophan betaine	0.03567	7439	T	C
159	25673412	2015	Metabolic	Hip circumference (female)	0.036	118528	T	C
4250	30952852	2019	Psychiatric	L5 timing	0.036	85205	C	T
864	27005778	2016	Metabolic	22:6, docosahexaenoic acid (DHA)	0.036163	13499	C	T
3389	31427789	2019	Social Interactions	Friendships satisfaction	0.03631	127735	T	C
4433	30053915	2018	Cell	Mumps IgG levels	0.0364158	921	T	C
4197	31217584	2019	Metabolic	Waist-hip ratio	0.0366687	33904	C	T
3837	27863252	2016	Immunological	Sum eosinophil basophil count (two-way meta)	0.0368826	131557	T	C
3809	19853236	2009	Immunological	Monocyte count	0.037	4225	NA	NA
4085	30297969	2018	Endocrine	Type 2 Diabetes	0.037	898130	T	C
485	24816252	2014	Metabolic	Lipid::Carnitine metabolism::palmitoylcarnitine	0.03704	7701	C	T
4688	BioRxiv: https://doi.org/10.1101/288596	2019	Neurological	Superior longitudinal fasciculus axial diusivities	0.03735	17706	T	C
3982	29483656	2018	Psychiatric	Schizophrenia	0.0374	105318	C	T
204	21355061	2011	Metabolic	Urinary albumin-to-creatinine ratio	0.038	31580	C	T
694	24816252	2014	Metabolic	::::X-11327	0.03829	7671	C	T
4109	29403010	2018	Metabolic	Serum creatinine	0.03869	142097	T	C
508	24816252	2014	Metabolic	Lipid::Glycerolipid metabolism::glycerol 3-phosphate (G3P)	0.03878	7781	C	T
3556	31427789	2019	Activities	Medication for cholesterol, blood pressure, diabetes, or take exogenous hormones: Hormone replacement therapy	0.03898	207533	T	C
164	25673412	2015	Metabolic	Hip circumference (male, adjusted for BMI)	0.039	99563	T	C
3700	31427789	2019	Connective Tissue	Diagnoses - secondary ICD10: M13 Other arthritis	0.03944	244890	C	T
22	25187353	2014	Immunological	Clozapine-Induced Agranulocytosis/Granulocytopenia	0.03963	1359	T	C
4552	31676860	2019	Neurological	Left inferior temporal	0.03974	21821	T	C
4442	30053915	2018	Cell	Epstein Barr Virus antigen EBNA IgG levels	0.039878	914	T	C
3742	31427789	2019	Psychiatric	Depression - Feelings of tiredness during worst episode of depression	0.03989	64376	C	T
4373	30367059	2018	Endocrine	Free thyroxine (FT4, male)	0.03998	22455	T	C
4270	30867560	2019	Psychiatric	Anxiety/tension factors	0.0401883	270059	T	C
4271	30867560	2019	Psychiatric	Worry/vulnerability factors	0.0401883	270059	T	C
795	24816252	2014	Metabolic	::::X-12726	0.04044	5495	T	C
4718	BioRxiv: https://doi.org/10.1101/288626	2019	Neurological	Cingulum (hippocampus) mode of anisotropy	0.04074	17706	T	C
4432	30053915	2018	Cell	Rubella IgG levels	0.0412809	935	T	C
4393	29855537	2018	Reproduction	Menstrual fever	0.0414141	11348	T	C
632	24816252	2014	Metabolic	Xenobiotics::Food component, Plant::N-(2-furoyl)glycine	0.04145	604	C	T
3518	31427789	2019	Social Interactions	How are people in household related to participant: Son and/or daughter (include step-children)	0.04168	312871	T	C
633	24816252	2014	Metabolic	Xenobiotics::Food component, Plant::piperine	0.04221	7173	C	T
540	24816252	2014	Metabolic	Lipid::Lysolipid::1-oleoylglycerophosphocholine	0.04239	7812	C	T
700	24816252	2014	Metabolic	Amino acid::Phenylalanine & tyrosine metabolism::X-11423--O-sulfo-L-tyrosine	0.04342	7765	C	T
3483	31427789	2019	Nutritional	Milk type used: Soya	0.04382	373135	C	T
411	24816252	2014	Metabolic	Amino acid::Urea cycle; arginine-, proline-, metabolism::arginine	0.04384	7528	T	C
4589	31676860	2019	Neurological	Right middle temporal	0.04386	21821	T	C
867	27005778	2016	Metabolic	OmegaL3 fatty acids	0.043867	13544	C	T
486	24816252	2014	Metabolic	Lipid::Carnitine metabolism::stearoylcarnitine	0.04393	7183	C	T
558	24816252	2014	Metabolic	Lipid::Medium chain fatty acid::heptanoate (7:0)	0.04396	7802	C	T
3606	31427789	2019	Dermatological	Non-cancer illness code, self-reported: eczema/dermatitis	0.04396	289307	C	T
3248	31427789	2019	Nutritional	Beef intake	0.04417	385050	C	T
4212	31070104	2019	Metabolic	Glycine level (male)	0.044514	19112	T	C
3241	31427789	2019	Nutritional	Salad / raw vegetable intake	0.04462	363780	C	T
4141	29403010	2018	Immunological	Platelet count	0.0455	108208	C	T
3339	31427789	2019	Reproduction	Age when periods started (menarche) (female)	0.04551	202636	C	T
3539	31427789	2019	Activities	Reason for glasses/contact lenses: For short-sightedness, i.e. only or mainly for distance viewing such as driving, cinema etc (called 'myopia')	0.04554	78647	C	T
3218	31427789	2019	Activities	Time spent outdoors in winter	0.04576	304316	C	T
1140	26961502	2016	Endocrine	Type 2 Diabetes (Dominance deviation model)	0.046	117775	T	C
4223	31015401	2019	Environmental	Calcium channel blockers	0.046	204378	C	T
445	24816252	2014	Metabolic	Carbohydrate::Nucleotide sugars, pentose metabolism::arabinose	0.04609	5889	T	C
4553	31676860	2019	Neurological	Left isthmus cingulate	0.04639	21821	C	T
3530	31427789	2019	Nutritional	Never eat eggs, dairy, wheat, sugar: Sugar or foods/drinks containing sugar	0.04666	384986	C	T
476	24816252	2014	Metabolic	Lipid::Carnitine metabolism::3-dehydrocarnitine*	0.04676	7809	C	T
3438	31427789	2019	Respiratory	Doctor diagnosed asthma	0.0469	97640	T	C
933	27005778	2016	Metabolic	Total lipids in small HDL	0.046923	19273	C	T
194	26831199	2016	Metabolic	Estimated glomerular filtration rate based on cystain C	0.047	33152	C	T
3717	31427789	2019	Mortality	Diagnoses - secondary ICD10: Z96 Presence of other functional implants	0.04776	244890	T	C
4235	31015401	2019	Environmental	Adrenergics, inhalants	0.048	176445	T	C
4610	31676860	2019	Neurological	Cerebellar vermal lobules VIII X	0.04817	21821	T	C
1121	27918534	2017	Metabolic	Pericardial adipose tissue volume (adjusted for height and weight, male)	0.049	5842	NA	NA
3825	22763110	2012	Skeletal	Osteoarthritis of hip	0.049804	14275	C	T

## Sheet: rs13206608
atlas ID	PMID	Year	Domain	Trait	P-value	N	EA	NEA
3503	31427789	2019	Dermatological	Male-specific factors - Hair/balding pattern: Pattern 4	7.299e-14	176380	A	G
4280	30804560	2019	Respiratory	FEV1/FVC ratio	7.44e-14	400102	G	A
4352	30573740	2018	Dermatological	Male pattern baldness (BOLT LMM non-infinitesimal mixed model)	2.7e-13	205327	A	G
4284	30804560	2019	Respiratory	FEV1/FVC ratio	6.92e-13	321047	G	A
4080	30239722	2018	Metabolic	Waist-hip ratio (adjusted for BMI)	3.809e-12	694649	G	A
4206	31152163	2019	Metabolic	Estimated glomerular filtration rate	1.997e-11	567460	A	G
4205	31152163	2019	Metabolic	Estimated glomerular filtration rate	2.023e-11	765348	A	G
4077	30239722	2018	Metabolic	Waist-hip ratio	7.349e-11	697734	G	A
4351	30573740	2018	Dermatological	Male pattern baldness (BOLT LMM infinitesimal mixed model)	8.4e-11	205327	A	G
4086	30297969	2018	Endocrine	Type 2 Diabetes (adjusted for BMI)	5.6e-10	898130	A	G
4081	30239722	2018	Metabolic	Waist-hip ratio (adjusted for BMI, male)	7.606e-10	315284	G	A
4085	30297969	2018	Endocrine	Type 2 Diabetes	2.1e-09	898130	A	G
4279	30804560	2019	Respiratory	FVC	9.56e-09	400102	A	G
3502	31427789	2019	Dermatological	Male-specific factors - Hair/balding pattern: Pattern 3	3.896e-08	176380	G	A
4078	30239722	2018	Metabolic	Waist-hip ratio (male)	5.142e-08	316772	G	A
4283	30804560	2019	Respiratory	FVC	2.31e-07	321047	A	G
3500	31427789	2019	Dermatological	Male-specific factors - Hair/balding pattern: Pattern 1	3.693e-07	176380	G	A
3501	31427789	2019	Dermatological	Male-specific factors - Hair/balding pattern: Pattern 2	5.68e-06	176380	A	G
4281	30804560	2019	Respiratory	PEF	8.82e-06	345265	G	A
3191	31427789	2019	Activities	Number of treatments/medications taken	1.868e-05	386581	A	G
4285	30804560	2019	Respiratory	PEF	2.88e-05	321047	G	A
4045	30054458	2018	Endocrine	Type 2 Diabetes	3.948e-05	659256	A	G
4215	31015462	2019	Metabolic	Estimated glomerular filtration rate	4.531e-05	350504	A	G
3412	31427789	2019	Skeletal	Sitting height	0.0001065	385393	G	A
3862	27863252	2016	Immunological	Platelet distribution width (two-way meta)	0.000124098	127171	A	G
3468	31427789	2019	Metabolic	Impedance measures - Trunk fat percentage	0.0001385	379600	G	A
3897	27863252	2016	Immunological	Plateletcrit (three-way meta)	0.0001426	164339	G	A
4079	30239722	2018	Metabolic	Waist-hip ratio (female)	0.0002143	381152	G	A
4231	31015401	2019	Environmental	Salicylic acid and derivatives	0.00022	112010	A	G
4082	30239722	2018	Metabolic	Waist-hip ratio (adjusted for BMI, female)	0.0002275	379501	G	A
3224	31427789	2019	Activities	Weekly usage of mobile phone in last 3 months	0.0002803	322862	G	A
3185	31427789	2019	Metabolic	Waist circumference	0.0003576	385932	G	A
3676	31427789	2019	Skeletal	Diagnoses - main ICD10: M16 Osteoarthritis of hip	0.0003901	300791	G	A
3557	31427789	2019	Activities	Medication for pain relief, constipation, heartburn: Aspirin	0.0004498	382089	A	G
3671	31427789	2019	Gastrointestinal	Diagnoses - main ICD10: K40 Inguinal hernia	0.0004569	300791	A	G
4218	31015401	2019	Environmental	Antithrombotic agents	0.00048	153639	A	G
4033	30482948	2018	Psychiatric	Alcohol dependency (unrelated genotyped individuals)	0.0004838	28757	A	G
4224	31015401	2019	Environmental	Agents acting on the renin-angiotensin system	0.00052	237530	A	G
3441	31427789	2019	Metabolic	Impedance measures - Body fat percentage	0.0005763	379615	G	A
3861	27863252	2016	Immunological	Plateletcrit (two-way meta)	0.000584499	127033	G	A
3469	31427789	2019	Metabolic	Impedance measures - Trunk fat mass	0.0005939	379578	G	A
3328	31427789	2019	Endocrine	Diabetes (diagnosed by doctor)	0.0006315	385420	A	G
3554	31427789	2019	Activities	Medication for cholesterol, blood pressure, diabetes, or take exogenous hormones: Cholesterol lowering medication	0.0007438	207533	A	G
3544	31427789	2019	Body Structures	Mouth/teeth dental problems: Mouth ulcers	0.0007715	385026	A	G
4225	31015401	2019	Environmental	HMG CoA reductase inhibitors	0.00081	290385	A	G
4268	29892015	2018	Cardiovascular	Atrial Fibrillation	0.000869	588190	A	G
4217	31015401	2019	Environmental	Drugs used in diabetes	0.00092	305913	A	G
931	27005778	2016	Metabolic	Phenylalanine	0.001066	22663	G	A
4028	30482948	2018	Psychiatric	Alcohol dependency (fixed effect model for unrelated genotyped individuals)	0.00126176	34556	A	G
3187	31427789	2019	Skeletal	Standing height	0.001425	385748	G	A
4029	30482948	2018	Psychiatric	Alcohol dependency (random effect model for unrelated genotyped individuals)	0.00150506	34556	NA	NA
3253	31427789	2019	Nutritional	Cereal intake	0.001603	368775	A	G
4031	30482948	2018	Psychiatric	Alcohol dependency (discovery)	0.001934	46568	NA	NA
4032	30482948	2018	Psychiatric	Alcohol dependency (unrelated individuals)	0.001934	38686	NA	NA
4304	30664634	2019	Metabolic	Legs-leg fat ratio (female)	0.00196	195068	A	G
3442	31427789	2019	Metabolic	Impedance measures - Whole body fat mass	0.001969	379203	G	A
46	28196072	2017	Dermatological	Baldness	0.00206888	52874	A	G
4309	30664745	2019	Skeletal	Osteoarthritis of hip	0.002107	393873	G	A
4510	31676860	2019	Neurological	Left basal forebrain	0.002595	19629	A	G
3888	27863252	2016	Immunological	Mean corpuscular volume (three-way meta)	0.002659	172433	G	A
4702	BioRxiv: https://doi.org/10.1101/288610	2019	Neurological	Inferior fronto-occipital fasciculus mean diusivities	0.002743	17706	A	G
4632	31676860	2019	Neurological	Right inferior lateral ventricle	0.002767	21821	G	A
3898	27863252	2016	Immunological	Platelet distribution width (three-way meta)	0.002781	164433	A	G
3244	31427789	2019	Nutritional	Oily fish intake	0.003099	384554	A	G
4531	31676860	2019	Neurological	Right inferior lateral ventricle	0.003167	19629	G	A
3190	31427789	2019	Mortality	Number of self-reported non-cancer illnesses	0.003277	386581	A	G
3904	27863252	2016	Immunological	White blood cell count (three-way meta)	0.003299	172435	G	A
4027	30482948	2018	Psychiatric	Alcohol dependency (full discovery samples)	0.003565	52848	NA	NA
3608	31427789	2019	Metabolic	Non-cancer illness code, self-reported: high cholesterol	0.003642	289307	A	G
3349	31427789	2019	Reproduction	Ever used hormone-replacement therapy (HRT) (female)	0.003869	208012	A	G
4459	31676860	2019	Neurological	Left paracentral	0.003902	19629	A	G
4560	31676860	2019	Neurological	Left paracentral	0.004185	21821	A	G
4236	31015401	2019	Environmental	Glucocorticoids	0.0043	205700	A	G
4306	30664634	2019	Metabolic	Trunk-trunk fat ratio (female)	0.004335	195068	G	A
4746	BioRxiv: https://doi.org/10.1101/288654	2019	Neurological	Inferior fronto-occipital fasciculus radial diusivities	0.004742	17706	A	G
3271	31427789	2019	Skeletal	Comparative height size at age 10	0.005076	380167	G	A
3618	31427789	2019	Activities	Treatment/medication code: aspirin	0.005146	280443	A	G
3889	27863252	2016	Immunological	Monocyte count (three-way meta)	0.005284	170721	G	A
4376	30367059	2018	Endocrine	Hypothyroidism	0.006228	53423	A	G
975	27989323	2017	Immunological	Eotaxin (CCL11)	0.006654	8153	A	G
3634	31427789	2019	Environment	Illnesses of father: Diabetes	0.006695	355137	A	G
3259	31427789	2019	Nutritional	Major dietary changes in the last 5 years	0.006881	385587	A	G
3556	31427789	2019	Activities	Medication for cholesterol, blood pressure, diabetes, or take exogenous hormones: Hormone replacement therapy	0.006959	207533	A	G
3601	31427789	2019	Endocrine	Non-cancer illness code, self-reported: diabetes	0.007083	289307	A	G
3575	31427789	2019	Neurological	Pain type(s) experienced in last month: Knee pain	0.0074	385698	A	G
4199	31217584	2019	Metabolic	Waist-hip ratio (female)	0.00764916	9066	G	A
3460	31427789	2019	Metabolic	Impedance measures - Arm fat percentage (right)	0.008152	379752	G	A
998	27989323	2017	Immunological	Monocyte chemotactic protein-1 (CCL2)	0.008386	8293	A	G
4072	BioRxiv: https://doi.org/10.1101/261081	2018	Activities	First PC of the four riskly behaviours	0.008443	315894	G	A
4222	31015401	2019	Environmental	Beta blocking agents	0.0086	224024	A	G
4235	31015401	2019	Environmental	Adrenergics, inhalants	0.0091	176445	A	G
4084	28566273	2017	Endocrine	Type 2 Diabetes (adjusted for BMI)	0.0093	159208	A	G
3452	31427789	2019	Metabolic	Impedance measures - Leg fat percentage (right)	0.009603	379806	G	A
4177	31217584	2019	Immunological	C-reactive protein	0.00961448	28520	G	A
4364	29899525	2018	Activities	Vigorous physical activity	0.01	261055	A	G
55	27089181	2016	Psychiatric	Neuroticism	0.01006	170911	A	G
4516	31676860	2019	Neurological	Optic chiasm	0.01047	19629	A	G
3781	31427789	2019	Psychiatric	Depression - Trouble falling asleep	0.01065	48926	A	G
3706	31427789	2019	Mortality	Diagnoses - secondary ICD10: Z53 Persons encntr hlth serv for spec proc & trtmt, not crd out	0.01066	244890	G	A
4748	BioRxiv: https://doi.org/10.1101/288656	2019	Neurological	Posterior limb of internal capsule radial diusivities	0.01073	17706	A	G
4070	BioRxiv: https://doi.org/10.1101/261081	2018	Psychiatric	Ever smoker	0.01086	518633	G	A
3594	31427789	2019	Activities	Mineral and other dietary supplements: Calcium	0.01114	385261	A	G
875	27005778	2016	Metabolic	Glycoprotein acetyls, mainly a1Lacid glycoprotein	0.011328	19270	G	A
3623	31427789	2019	Activities	Treatment/medication code: atorvastatin	0.01143	280443	A	G
3366	31427789	2019	Reproduction	Age at menopause (last menstrual period) (female)	0.01145	119160	G	A
4063	28452372	2017	Metabolic	Estimated glomerular filtration rate based on serum creatinine	0.0117	110527	A	G
3456	31427789	2019	Metabolic	Impedance measures - Leg fat percentage (left)	0.01172	379786	G	A
3868	27863252	2016	Immunological	White blood cell count (two-way meta)	0.0118846	131969	G	A
3447	31427789	2019	Metabolic	Impedance measures - Impedance of whole body	0.01218	379792	G	A
4287	30804560	2019	Respiratory	FVC	0.0124	79055	A	G
3686	31427789	2019	Endocrine	Diagnoses - secondary ICD10: E11 Type 2 diabetes mellitus	0.01243	244890	A	G
4197	31217584	2019	Metabolic	Waist-hip ratio	0.0127605	33904	G	A
862	27005778	2016	Metabolic	Creatinine	0.012867	24810	G	A
4591	31676860	2019	Neurological	Right paracentral	0.01334	21821	A	G
3450	31427789	2019	Metabolic	Impedance measures - Impedance of arm (right)	0.01388	379786	G	A
4704	BioRxiv: https://doi.org/10.1101/288612	2019	Neurological	Posterior limb of internal capsule mean diusivities	0.01392	17706	A	G
4030	30482948	2018	Psychiatric	Alcohol dependency (bayesian effect for unrelated genotyped individuals)	0.0141176	34556	NA	NA
3304	31427789	2019	Reproduction	Age first had sexual intercourse	0.01428	339614	A	G
3225	31427789	2019	Activities	Hands-free device/speakerphone use with mobile phone in last 3 month	0.01455	324453	G	A
3242	31427789	2019	Nutritional	Fresh fruit intake	0.01459	372901	A	G
3464	31427789	2019	Metabolic	Impedance measures - Arm fat percentage (left)	0.01484	379699	G	A
4611	31676860	2019	Neurological	Left basal forebrain	0.0156	21821	A	G
3689	31427789	2019	Psychiatric	Diagnoses - secondary ICD10: F17 Nicotine dependence	0.01561	244890	G	A
4321	30643256	2019	Psychiatric	Neuroticism (univariate)	0.0156797	523783	A	G
3886	27863252	2016	Immunological	Mean corpuscular hemoglobin concentration (three-way meta)	0.01573	172851	A	G
3451	31427789	2019	Metabolic	Impedance measures - Impedance of arm (left)	0.01574	379803	G	A
3630	31427789	2019	Environment	Illnesses of father: Lung cancer	0.01586	355137	G	A
3602	31427789	2019	Endocrine	Non-cancer illness code, self-reported: hypothyroidism/myxoedema	0.01591	289307	A	G
4290	30804566	2019	Neurological	Frequent insomnia symptoms	0.016	237627	A	G
4490	31676860	2019	Neurological	Right paracentral	0.01611	19629	A	G
3440	31427789	2019	Metabolic	Impedance measures - Weight	0.0163	379840	G	A
4721	BioRxiv: https://doi.org/10.1101/288629	2019	Neurological	Fornix (column and body of fornix) mode of anisotropy	0.01651	17706	A	G
3559	31427789	2019	Activities	Medication for pain relief, constipation, heartburn: Paracetamol	0.01661	382089	A	G
4288	30804560	2019	Respiratory	FEV1/FVC ratio	0.0168	79055	G	A
2	30478444	2019	Psychiatric	Attention deficit hyperactivity disorder	0.01715	53293	G	A
970	27005778	2016	Metabolic	Concentration of chylomicrons and extremely large VLDL particles	0.017395	18960	G	A
3274	31427789	2019	Dermatological	Ease of skin tanning	0.01768	378364	G	A
3307	31427789	2019	Activities	Overall health rating	0.018	384850	G	A
4295	30696823	2019	Psychiatric	Morning person (binary)	0.018	403195	G	A
4203	31217584	2019	Metabolic	End stage renal disease	0.019225	33061	G	A
4189	31217584	2019	Metabolic	Fasting glucose	0.0192615	23911	A	G
3229	31427789	2019	Psychiatric	Getting up in morning	0.01936	385494	G	A
3637	31427789	2019	Environment	Illnesses of father: Prostate cancer	0.01985	355137	A	G
3332	31427789	2019	Activities	Taking other prescription medications	0.01986	385236	A	G
3392	31427789	2019	Psychiatric	Longest period of depression	0.02034	54608	G	A
3457	31427789	2019	Metabolic	Impedance measures - Leg fat mass (left)	0.02079	379783	G	A
3980	29309628	2018	Reproduction	Offspring birthweight (maternal)	0.021	86577	A	G
4226	31015401	2019	Environmental	Thyroid preparations	0.021	305582	A	G
3434	31427789	2019	Cognitive	Numeric memory test - Maximum digits remembered correctly	0.02103	89799	G	A
3895	27863252	2016	Immunological	Neutrophil count (three-way meta)	0.02119	170702	G	A
3892	27863252	2016	Immunological	Myeloid white cell count (three-way meta)	0.02138	169219	G	A
4007	29559693	2018	Skeletal	Osteoarthritis of hip (hospital diagnosed)	0.0216305	11989	G	A
3656	31427789	2019	Psychiatric	Alcohol - Alcohol drinker status: Never	0.02168	386082	A	G
3899	27863252	2016	Immunological	Platelet count (three-way meta)	0.02211	166066	G	A
3870	27863252	2016	Immunological	Basophil percentage of white cells (three-way meta)	0.02235	171996	A	G
3436	31427789	2019	Metabolic	Weight	0.02246	385473	G	A
3564	31427789	2019	Activities	Vitamin and mineral supplements: Vitamin D	0.02274	384452	A	G
4207	31152163	2019	Metabolic	Blood urea nitrogen	0.0228	416178	G	A
3532	31427789	2019	Environment	Mental health - Illness, injury, bereavement, stress in last 2 years: Serious illness, injury or assault to yourself	0.02296	383913	A	G
994	27989323	2017	Immunological	Interleukin-7	0.023	3409	A	G
3884	27863252	2016	Immunological	Lymphocyte count (three-way meta)	0.02321	171643	G	A
3315	31427789	2019	Activities	Use of sun/uv protection	0.02326	383659	A	G
3663	31427789	2019	Neoplasms	Cancer register - Behaviour of cancer tumour: Malignant, primary site	0.02338	61413	A	G
3592	31427789	2019	Activities	Mineral and other dietary supplements: Fish oil (including cod liver oil)	0.02355	385261	A	G
3453	31427789	2019	Metabolic	Impedance measures - Leg fat mass (right)	0.02358	379802	G	A
4208	31152163	2019	Metabolic	Blood urea nitrogen	0.02378	243031	G	A
3254	31427789	2019	Nutritional	Salt added to food	0.02386	386322	G	A
3788	30804565	2019	Neurological	Insomnia (female)	0.02437	177817	A	G
3461	31427789	2019	Metabolic	Impedance measures - Arm fat mass (right)	0.02448	379725	G	A
4247	30980028	2019	Cognitive	Ambidextrousness	0.0247172	331037	G	A
3893	27863252	2016	Immunological	Sum neutrophil eosinophil count (three-way meta)	0.02477	170384	G	A
3290	31427789	2019	Psychiatric	Worrier / anxious feelings	0.02488	376411	A	G
3654	31427789	2019	Psychiatric	Smoking status: Never	0.02543	384964	A	G
3872	27863252	2016	Immunological	Sum basophil neutrophil count (three-way meta)	0.02587	170143	G	A
3335	31427789	2019	Psychiatric	Light smokers, at least 100 smokes in lifetime	0.02607	105610	G	A
3694	31427789	2019	Cardiovascular	Diagnoses - secondary ICD10: I48 Atrial fibrillation and flutter	0.02735	244890	A	G
4495	31676860	2019	Neurological	Right postcentral	0.02752	19629	G	A
3491	31427789	2019	Nutritional	Cereal type: Muesli	0.02779	319477	A	G
3627	31427789	2019	Activities	Treatment/medication code: paracetamol	0.02854	280443	A	G
45	28194004	2018	Psychiatric	Self-reported tiredness	0.0293677	108976	A	G
3636	31427789	2019	Environment	Illnesses of father: Severe depression	0.02993	355137	G	A
3555	31427789	2019	Activities	Medication for cholesterol, blood pressure, diabetes, or take exogenous hormones: Blood pressure medication	0.03012	207533	A	G
3798	29942085	2018	Psychiatric	Worry subcluster	0.03029	348219	A	G
3791	30804565	2019	Psychiatric	Ease of getting up in the morning	0.03065	385949	G	A
3336	31427789	2019	Activities	Ever had breast cancer screening / mammogram (female)	0.03119	208314	A	G
3232	31427789	2019	Neurological	Sleeplessness / insomnia	0.03122	386078	A	G
4071	BioRxiv: https://doi.org/10.1101/261081	2018	Reproduction	Number of sexual partners	0.03152	370711	G	A
4211	31070104	2019	Metabolic	Glycine level	0.031626	30118	A	G
3465	31427789	2019	Metabolic	Impedance measures - Arm fat mass (left)	0.0317	379663	G	A
3863	27863252	2016	Immunological	Platelet count (two-way meta)	0.0317878	127127	G	A
4555	31676860	2019	Neurological	Left lateral orbitofrontal	0.03196	21821	A	G
3877	27863252	2016	Immunological	Granulocyte count (three-way meta)	0.03237	169822	G	A
3552	31427789	2019	Respiratory	Blood clot, DVT, bronchitis, emphysema, asthma, rhinitis, eczema, allergy diagnosed by doctor: Asthma	0.03255	385822	A	G
4252	30952852	2019	Psychiatric	Number of sleep episodes	0.033	84810	A	G
4083	28566273	2017	Endocrine	Type 2 Diabetes	0.034	159208	A	G
4586	31676860	2019	Neurological	Right lateral orbitofrontal	0.03448	21821	A	G
4270	30867560	2019	Psychiatric	Anxiety/tension factors	0.03457	270059	A	G
4271	30867560	2019	Psychiatric	Worry/vulnerability factors	0.03457	270059	A	G
4248	30957308	2019	Neurological	Parkinson's disease age at onset	0.03481	34498	G	A
4294	30696823	2019	Psychiatric	Chronotype	0.035	449732	G	A
972	27005778	2016	Metabolic	Triglycerides in chylomicrons and extremely large VLDL	0.035338	21540	G	A
3590	31427789	2019	Activities	Medication for cholesterol, blood pressure or diabetes: Cholesterol lowering medication	0.03648	176050	A	G
935	27005778	2016	Metabolic	Triglycerides in small HDL	0.036552	21558	G	A
3891	27863252	2016	Immunological	Mean platelet volume (three-way meta)	0.03717	164454	G	A
4454	31676860	2019	Neurological	Left lateral orbitofrontal	0.0372	19629	A	G
4052	28757204	2017	Metabolic	25-Hydroxyvitamin D level	0.037219	42274	G	A
4192	31217584	2019	Cardiovascular	QRS interval	0.0376555	17046	A	G
4658	BioRxiv: https://doi.org/10.1101/288566	2019	Neurological	Inferior fronto-occipital fasciculus fractional anisotropy	0.03792	17706	G	A
4223	31015401	2019	Environmental	Calcium channel blockers	0.038	204378	A	G
3270	31427789	2019	Metabolic	Comparative body size at age 10	0.03817	379749	G	A
3574	31427789	2019	Neurological	Pain type(s) experienced in last month: Hip pain	0.03831	385698	G	A
4563	31676860	2019	Neurological	Left pars triangularis	0.03838	21821	G	A
3551	31427789	2019	Cardiovascular	Vascular/heart problems diagnosed by doctor: High blood pressure	0.03882	385699	A	G
4480	31676860	2019	Neurological	Right fusiform	0.03905	19629	G	A
3539	31427789	2019	Activities	Reason for glasses/contact lenses: For short-sightedness, i.e. only or mainly for distance viewing such as driving, cinema etc (called 'myopia')	0.03983	78647	A	G
4485	31676860	2019	Neurological	Right lateral orbitofrontal	0.03992	19629	A	G
4494	31676860	2019	Neurological	Right pericalcarine	0.0405	19629	G	A
3728	31427789	2019	Psychiatric	Anxiety - Ever worried more than most people would in similar situation	0.04066	106215	A	G
3521	31427789	2019	Environment	Current employment status: Looking after home and/or family	0.04098	385138	A	G
4698	BioRxiv: https://doi.org/10.1101/288606	2019	Neurological	External capsule mean diusivities	0.04121	17706	A	G
3621	31427789	2019	Activities	Treatment/medication code: metformin	0.04123	280443	A	G
951	27005778	2016	Metabolic	Urea	0.041446	18814	G	A
1210	26635072	2015	Respiratory	FEV1/FCV	0.0421	38199	NA	NA
3859	27863252	2016	Immunological	Neutrophil count (two-way meta)	0.0424877	131564	G	A
4361	30061737	2018	Cardiovascular	Atrial fibrillation	0.04258	1030836	A	G
4581	31676860	2019	Neurological	Right fusiform	0.0428	21821	G	A
3631	31427789	2019	Environment	Illnesses of father: Bowel cancer	0.04291	355137	G	A
3348	31427789	2019	Reproduction	Age when last used oral contraceptive pill (female)	0.04297	149933	A	G
3983	29358691	2018	Endocrine	Type 2 Diabetes	0.04298	70127	A	G
3639	31427789	2019	Environment	Illnesses of mother: Stroke	0.04449	367939	A	G
3282	31427789	2019	Social Interactions	Number of full brothers	0.0447	380062	A	G
3372	31427789	2019	Respiratory	Age hay fever, rhinitis or eczema diagnosed	0.04501	77452	A	G
4742	BioRxiv: https://doi.org/10.1101/288650	2019	Neurological	External capsule radial diusivities	0.04587	17706	A	G
3997	29500382	2018	Psychiatric	Worrier / anxious feelings (WORRY)	0.04672	264646	A	G
3871	27863252	2016	Immunological	Basophil percentage of granulocytes (three-way meta)	0.04688	170223	A	G
997	27989323	2017	Immunological	Interferon gamma-induced protein 10 (CXCL10)	0.04915	3685	A	G
4617	31676860	2019	Neurological	Optic chiasm	0.04987	21821	A	G

[truncated: 15 more sheets: rs644740, rs1171616, ABCG2, SLC2A9, SLC17A1, GCKR, SLC22A11, ADH1B, CD160, UBE2Q2, DAP3, MLXIPL, RREB1, OVOL1, SLC16A9]
