# Supplementary material for: Genetic variants associated with gout identified through a genome-wide study in the UK biobank (N = 150 542)
Source: Hum Mol Genet. 2025 Oct 11;34(23):1951–63. doi: 10.1093/hmg/ddaf151 (PMC12627942; doi:10.1093/hmg/ddaf151)
Supplement: Supplementary_Table_7_ddaf151 [file supplementary_table_7_ddaf151.xlsx]

## Sheet: Two-Sample MR
	id.exposure	id.outcome	outcome	exposure	method	nsnp	b	se	pval	OR	95% CI (low)	95% CI (high)
1	fiMHid	ebi-a-GCST006979	Heel bone mineral density || id:ebi-a-GCST006979	Gout	MR Egger	26	0.000423054	0.0118354	0.971781	1.00042	0.977483	1.0239
2	fiMHid	ebi-a-GCST006979	Heel bone mineral density || id:ebi-a-GCST006979	Gout	Weighted median	26	0.00143289	0.00543761	0.792154	1.00143	0.990818	1.01216
3	fiMHid	ebi-a-GCST006979	Heel bone mineral density || id:ebi-a-GCST006979	Gout	Inverse variance weighted	26	0.00462774	0.0056196	0.410224	1.00464	0.993634	1.01577
4	fiMHid	ebi-a-GCST006979	Heel bone mineral density || id:ebi-a-GCST006979	Gout	Simple mode	26	0.00174963	0.0124372	0.889252	1.00175	0.977627	1.02647
5	fiMHid	ebi-a-GCST006979	Heel bone mineral density || id:ebi-a-GCST006979	Gout	Weighted mode	26	0.000381261	0.00613417	0.950935	1.00038	0.988426	1.01248
6	ebi-a-GCST006979	CAmYzv	Gout	Heel bone mineral density || id:ebi-a-GCST006979	MR Egger	63	0.184792	0.12129	0.132789	1.20297	0.94844	1.5258
7	ebi-a-GCST006979	CAmYzv	Gout	Heel bone mineral density || id:ebi-a-GCST006979	Weighted median	63	0.0237046	0.0579254	0.682374	1.02399	0.914087	1.1471
8	ebi-a-GCST006979	CAmYzv	Gout	Heel bone mineral density || id:ebi-a-GCST006979	Inverse variance weighted	63	0.00222494	0.0464352	0.961784	1.00223	0.915039	1.09772
9	ebi-a-GCST006979	CAmYzv	Gout	Heel bone mineral density || id:ebi-a-GCST006979	Simple mode	63	-0.0129078	0.116432	0.912084	0.987175	0.785752	1.24023
10	ebi-a-GCST006979	CAmYzv	Gout	Heel bone mineral density || id:ebi-a-GCST006979	Weighted mode	63	0.0154959	0.0956045	0.871767	1.01562	0.842073	1.22493
11	fiMHid	ukb-b-19953	Body mass index (BMI) || id:ukb-b-19953	Gout	MR Egger	25	-0.00527205	0.0172697	0.7629	0.994742	0.961635	1.02899
12	fiMHid	ukb-b-19953	Body mass index (BMI) || id:ukb-b-19953	Gout	Weighted median	25	-0.013257	0.00736401	0.0718214	0.98683	0.972689	1.00118
13	fiMHid	ukb-b-19953	Body mass index (BMI) || id:ukb-b-19953	Gout	Inverse variance weighted	25	-0.004677	0.00578569	0.418876	0.995334	0.984111	1.00669
14	fiMHid	ukb-b-19953	Body mass index (BMI) || id:ukb-b-19953	Gout	Simple mode	25	-0.0133009	0.0117093	0.267204	0.986787	0.964398	1.0097
15	fiMHid	ukb-b-19953	Body mass index (BMI) || id:ukb-b-19953	Gout	Weighted mode	25	-0.0128752	0.0104356	0.229231	0.987207	0.96722	1.00761
16	ukb-b-19953	9XWv4X	Gout	Body mass index (BMI) || id:ukb-b-19953	MR Egger	65	0.477877	0.223629	0.0364939	1.61265	1.04036	2.49975
17	ukb-b-19953	9XWv4X	Gout	Body mass index (BMI) || id:ukb-b-19953	Weighted median	65	0.422454	0.116725	0.000295482	1.5257	1.2137	1.91791
18	ukb-b-19953	9XWv4X	Gout	Body mass index (BMI) || id:ukb-b-19953	Inverse variance weighted	65	0.400589	0.0844046	2.07414e-06	1.4927	1.26511	1.76125
19	ukb-b-19953	9XWv4X	Gout	Body mass index (BMI) || id:ukb-b-19953	Simple mode	65	0.53303	0.31557	0.096067	1.70409	0.918064	3.16308
20	ukb-b-19953	9XWv4X	Gout	Body mass index (BMI) || id:ukb-b-19953	Weighted mode	65	0.417513	0.207272	0.048182	1.51818	1.01132	2.27907
21	fiMHid	ieu-a-1283	Alcohol consumption || id:ieu-a-1283	Gout	MR Egger	34	0.000224582	0.00640639	0.972253	1.00022	0.987744	1.01286
22	fiMHid	ieu-a-1283	Alcohol consumption || id:ieu-a-1283	Gout	Weighted median	34	0.00167123	0.00434862	0.700747	1.00167	0.993171	1.01025
23	fiMHid	ieu-a-1283	Alcohol consumption || id:ieu-a-1283	Gout	Inverse variance weighted	34	-0.000360818	0.0034176	0.915918	0.999639	0.992966	1.00636
24	fiMHid	ieu-a-1283	Alcohol consumption || id:ieu-a-1283	Gout	Simple mode	34	0.0047789	0.00684351	0.489874	1.00479	0.991403	1.01836
25	fiMHid	ieu-a-1283	Alcohol consumption || id:ieu-a-1283	Gout	Weighted mode	34	-0.00170788	0.00408219	0.678385	0.998294	0.990338	1.00631
26	ieu-a-1283	2ZAGKS	Gout	Alcohol consumption || id:ieu-a-1283	MR Egger	41	2.78392	4.1669	0.508003	16.1823	0.00459304	57014
27	ieu-a-1283	2ZAGKS	Gout	Alcohol consumption || id:ieu-a-1283	Weighted median	41	-0.0504453	0.355419	0.887134	0.950806	0.473754	1.90823
28	ieu-a-1283	2ZAGKS	Gout	Alcohol consumption || id:ieu-a-1283	Inverse variance weighted	41	0.0683114	0.264932	0.796526	1.0707	0.63702	1.79962
29	ieu-a-1283	2ZAGKS	Gout	Alcohol consumption || id:ieu-a-1283	Simple mode	41	-0.400279	0.739655	0.591392	0.670133	0.157237	2.85607
30	ieu-a-1283	2ZAGKS	Gout	Alcohol consumption || id:ieu-a-1283	Weighted mode	41	-0.216248	0.639682	0.737089	0.805536	0.22992	2.82223

## Sheet: sensitivity analysis
gout -> heel
Heterogeneity
id.exposure	id.outcome	outcome	exposure	method	Q	Q_df	Q_pval
s1oIlU	ebi-a-GCST006979	Heel bone mineral density || id:ebi-a-GCST006979	exposure	MR Egger	62.0778	24	3.23224e-05
s1oIlU	ebi-a-GCST006979	Heel bone mineral density || id:ebi-a-GCST006979	exposure	Inverse variance weighted	62.5036	25	4.68357e-05
Pleiotropy
id.exposure	id.outcome	outcome	exposure	egger_intercept	se	pval
s1oIlU	ebi-a-GCST006979	Heel bone mineral density || id:ebi-a-GCST006979	exposure	0.000629974	0.00155275	0.688545
heel -> gout
Heterogeneity
id.outcome	outcome	exposure	method	Q	Q_df	Q_pval
ebi-a-GCST006979	Xev7xB	outcome	|| id:ebi-a-GCST006979	MR Egger	79.0512	61	0.0599425
ebi-a-GCST006979	Xev7xB	outcome	|| id:ebi-a-GCST006979	Inverse variance weighted	82.4763	62	0.0421161
Pleiotropy
id.exposure	id.outcome	outcome	exposure	egger_intercept	se	pval
ebi-a-GCST006979	Xev7xB	outcome	|| id:ebi-a-GCST006979	-0.0110104	0.00677252	0.10916
gout -> bmi
Heterogeneity
id.exposure	id.outcome	outcome	exposure	method	Q	Q_df	Q_pval
s1oIlU	ukb-b-19953	Body mass index (BMI) || id:ukb-b-19953	exposure	MR Egger	33.3888	23	0.0745271
s1oIlU	ukb-b-19953	Body mass index (BMI) || id:ukb-b-19953	exposure	Inverse variance weighted	33.3908	24	0.0960932
Pleiotropy
id.exposure	id.outcome	outcome	exposure	egger_intercept	se	pval
s1oIlU	ukb-b-19953	Body mass index (BMI) || id:ukb-b-19953	exposure	6.96051e-05	0.00189811	0.971064
bmi->gout
Heterogeneity
id.exposure	id.outcome	outcome	exposure	method	Q	Q_df	Q_pval
ukb-b-19953	ZVRsFh	outcome	|| id:ukb-b-19953	MR Egger	84.6893	63	0.0355802
ukb-b-19953	ZVRsFh	outcome	|| id:ukb-b-19953	Inverse variance weighted	84.877	64	0.0415146
Pleiotropy
id.exposure	id.outcome	outcome	exposure	egger_intercept	se	pval
ukb-b-19953	ZVRsFh	outcome	|| id:ukb-b-19953	-0.00239455	0.00640879	0.70993
gout -> alcohol
Heterogeneity
id.exposure	id.outcome	outcome	exposure	method	Q	Q_df	Q_pval
s1oIlU	ieu-a-1283	Alcohol consumption || id:ieu-a-1283	exposure	MR Egger	46.9713	32	0.0426587
s1oIlU	ieu-a-1283	Alcohol consumption || id:ieu-a-1283	exposure	Inverse variance weighted	46.9886	33	0.0542582
Pleiotropy
id.exposure	id.outcome	outcome	exposure	egger_intercept	se	pval
s1oIlU	ieu-a-1283	Alcohol consumption || id:ieu-a-1283	exposure	-0.000126367	0.00116249	0.914116
alcohol->gout	id.outcome	outcome	exposure	method	Q	Q_df	Q_pval
Heterogeneity	VWIXLo	outcome	|| id:ieu-a-1283	MR Egger	64.5041	39	0.0062603
id.exposure	VWIXLo	outcome	|| id:ieu-a-1283	Inverse variance weighted	65.2095	40	0.00713293
ieu-a-1283
ieu-a-1283
	id.outcome	outcome	exposure	egger_intercept	se	pval
Pleiotropy	VWIXLo	outcome	|| id:ieu-a-1283	-0.0396549	0.0607227	0.517556
id.exposure
ieu-a-1283

## Sheet: One-Sample MR
heel -> gout
Residuals:
Min	1Q	Median	3Q	Max
-0.26004	-0.119	-0.05194	-0.01402	1.03745
Coefficients:
	Estimate	Std. Error	t value	Pr(>|t|)	OR	95% CI (low)	95% CI (high)
(Intercept)	-0.204582	0.0671943	-3.045	0.00236
heel	0.11875	0.0559975	2.121	0.03408	1.12609	1.00904	1.25672
sex	0.0956414	0.0120865	7.913	4.15e-15
age	0.0031719	0.0007761	4.087	4.54e-05
PC1	0.0050469	0.0022768	2.217	0.02676
PC2	0.006315	0.0022502	2.806	0.00506
PC3	0.0015046	0.0028209	0.533	0.59383
PC4	0.003309	0.0012412	2.666	0.00774
PC5	0.0012714	0.0008928	1.424	0.1546
PC6	0.000324	0.0034573	0.094	0.92534
PC7	-0.0038195	0.0021591	-1.769	0.07704
PC8	-0.0027609	0.0025428	-1.086	0.27771
---
Residual standard error: 0.2569 on 1972 degrees of freedom
Multiple R-Squared: 0.05541,	Adjusted R-squared: 0.05014
Wald test: 10.36 on 11 and 1972 DF, p-value: < 2.2e-16
gout -> heel
Residuals:
Min	1Q	Median	3Q	Max
-0.58259	-0.0848	-0.01263	0.07036	0.98719
Coefficients:
	Estimate	Std. Error	t value	Pr(>|t|)	OR	95% CI (low)	95% CI (high)
(Intercept)	0.6489	0.006667	97.321	<2e-16
gout	0.02199	0.01986	1.107	0.2682	1.02223	0.983207	1.06281
sex	0.05086	0.002182	23.311	<2e-16
age	-0.001874	9.949e-05	-18.838	<2e-16
PC1	0.0001306	0.0001899	0.688	0.4917
PC2	-0.0002581	0.0002177	-1.186	0.2358
PC3	0.0002358	0.0003027	0.779	0.436
PC4	0.0003382	0.0001523	2.22	0.0264
PC5	0.0002138	0.0001059	2.019	0.0435
PC6	-0.000179	0.000364	-0.492	0.623
PC7	-0.0003417	0.0002247	-1.521	0.1283
PC8	-0.0002538	0.0002618	-0.97	0.3322
---
Residual standard error: 0.1275 on 36951 degrees of freedom
Multiple R-Squared: 0.04959, Adjusted R-squared: 0.04931
Wald test: 173.1 on 11 and 36951 DF, p-value: < 2.2e-16
gout->bmi
Residuals:
Min	1Q	Median	3Q	Max
-18.1579	-3.0462	-0.6119	2.3659	41.1111
Coefficients:
	Estimate	Std. Error	t value	Pr(>|t|)	OR	95% CI (low)	95% CI (high)
(Intercept)	24.91	0.1746	142.667	< 2e-16
gout	0.1913	0.5534	0.346	0.72959	1.21082	0.409277	3.58215
sex	0.9128	0.05927	15.401	< 2e-16
age	0.02284	0.002602	8.779	< 2e-16
PC1	0.006542	0.00525	1.246	0.21274
PC2	0.0001642	0.005904	0.028	0.97781
PC3	0.009681	0.008052	1.202	0.2292
PC4	0.01318	0.004041	3.261	0.00111
PC5	0.02296	0.002775	8.275	< 2e-16
PC6	0.01123	0.009478	1.185	0.23604
PC7	0.01021	0.005869	1.74	0.08189
PC8	0.003627	0.006896	0.526	0.59888
---
Residual standard error: 4.632 on 147153 degrees of freedom
Multiple R-Squared: -0.03604,	Adjusted R-squared: -0.03612
Wald test: 169.4 on 11 and 147153 DF, p-value: < 2.2e-16
bmi->gout
Residuals:
Min	1Q	Median	3Q	Max
-0.25557	-0.09661	-0.05119	-0.01279	1.04353
Coefficients:
	Estimate	Std. Error	t value	Pr(>|t|)	OR	95% CI (low)	95% CI (high)
(Intercept)	-0.2707	0.04311	-6.279	3.61e-10
bmi	0.005844	0.001426	4.097	4.22e-05	1.00586	1.00305	1.00868
sex	0.07103	0.005769	12.312	< 2e-16
age	0.002145	0.0003676	5.835	5.62e-09
PC1	-6.448e-05	0.0007436	-0.087	0.9309
PC2	0.0007332	0.0009668	0.758	0.4482
PC3	-0.001174	0.001336	-0.878	0.3798
PC4	-0.001231	0.0006524	-1.887	0.0593
PC5	0.0007914	0.0004529	1.748	0.0806
PC6	-0.000172	0.001454	-0.118	0.9058
PC7	0.001175	0.0009459	1.242	0.2142
PC8	0.001958	0.001083	1.808	0.0706
---
Residual standard error: 0.2363 on 7154 degrees of freedom
Multiple R-Squared: 0.04704,	Adjusted R-squared: 0.04558
Wald test: 23.11 on 11 and 7154 DF, p-value: < 2.2e-16
alcohol -> gout
Residuals:
Min	1Q	Median	3Q	Max
-0.24227	-0.10758	-0.06699	0.03128	1.10036
Coefficients:
	Estimate	Std. Error	t value	Pr(>|t|)	OR	95% CI (low)	95% CI (high)
(Intercept)	-0.0929224	0.0269657	-3.446	0.00057
alcohol	-0.13988	0.0787759	-1.776	0.0758	0.869462	0.745067	1.01463
sex	0.100893	0.0101405	9.95	< 2e-16
age	0.0027968	0.0003009	9.295	< 2e-16
PC1	-0.0001245	0.0004592	-0.271	0.78624
PC2	-0.0004791	0.0005349	-0.896	0.37041
PC3	-0.001327	0.0007602	-1.746	0.08091
PC4	-0.0004306	0.0003796	-1.134	0.25666
PC5	-0.0001029	0.0002832	-0.363	0.71631
PC6	-0.0017448	0.0008607	-2.027	0.04264
PC7	0.0002476	0.0005578	0.444	0.65708
PC8	0.0006646	0.0006448	1.031	0.30268
Residual standard error: 0.2546 on 24706 degrees of freedom
Multiple R-Squared: -0.04989,	Adjusted R-squared: -0.05035
Wald test: 77.42 on 11 and 24706 DF, p-value: < 2.2e-16
gout -> alcohol
Residuals:
Min	1Q	Median	3Q	Max
-0.759	-0.4699	0.3587	0.519	0.7186
Coefficients:
	Estimate	Std. Error	t value	Pr(>|t|)	OR	95% CI (low)	95% CI (high)
(Intercept)	0.286162	0.0441338	6.484	9.29e-11
gout	-0.142513	0.106277	-1.341	0.18	0.867177	0.704114	1.068
sex	0.145872	0.0127059	11.481	< 2e-16
age	0.0027659	0.0006468	4.276	1.92e-05
PC1	0.0015462	0.001297	1.192	0.233
PC2	0.0010943	0.001708	0.641	0.522
PC3	-0.0035397	0.0023227	-1.524	0.128
PC4	-0.0006837	0.0011007	-0.621	0.535
PC5	0.0012426	0.0007997	1.554	0.12
PC6	0.0023595	0.0023571	1.001	0.317
PC7	-0.0010518	0.0015131	-0.695	0.487
PC8	0.0003345	0.0017944	0.186	0.852
Residual standard error: 0.4971 on 11865 degrees of freedom
Multiple R-Squared: 0.01246,	Adjusted R-squared: 0.01154
Wald test: 22.3 on 11 and 11865 DF, p-value: < 2.2e-16
